# Supplementary material for: Evaluating pharmaceuticals and other organic contaminants in the Lac du Flambeau Chain of Lakes using risk-based screening techniques
Source: PLoS One. 2023 Jun 2;18(6):e0286571. doi: 10.1371/journal.pone.0286571 (PMC10237466; doi:10.1371/journal.pone.0286571)
Supplement: S1 Table — Chemicals and use classes monitored in the Lac du Flambeau Chain of Lakes, Wisconsin, USA, August 2020-May 2021. (XLSX) [file pone.0286571.s004.xlsx]

## Sheet: S1 Table. Chemicals
S1 Table. Chemicals and use classes monitored in the Lac du Flambeau Chain of Lakes, Wisconsin, USA, August 2020-May 2021. Concentration statistics were calculated from concentration values quantified by USGS National Water Quality Laboratory (NWQL). Detection level and reporting level concentrations were obtained from the USGS NWQL. USGS National Water Information System (NWIS) parameter codes a…
Chemical	Class	CAS	Parameter code	Sites with detections	Sites monitored	Samples with detections	Samples monitored	Minimum concentration (µg/L)	Maximum concentration (µg/L)	Median detected concentration (µg/L)	Mean detected concentration (µg/L)	Detection level (µg/L)	Reporting level (µg/L)
10-Hydroxy-amitriptyline	Antidepressant	1159-82-6	67995	0	6	0	24	ND	ND	ND	ND	0.0017	0.0083
Abacavir	Antiviral	136470-78-5	68022	0	6	0	24	ND	ND	ND	ND	0.001	0.002
Acetaminophen	Analgesic	103-90-2	67436	1	6	1	24	0.0805	0.0805	0.0805	0.0805	0.042, 0.01	0.084, 0.02
Acyclovir	Antiviral	59277-89-3	67484	0	6	0	24	ND	ND	ND	ND	0.0044	0.022
Albuterol	Asthma Relief	18559-94-9	67437	0	6	0	24	ND	ND	ND	ND	0.0012	0.0067
Alprazolam	Antidepressant	28981-97-7	68250	0	6	0	24	ND	ND	ND	ND	0.0066	0.021
Amitriptyline	Antidepressant	50-48-6	67522	0	6	0	24	ND	ND	ND	ND	0.019	0.037
Amphetamine	Antidepressant	300-62-9	67461	0	6	0	24	ND	ND	ND	ND	0.0011	0.0044
Antipyrine	Analgesic	60-80-0	67477	0	6	0	24	ND	ND	ND	ND	0.025	0.05
Atenolol	Cardiovascular Care	29122-68-7	67502	0	6	0	24	ND	ND	ND	ND	0.0048	0.013
Atrazine	Pesticide	1912-24-9	65065	6	6	19	24	0.00839	0.0245	0.0175	0.0171	0.01	0.02
Benztropine	Antiparkinson	86-13-5	67997	0	6	0	24	ND	ND	ND	ND	0.022	0.044
Betamethasone	Corticosteriod	378-44-9	67485	0	6	0	24	ND	ND	ND	ND	0.057	0.114
Bupropion	Antidepressant	34911-55-2	67439	0	6	0	24	ND	ND	ND	ND	0.0036	0.018
Caffeine	Stimulant	58-08-2	67440	3	6	4	24	0.0121	0.0201	0.0173	0.0167	0.043	0.091
Carbamazepine	Anticonvulsant	298-46-4	67441	1	6	3	24	0.00511	0.00644	0.00549	0.00568	0.0022	0.011
Carisoprodol	Analgesic	78-44-4	67498	0	6	0	24	ND	ND	ND	ND	0.006	0.02
Chlorpheniramine	Antihistamine	132-22-9	67497	0	6	0	24	ND	ND	ND	ND	0.027	0.054
Cimetidine	Antacid	51481-61-9	67442	0	6	0	24	ND	ND	ND	ND	0.06	0.14
Citalopram	Antidepressant	59729-33-8	67505	0	6	0	24	ND	ND	ND	ND	0.0033	0.0066
Clonidine	Antihypertensive	4205-90-7	67518	0	6	0	24	ND	ND	ND	ND	0.03	0.061
Codeine	Opioid	76-57-3	67443	0	6	0	24	ND	ND	ND	ND	0.016	0.032
Cotinine	Stimulant	486-56-6	67444	0	6	0	24	ND	ND	ND	ND	0.0017	0.0064
Dehydronifedipine	Cardiovascular Care	67035-22-7	67445	0	6	0	24	ND	ND	ND	ND	0.004	0.02
Desmethyldiltiazem	Degradate	86408-45-9	67999	0	6	0	24	ND	ND	ND	ND	0.035	0.07
Desvenlafaxine	Antidepressant	93413-62-8	68251	0	6	0	24	ND	ND	ND	ND	0.042	0.084
Dextromethorphan	Antitussive	125-71-3	67468	0	6	0	24	ND	ND	ND	ND	0.0016	0.0082
Diazepam	Anxiolytic, sedative	439-14-5	67499	0	6	0	24	ND	ND	ND	ND	0.002	0.004
Diltiazem	Cardiovascular Care	42399-41-7	67519	0	6	0	24	ND	ND	ND	ND	0.0051	0.01
Dimethylxanthine	Degradate	611-59-6	67446	0	6	0	18	ND	ND	ND	ND	0.021	0.088
Diphenhydramine	Antihistamine	58-73-1	67447	0	6	0	24	ND	ND	ND	ND	0.024	0.048
Duloxetine	Antidepressant	116539-59-4	67448	0	6	0	24	ND	ND	ND	ND	0.0073	0.037
Erythromycin	Antibiotic	114-07-8	67449	0	6	0	24	ND	ND	ND	ND	0.027	0.08
Ezetimibe	Cardiovascular Care	163222-33-1	67487	0	6	0	24	ND	ND	ND	ND	0.08	0.205
Fadrozole	Chemotherapeutic	102676-47-1	68012	0	6	0	24	ND	ND	ND	ND	0.0063	0.013
Famotidine	Chronic Condition	76824-35-6	68000	0	6	0	24	ND	ND	ND	ND	0.017	0.034
Fenofibrate	Cardiovascular Care	49562-28-9	67489	0	6	0	24	ND	ND	ND	ND	0.0032	0.0064
Fexofenadine	Antihistamine	83799-24-0	67510	0	6	0	24	ND	ND	ND	ND	0.022	0.044
Fluconazole	Antifungal	86386-73-4	67478	1	6	1	24	0.0061	0.0061	0.0061	0.0061	0.015	0.03
Fluoxetine	Antidepressant	54910-89-3	67450	0	6	0	24	ND	ND	ND	ND	0.013	0.026
Fluticasone propionate	Asthma Relief	80474-14-2	67529	0	6	0	24	ND	ND	ND	ND	0.01	0.03
Fluvoxamine	Antidepressant	54739-18-3	67521	0	6	0	24	ND	ND	ND	ND	0.027	0.08
Gabapentin	Anticonvulsant	60142-96-3	52817	2	6	5	24	0.0199	0.341	0.308	0.255	0.08	0.16
Glipizide	Cardiovascular Care	29094-61-9	68001	0	6	0	24	ND	ND	ND	ND	0.016	0.08
Glyburide	Cardiovascular Care	10238-21-8	68002	0	6	0	24	ND	ND	ND	ND	0.002, 0.029	0.004, 0.058
Hydrocodone	Analgesic	125-29-1	67506	0	6	0	24	ND	ND	ND	ND	0.02	0.04
Hydrocortisone	Corticosteroid	50-23-7	67459	0	6	0	24	ND	ND	ND	ND	0.073	0.147
Hydroxyzine	Analgesic	68-88-2	68005	0	6	0	24	ND	ND	ND	ND	0.0015	0.0074
Iminostilbene	Antidepressant	256-96-2	67481	0	6	0	24	ND	ND	ND	ND	0.073	0.145
Ketoconazole	Antifungal	65277-42-1	68014	0	6	0	23	ND	ND	ND	ND	0.056	0.113
Lamivudine	Antiviral	134678-17-4	68018	0	6	0	24	ND	ND	ND	ND	0.0032	0.016
Lidocaine	Anesthetic	137-58-6	67462	0	6	0	24	ND	ND	ND	ND	0.002, 0.004	0.004, 0.008
Loperamide	Antidiarrheal	53179-11-6	67515	0	6	0	24	ND	ND	ND	ND	0.04	0.08
Loratadine	Antiallergen	79794-75-5	67488	0	6	0	24	ND	ND	ND	ND	0.0014	0.007
Lorazepam	Antianxiety	846-49-1	67470	0	6	0	24	ND	ND	ND	ND	0.101	0.202
Meprobamate	Antidepressant	57-53-4	67464	0	6	0	24	ND	ND	ND	ND	0.006	0.012
Metaxalone	Analgesic	1665-48-1	67504	0	6	0	24	ND	ND	ND	ND	0.0078	0.016
Metformin	Cardiovascular Care	657-24-9	67492	3	6	6	24	0.0109	0.0843	0.0377	0.0384	0.0066	0.013
Methadone	Opioid	76-99-3	67500	0	6	0	24	ND	ND	ND	ND	0.0038	0.0076
Methocarbamol	Analgesic	532-03-6	67501	1	6	1	24	0.142	0.142	0.142	0.142	0.0056	0.011
Methotrexate	Chemotherapeutic	59-05-2	67525	0	6	0	24	ND	ND	ND	ND	0.026	0.052
Metoprolol	Cardiovascular Care	51384-51-1	67523	0	6	0	24	ND	ND	ND	ND	0.005	0.01
Morphine	Analgesic	57-27-2	67458	0	6	0	24	ND	ND	ND	ND	0.02	0.08
Nadolol	Cardiovascular Care	42200-33-9	68006	0	6	0	24	ND	ND	ND	ND	0.004	0.02
Nevirapine	Antiviral	129618-40-2	68017	0	6	0	24	ND	ND	ND	ND	0.023	0.046
Nicotine	Stimulant	54-11-5	67493	0	6	0	24	ND	ND	ND	ND	0.029	0.058
Nizatidine	Antacid	76963-41-2	67479	0	6	0	24	ND	ND	ND	ND	0.04	0.08
Nordiazepam	Antidepressant	1088-11-5	68252	0	6	0	24	ND	ND	ND	ND	0.01	0.02
Norethindrone	Estrogen	68-22-4	67434	0	6	0	24	ND	ND	ND	ND	0.01	0.02
Norfluoxetine	Antidepressant	83891-03-6	67451	0	6	0	24	ND	ND	ND	ND	0.04	0.08
Norsertraline	Antidepressant	87857-41-8	67532	0	6	0	24	ND	ND	ND	ND	0.04	0.08
Norverapamil	Cardiovascular Care	67018-85-3	68007	0	6	0	24	ND	ND	ND	ND	0.0043	0.0086
Omeprazole + Esomeprazole	Antacid	73590-58-6 + 161796-78-7	67512	0	6	0	24	ND	ND	ND	ND	0.0082	0.016
Oseltamivir	Antiviral	196618-13-0	67511	0	6	0	24	ND	ND	ND	ND	0.0029	0.015
Oxazepam	Antidepressant	604-75-1	67469	0	6	0	24	ND	ND	ND	ND	0.113	0.226
Oxycodone	Analgesic	76-42-6	67495	0	6	0	24	ND	ND	ND	ND	0.005	0.025
Paroxetine	Antidepressant	61869-08-7	67527	0	6	0	24	ND	ND	ND	ND	0.036	0.072
Penciclovir	Antiviral	39809-25-1	68021	0	6	0	24	ND	ND	ND	ND	0.04	0.08
Pentoxifylline	Analgesic	6493-05-6	67480	0	6	0	24	ND	ND	ND	ND	0.0047	0.0094
Phenazopyridine	Analgesic	94-78-0	68008	0	6	0	24	ND	ND	ND	ND	0.0041	0.013
Phendimetrazine	Cardiovascular Care	634-03-7	67496	0	6	0	24	ND	ND	ND	ND	0.005	0.02
Phenytoin	Anticonvulsant	57-41-0	67466	0	6	0	24	ND	ND	ND	ND	0.094	0.188
Piperonyl butoxide	Pesticide	51-03-6	67435	0	6	0	24	ND	ND	ND	ND	0.02	0.06
Prednisolone	Analgesic	50-24-8	67483	0	6	0	24	ND	ND	ND	ND	0.075	0.15
Prednisone	Analgesic	53-03-2	67467	0	6	0	24	ND	ND	ND	ND	0.035	0.105
Promethazine	Antihistamine	60-87-7	67524	0	6	0	24	ND	ND	ND	ND	0.057	0.114
Propoxyphene	Analgesic	469-62-5	68009	0	6	0	24	ND	ND	ND	ND	0.014	0.028
Propranolol	Stimulant	525-66-6	67516	0	6	0	24	ND	ND	ND	ND	0.0045	0.026
Pseudoephedrine + Ephedrine	Stimulant	90-82-4 + 299-42-3	67460	0	6	0	24	ND	ND	ND	ND	0.0015	0.006
Quinine	Antimalarial	130-95-0	68011	0	6	0	24	ND	ND	ND	ND	0.016	0.08
Raloxifene	Estrogen inhibitor	84449-90-1	67530	0	6	0	24	ND	ND	ND	ND	0.04	0.08
Ranitidine	Antacid	66357-35-5	67452	0	6	0	18	ND	ND	ND	ND	0.096	0.192
Sertraline	Antidepressant	79617-96-2	67528	0	6	0	24	ND	ND	ND	ND	0.0032	0.016
Sitagliptin	Antihyperglycemic	486460-32-6	67531	0	6	0	24	ND	ND	ND	ND	0.019	0.097
Sulfadimethoxine	Antibiotic	122-11-2	67503	0	6	0	24	ND	ND	ND	ND	0.007, 0.015	0.014, 0.03
Sulfamethizole	Antibiotic	144-82-1	67476	0	6	0	24	ND	ND	ND	ND	0.021	0.104
Sulfamethoxazole	Antibiotic	723-46-6	67454	0	6	0	24	ND	ND	ND	ND	0.005	0.02
Tamoxifen	Chemotherapeutic	10540-29-1	68015	0	6	0	23	ND	ND	ND	ND	NA	0.27
Temazepam	Antidepressant	846-50-4	67471	0	6	0	24	ND	ND	ND	ND	0.0092	0.018
Theophylline	Asthma Relief	58-55-9	67494	0	6	0	24	ND	ND	ND	ND	0.04	0.08
Thiabendazole	Anthelmintic	148-79-8	67455	1	6	1	24	0.00242	0.00242	0.00242	0.00242	0.002	0.004
Tiotropium	Asthma Relief	186691-13-4	67508	0	6	0	24	ND	ND	ND	ND	0.025	0.05
Tolyltriazole	Corrosion Inhibitor	29385-43-1	67514	0	6	0	24	ND	ND	ND	ND	0.028	0.08
Tramadol	Analgesic	27203-92-5	67517	0	6	0	24	ND	ND	ND	ND	0.0037	0.0074
Triamterene	Cardiovascular Care	396-01-0	67475	0	6	0	24	ND	ND	ND	ND	0.0026	0.0052
Trimethoprim	Antibiotic	738-70-5	67456	0	6	0	24	ND	ND	ND	ND	0.0016	0.02
Valacyclovir	Antiviral	124832-26-4	67507	0	6	0	24	ND	ND	ND	ND	0.033	0.163
Venlafaxine	Antidepressant	93413-69-5	67534	0	6	0	24	ND	ND	ND	ND	0.0026	0.0052
Verapamil	Cardiovascular Care	52-53-9	67472	0	6	0	24	ND	ND	ND	ND	0.07	0.14
Warfarin	Cardiovascular Care	81-81-2	67457	0	6	0	24	ND	ND	ND	ND	0.003	0.006
