# Supplementary material for: Evaluating pharmaceuticals and other organic contaminants in the Lac du Flambeau Chain of Lakes using risk-based screening techniques
Source: PLoS One. 2023 Jun 2;18(6):e0286571. doi: 10.1371/journal.pone.0286571 (PMC10237466; doi:10.1371/journal.pone.0286571)
Supplement: S2 Table — Water chemistry data from samples collected from sampling sites on the Lac du Flambeau Chain of Lakes, Wisconsin, USA, August 2020-May 2021. (XLSX) [file pone.0286571.s005.xlsx]

## Sheet: S2 Table. Water chemistry
S2 Table. Water chemistry data from samples collected from sampling sites on the Lac du Flambeau Chain of Lakes, Wisconsin, USA, August 2020-May 2021. USGS National Water Information System (NWIS) parameter codes are included and can be found online (https://help.waterdata.usgs.gov/codes-and-parameters). Concentrations accompanied by a "<" remark code were not detected; the concentration listed r…
Parameter code	CAS	Chemical	SiteID	Site Name	Sample Date	Quarter	Concentration (µg/L)	Remark Code
52817	60142-96-3	Gabapentin	455656089540501	Crawling Stone Lake Outlet	2020-08-18 14:38:00	1	0.08	<
65065	1912-24-9	Atrazine	455656089540501	Crawling Stone Lake Outlet	2020-08-18 14:38:00	1	0.0231
67434	68-22-4	Norethindrone	455656089540501	Crawling Stone Lake Outlet	2020-08-18 14:38:00	1	0.08	<
67435	51-03-6	Piperonyl butoxide	455656089540501	Crawling Stone Lake Outlet	2020-08-18 14:38:00	1	0.08	<
67436	103-90-2	Acetaminophen	455656089540501	Crawling Stone Lake Outlet	2020-08-18 14:38:00	1	0.02	<
67437	18559-94-9	Albuterol	455656089540501	Crawling Stone Lake Outlet	2020-08-18 14:38:00	1	0.0067	<
67439	34911-55-2	Bupropion	455656089540501	Crawling Stone Lake Outlet	2020-08-18 14:38:00	1	0.018	<
67440	58-08-2	Caffeine	455656089540501	Crawling Stone Lake Outlet	2020-08-18 14:38:00	1	0.091	<
67441	298-46-4	Carbamazepine	455656089540501	Crawling Stone Lake Outlet	2020-08-18 14:38:00	1	0.02	<
67442	51481-61-9	Cimetidine	455656089540501	Crawling Stone Lake Outlet	2020-08-18 14:38:00	1	0.14	<
67443	76-57-3	Codeine	455656089540501	Crawling Stone Lake Outlet	2020-08-18 14:38:00	1	0.032	<
67444	486-56-6	Cotinine	455656089540501	Crawling Stone Lake Outlet	2020-08-18 14:38:00	1	0.0064	<
67445	67035-22-7	Dehydronifedipine	455656089540501	Crawling Stone Lake Outlet	2020-08-18 14:38:00	1	0.02	<
67446	611-59-6	Dimethylxanthine	455656089540501	Crawling Stone Lake Outlet	2020-08-18 14:38:00	1	0.088	<
67447	58-73-1	Diphenhydramine	455656089540501	Crawling Stone Lake Outlet	2020-08-18 14:38:00	1	0.048	<
67448	116539-59-4	Duloxetine	455656089540501	Crawling Stone Lake Outlet	2020-08-18 14:38:00	1	0.037	<
67449	114-07-8	Erythromycin	455656089540501	Crawling Stone Lake Outlet	2020-08-18 14:38:00	1	0.08	<
67450	54910-89-3	Fluoxetine	455656089540501	Crawling Stone Lake Outlet	2020-08-18 14:38:00	1	0.026	<
67451	83891-03-6	Norfluoxetine	455656089540501	Crawling Stone Lake Outlet	2020-08-18 14:38:00	1	0.08	<
67452	66357-35-5	Ranitidine	455656089540501	Crawling Stone Lake Outlet	2020-08-18 14:38:00	1	0.192	<
67454	723-46-6	Sulfamethoxazole	455656089540501	Crawling Stone Lake Outlet	2020-08-18 14:38:00	1	0.02	<
67455	148-79-8	Thiabendazole	455656089540501	Crawling Stone Lake Outlet	2020-08-18 14:38:00	1	0.004	<
67456	738-70-5	Trimethoprim	455656089540501	Crawling Stone Lake Outlet	2020-08-18 14:38:00	1	0.02	<
67457	81-81-2	Warfarin	455656089540501	Crawling Stone Lake Outlet	2020-08-18 14:38:00	1	0.02	<
67458	57-27-2	Morphine	455656089540501	Crawling Stone Lake Outlet	2020-08-18 14:38:00	1	0.08	<
67459	50-23-7	Hydrocortisone	455656089540501	Crawling Stone Lake Outlet	2020-08-18 14:38:00	1	0.147	<
67460	90-82-4 + 299-42-3	Pseudoephedrine + Ephedrine	455656089540501	Crawling Stone Lake Outlet	2020-08-18 14:38:00	1	0.006	<
67461	300-62-9	Amphetamine	455656089540501	Crawling Stone Lake Outlet	2020-08-18 14:38:00	1	0.0044	<
67462	137-58-6	Lidocaine	455656089540501	Crawling Stone Lake Outlet	2020-08-18 14:38:00	1	0.008	<
67464	57-53-4	Meprobamate	455656089540501	Crawling Stone Lake Outlet	2020-08-18 14:38:00	1	0.012	<
67466	57-41-0	Phenytoin	455656089540501	Crawling Stone Lake Outlet	2020-08-18 14:38:00	1	0.4	<
67467	53-03-2	Prednisone	455656089540501	Crawling Stone Lake Outlet	2020-08-18 14:38:00	1	0.105	<
67468	125-71-3	Dextromethorphan	455656089540501	Crawling Stone Lake Outlet	2020-08-18 14:38:00	1	0.0082	<
67469	604-75-1	Oxazepam	455656089540501	Crawling Stone Lake Outlet	2020-08-18 14:38:00	1	0.226	<
67470	846-49-1	Lorazepam	455656089540501	Crawling Stone Lake Outlet	2020-08-18 14:38:00	1	0.202	<
67471	846-50-4	Temazepam	455656089540501	Crawling Stone Lake Outlet	2020-08-18 14:38:00	1	0.02	<
67472	52-53-9	Verapamil	455656089540501	Crawling Stone Lake Outlet	2020-08-18 14:38:00	1	0.14	<
67475	396-01-0	Triamterene	455656089540501	Crawling Stone Lake Outlet	2020-08-18 14:38:00	1	0.0052	<
67476	144-82-1	Sulfamethizole	455656089540501	Crawling Stone Lake Outlet	2020-08-18 14:38:00	1	0.104	<
67477	60-80-0	Antipyrine	455656089540501	Crawling Stone Lake Outlet	2020-08-18 14:38:00	1	0.05	<
67478	86386-73-4	Fluconazole	455656089540501	Crawling Stone Lake Outlet	2020-08-18 14:38:00	1	0.03	<
67479	76963-41-2	Nizatidine	455656089540501	Crawling Stone Lake Outlet	2020-08-18 14:38:00	1	0.08	<
67480	6493-05-6	Pentoxifylline	455656089540501	Crawling Stone Lake Outlet	2020-08-18 14:38:00	1	0.0094	<
67481	256-96-2	Iminostilbene	455656089540501	Crawling Stone Lake Outlet	2020-08-18 14:38:00	1	0.2	<
67483	50-24-8	Prednisolone	455656089540501	Crawling Stone Lake Outlet	2020-08-18 14:38:00	1	0.15	<
67484	59277-89-3	Acyclovir	455656089540501	Crawling Stone Lake Outlet	2020-08-18 14:38:00	1	0.08	<
67485	378-44-9	Betamethasone	455656089540501	Crawling Stone Lake Outlet	2020-08-18 14:38:00	1	0.114	<
67487	163222-33-1	Ezetimibe	455656089540501	Crawling Stone Lake Outlet	2020-08-18 14:38:00	1	0.205	<
67488	79794-75-5	Loratadine	455656089540501	Crawling Stone Lake Outlet	2020-08-18 14:38:00	1	0.007	<
67489	49562-28-9	Fenofibrate	455656089540501	Crawling Stone Lake Outlet	2020-08-18 14:38:00	1	0.02	<
67492	657-24-9	Metformin	455656089540501	Crawling Stone Lake Outlet	2020-08-18 14:38:00	1	0.02	<
67493	54-11-5	Nicotine	455656089540501	Crawling Stone Lake Outlet	2020-08-18 14:38:00	1	0.058	<
67494	58-55-9	Theophylline	455656089540501	Crawling Stone Lake Outlet	2020-08-18 14:38:00	1	0.2	<
67495	76-42-6	Oxycodone	455656089540501	Crawling Stone Lake Outlet	2020-08-18 14:38:00	1	0.025	<
67496	634-03-7	Phendimetrazine	455656089540501	Crawling Stone Lake Outlet	2020-08-18 14:38:00	1	0.02	<
67497	132-22-9	Chlorpheniramine	455656089540501	Crawling Stone Lake Outlet	2020-08-18 14:38:00	1	0.054	<
67498	78-44-4	Carisoprodol	455656089540501	Crawling Stone Lake Outlet	2020-08-18 14:38:00	1	0.02	<
67499	439-14-5	Diazepam	455656089540501	Crawling Stone Lake Outlet	2020-08-18 14:38:00	1	0.004	<
67500	76-99-3	Methadone	455656089540501	Crawling Stone Lake Outlet	2020-08-18 14:38:00	1	0.0076	<
67501	532-03-6	Methocarbamol	455656089540501	Crawling Stone Lake Outlet	2020-08-18 14:38:00	1	0.011	<
67502	29122-68-7	Atenolol	455656089540501	Crawling Stone Lake Outlet	2020-08-18 14:38:00	1	0.013	<
67503	122-11-2	Sulfadimethoxine	455656089540501	Crawling Stone Lake Outlet	2020-08-18 14:38:00	1	0.03	<
67504	1665-48-1	Metaxalone	455656089540501	Crawling Stone Lake Outlet	2020-08-18 14:38:00	1	0.02	<
67505	59729-33-8	Citalopram	455656089540501	Crawling Stone Lake Outlet	2020-08-18 14:38:00	1	0.0066	<
67506	125-29-1	Hydrocodone	455656089540501	Crawling Stone Lake Outlet	2020-08-18 14:38:00	1	0.04	<
67507	124832-26-4	Valacyclovir	455656089540501	Crawling Stone Lake Outlet	2020-08-18 14:38:00	1	0.163	<
67508	186691-13-4	Tiotropium	455656089540501	Crawling Stone Lake Outlet	2020-08-18 14:38:00	1	0.05	<
67510	83799-24-0	Fexofenadine	455656089540501	Crawling Stone Lake Outlet	2020-08-18 14:38:00	1	0.044	<
67511	196618-13-0	Oseltamivir	455656089540501	Crawling Stone Lake Outlet	2020-08-18 14:38:00	1	0.02	<
67512	73590-58-6 + 161796-78-7	Omeprazole + Esomeprazole	455656089540501	Crawling Stone Lake Outlet	2020-08-18 14:38:00	1	0.016	<
67514	29385-43-1	Tolyltriazole	455656089540501	Crawling Stone Lake Outlet	2020-08-18 14:38:00	1	0.08	<
67515	53179-11-6	Loperamide	455656089540501	Crawling Stone Lake Outlet	2020-08-18 14:38:00	1	0.08	<
67516	525-66-6	Propranolol	455656089540501	Crawling Stone Lake Outlet	2020-08-18 14:38:00	1	0.026	<
67517	27203-92-5	Tramadol	455656089540501	Crawling Stone Lake Outlet	2020-08-18 14:38:00	1	0.0074	<
67518	4205-90-7	Clonidine	455656089540501	Crawling Stone Lake Outlet	2020-08-18 14:38:00	1	0.061	<
67519	42399-41-7	Diltiazem	455656089540501	Crawling Stone Lake Outlet	2020-08-18 14:38:00	1	0.02	<
67521	54739-18-3	Fluvoxamine	455656089540501	Crawling Stone Lake Outlet	2020-08-18 14:38:00	1	0.08	<
67522	50-48-6	Amitriptyline	455656089540501	Crawling Stone Lake Outlet	2020-08-18 14:38:00	1	0.037	<
67523	51384-51-1	Metoprolol	455656089540501	Crawling Stone Lake Outlet	2020-08-18 14:38:00	1	0.01	<
67524	60-87-7	Promethazine	455656089540501	Crawling Stone Lake Outlet	2020-08-18 14:38:00	1	0.2	<
67525	59-05-2	Methotrexate	455656089540501	Crawling Stone Lake Outlet	2020-08-18 14:38:00	1	0.052	<
67527	61869-08-7	Paroxetine	455656089540501	Crawling Stone Lake Outlet	2020-08-18 14:38:00	1	0.072	<
67528	79617-96-2	Sertraline	455656089540501	Crawling Stone Lake Outlet	2020-08-18 14:38:00	1	0.016	<
67529	80474-14-2	Fluticasone propionate	455656089540501	Crawling Stone Lake Outlet	2020-08-18 14:38:00	1	0.03	<
67530	84449-90-1	Raloxifene	455656089540501	Crawling Stone Lake Outlet	2020-08-18 14:38:00	1	0.08	<
67531	486460-32-6	Sitagliptin	455656089540501	Crawling Stone Lake Outlet	2020-08-18 14:38:00	1	0.097	<
67532	87857-41-8	Norsertraline	455656089540501	Crawling Stone Lake Outlet	2020-08-18 14:38:00	1	0.08	<
67534	93413-69-5	Venlafaxine	455656089540501	Crawling Stone Lake Outlet	2020-08-18 14:38:00	1	0.0052	<
67995	1159-82-6	10-Hydroxy-amitriptyline	455656089540501	Crawling Stone Lake Outlet	2020-08-18 14:38:00	1	0.0083	<
67997	86-13-5	Benztropine	455656089540501	Crawling Stone Lake Outlet	2020-08-18 14:38:00	1	0.044	<
67999	86408-45-9	Desmethyldiltiazem	455656089540501	Crawling Stone Lake Outlet	2020-08-18 14:38:00	1	0.07	<
68000	76824-35-6	Famotidine	455656089540501	Crawling Stone Lake Outlet	2020-08-18 14:38:00	1	0.034	<
68001	29094-61-9	Glipizide	455656089540501	Crawling Stone Lake Outlet	2020-08-18 14:38:00	1	0.08	<
68002	10238-21-8	Glyburide	455656089540501	Crawling Stone Lake Outlet	2020-08-18 14:38:00	1	0.058	<
68005	68-88-2	Hydroxyzine	455656089540501	Crawling Stone Lake Outlet	2020-08-18 14:38:00	1	0.02	<
68006	42200-33-9	Nadolol	455656089540501	Crawling Stone Lake Outlet	2020-08-18 14:38:00	1	0.02	<
68007	67018-85-3	Norverapamil	455656089540501	Crawling Stone Lake Outlet	2020-08-18 14:38:00	1	0.01	<
68008	94-78-0	Phenazopyridine	455656089540501	Crawling Stone Lake Outlet	2020-08-18 14:38:00	1	0.02	<
68009	469-62-5	Propoxyphene	455656089540501	Crawling Stone Lake Outlet	2020-08-18 14:38:00	1	0.028	<
68011	130-95-0	Quinine	455656089540501	Crawling Stone Lake Outlet	2020-08-18 14:38:00	1	0.08	<
68012	102676-47-1	Fadrozole	455656089540501	Crawling Stone Lake Outlet	2020-08-18 14:38:00	1	0.013	<
68014	65277-42-1	Ketoconazole	455656089540501	Crawling Stone Lake Outlet	2020-08-18 14:38:00	1	0.113	<
68015	10540-29-1	Tamoxifen	455656089540501	Crawling Stone Lake Outlet	2020-08-18 14:38:00	1	0.27	<
68017	129618-40-2	Nevirapine	455656089540501	Crawling Stone Lake Outlet	2020-08-18 14:38:00	1	0.046	<
68018	134678-17-4	Lamivudine	455656089540501	Crawling Stone Lake Outlet	2020-08-18 14:38:00	1	0.016	<
68021	39809-25-1	Penciclovir	455656089540501	Crawling Stone Lake Outlet	2020-08-18 14:38:00	1	0.08	<
68022	136470-78-5	Abacavir	455656089540501	Crawling Stone Lake Outlet	2020-08-18 14:38:00	1	0.004	<
68250	28981-97-7	Alprazolam	455656089540501	Crawling Stone Lake Outlet	2020-08-18 14:38:00	1	0.021	<
68251	93413-62-8	Desvenlafaxine	455656089540501	Crawling Stone Lake Outlet	2020-08-18 14:38:00	1	0.084	<
68252	1088-11-5	Nordiazepam	455656089540501	Crawling Stone Lake Outlet	2020-08-18 14:38:00	1	0.02	<
52817	60142-96-3	Gabapentin	455656089540501	Crawling Stone Lake Outlet	2020-11-17 10:40:00	2	0.08	<
65065	1912-24-9	Atrazine	455656089540501	Crawling Stone Lake Outlet	2020-11-17 10:40:00	2	0.02	<
67434	68-22-4	Norethindrone	455656089540501	Crawling Stone Lake Outlet	2020-11-17 10:40:00	2	0.14	<
67435	51-03-6	Piperonyl butoxide	455656089540501	Crawling Stone Lake Outlet	2020-11-17 10:40:00	2	0.06	<
67436	103-90-2	Acetaminophen	455656089540501	Crawling Stone Lake Outlet	2020-11-17 10:40:00	2	0.084	<
67437	18559-94-9	Albuterol	455656089540501	Crawling Stone Lake Outlet	2020-11-17 10:40:00	2	0.0067	<
67439	34911-55-2	Bupropion	455656089540501	Crawling Stone Lake Outlet	2020-11-17 10:40:00	2	0.018	<
67440	58-08-2	Caffeine	455656089540501	Crawling Stone Lake Outlet	2020-11-17 10:40:00	2	0.091	<
67441	298-46-4	Carbamazepine	455656089540501	Crawling Stone Lake Outlet	2020-11-17 10:40:00	2	0.011	<
67442	51481-61-9	Cimetidine	455656089540501	Crawling Stone Lake Outlet	2020-11-17 10:40:00	2	0.14	<
67443	76-57-3	Codeine	455656089540501	Crawling Stone Lake Outlet	2020-11-17 10:40:00	2	0.032	<
67444	486-56-6	Cotinine	455656089540501	Crawling Stone Lake Outlet	2020-11-17 10:40:00	2	0.0064	<
67445	67035-22-7	Dehydronifedipine	455656089540501	Crawling Stone Lake Outlet	2020-11-17 10:40:00	2	0.02	<
67446	611-59-6	Dimethylxanthine	455656089540501	Crawling Stone Lake Outlet	2020-11-17 10:40:00	2	0.2	<
67447	58-73-1	Diphenhydramine	455656089540501	Crawling Stone Lake Outlet	2020-11-17 10:40:00	2	0.048	<
67448	116539-59-4	Duloxetine	455656089540501	Crawling Stone Lake Outlet	2020-11-17 10:40:00	2	0.08	<
67449	114-07-8	Erythromycin	455656089540501	Crawling Stone Lake Outlet	2020-11-17 10:40:00	2	0.08	<
67450	54910-89-3	Fluoxetine	455656089540501	Crawling Stone Lake Outlet	2020-11-17 10:40:00	2	0.026	<
67451	83891-03-6	Norfluoxetine	455656089540501	Crawling Stone Lake Outlet	2020-11-17 10:40:00	2	0.08	<
67452	66357-35-5	Ranitidine	455656089540501	Crawling Stone Lake Outlet	2020-11-17 10:40:00	2	0.192	<
67454	723-46-6	Sulfamethoxazole	455656089540501	Crawling Stone Lake Outlet	2020-11-17 10:40:00	2	0.02	<
67455	148-79-8	Thiabendazole	455656089540501	Crawling Stone Lake Outlet	2020-11-17 10:40:00	2	0.004	<
67456	738-70-5	Trimethoprim	455656089540501	Crawling Stone Lake Outlet	2020-11-17 10:40:00	2	0.02	<
67457	81-81-2	Warfarin	455656089540501	Crawling Stone Lake Outlet	2020-11-17 10:40:00	2	0.006	<
67458	57-27-2	Morphine	455656089540501	Crawling Stone Lake Outlet	2020-11-17 10:40:00	2	0.08	<
67459	50-23-7	Hydrocortisone	455656089540501	Crawling Stone Lake Outlet	2020-11-17 10:40:00	2	0.2	<
67460	90-82-4 + 299-42-3	Pseudoephedrine + Ephedrine	455656089540501	Crawling Stone Lake Outlet	2020-11-17 10:40:00	2	0.006	<
67461	300-62-9	Amphetamine	455656089540501	Crawling Stone Lake Outlet	2020-11-17 10:40:00	2	0.0044	<
67462	137-58-6	Lidocaine	455656089540501	Crawling Stone Lake Outlet	2020-11-17 10:40:00	2	0.004	<
67464	57-53-4	Meprobamate	455656089540501	Crawling Stone Lake Outlet	2020-11-17 10:40:00	2	0.012	<
67466	57-41-0	Phenytoin	455656089540501	Crawling Stone Lake Outlet	2020-11-17 10:40:00	2	0.2	<
67467	53-03-2	Prednisone	455656089540501	Crawling Stone Lake Outlet	2020-11-17 10:40:00	2	0.2	<
67468	125-71-3	Dextromethorphan	455656089540501	Crawling Stone Lake Outlet	2020-11-17 10:40:00	2	0.0082	<
67469	604-75-1	Oxazepam	455656089540501	Crawling Stone Lake Outlet	2020-11-17 10:40:00	2	0.226	<
67470	846-49-1	Lorazepam	455656089540501	Crawling Stone Lake Outlet	2020-11-17 10:40:00	2	0.202	<
67471	846-50-4	Temazepam	455656089540501	Crawling Stone Lake Outlet	2020-11-17 10:40:00	2	0.018	<
67472	52-53-9	Verapamil	455656089540501	Crawling Stone Lake Outlet	2020-11-17 10:40:00	2	0.14	<
67475	396-01-0	Triamterene	455656089540501	Crawling Stone Lake Outlet	2020-11-17 10:40:00	2	0.0052	<
67476	144-82-1	Sulfamethizole	455656089540501	Crawling Stone Lake Outlet	2020-11-17 10:40:00	2	0.104	<
67477	60-80-0	Antipyrine	455656089540501	Crawling Stone Lake Outlet	2020-11-17 10:40:00	2	0.05	<
67478	86386-73-4	Fluconazole	455656089540501	Crawling Stone Lake Outlet	2020-11-17 10:40:00	2	0.03	<
67479	76963-41-2	Nizatidine	455656089540501	Crawling Stone Lake Outlet	2020-11-17 10:40:00	2	0.08	<
67480	6493-05-6	Pentoxifylline	455656089540501	Crawling Stone Lake Outlet	2020-11-17 10:40:00	2	0.02	<
67481	256-96-2	Iminostilbene	455656089540501	Crawling Stone Lake Outlet	2020-11-17 10:40:00	2	0.145	<
67483	50-24-8	Prednisolone	455656089540501	Crawling Stone Lake Outlet	2020-11-17 10:40:00	2	0.4	<
67484	59277-89-3	Acyclovir	455656089540501	Crawling Stone Lake Outlet	2020-11-17 10:40:00	2	0.022	<
67485	378-44-9	Betamethasone	455656089540501	Crawling Stone Lake Outlet	2020-11-17 10:40:00	2	0.2	<
67487	163222-33-1	Ezetimibe	455656089540501	Crawling Stone Lake Outlet	2020-11-17 10:40:00	2	0.205	<
67488	79794-75-5	Loratadine	455656089540501	Crawling Stone Lake Outlet	2020-11-17 10:40:00	2	0.007	<
67489	49562-28-9	Fenofibrate	455656089540501	Crawling Stone Lake Outlet	2020-11-17 10:40:00	2	0.0064	<
67492	657-24-9	Metformin	455656089540501	Crawling Stone Lake Outlet	2020-11-17 10:40:00	2	0.02	<
67493	54-11-5	Nicotine	455656089540501	Crawling Stone Lake Outlet	2020-11-17 10:40:00	2	0.08	<
67494	58-55-9	Theophylline	455656089540501	Crawling Stone Lake Outlet	2020-11-17 10:40:00	2	0.4	<
67495	76-42-6	Oxycodone	455656089540501	Crawling Stone Lake Outlet	2020-11-17 10:40:00	2	0.025	<
67496	634-03-7	Phendimetrazine	455656089540501	Crawling Stone Lake Outlet	2020-11-17 10:40:00	2	0.02	<
67497	132-22-9	Chlorpheniramine	455656089540501	Crawling Stone Lake Outlet	2020-11-17 10:40:00	2	0.054	<
67498	78-44-4	Carisoprodol	455656089540501	Crawling Stone Lake Outlet	2020-11-17 10:40:00	2	0.02	<
67499	439-14-5	Diazepam	455656089540501	Crawling Stone Lake Outlet	2020-11-17 10:40:00	2	0.004	<
67500	76-99-3	Methadone	455656089540501	Crawling Stone Lake Outlet	2020-11-17 10:40:00	2	0.0076	<
67501	532-03-6	Methocarbamol	455656089540501	Crawling Stone Lake Outlet	2020-11-17 10:40:00	2	0.02	<
67502	29122-68-7	Atenolol	455656089540501	Crawling Stone Lake Outlet	2020-11-17 10:40:00	2	0.02	<
67503	122-11-2	Sulfadimethoxine	455656089540501	Crawling Stone Lake Outlet	2020-11-17 10:40:00	2	0.014	<
67504	1665-48-1	Metaxalone	455656089540501	Crawling Stone Lake Outlet	2020-11-17 10:40:00	2	0.2	<
67505	59729-33-8	Citalopram	455656089540501	Crawling Stone Lake Outlet	2020-11-17 10:40:00	2	0.0066	<
67506	125-29-1	Hydrocodone	455656089540501	Crawling Stone Lake Outlet	2020-11-17 10:40:00	2	0.04	<
67507	124832-26-4	Valacyclovir	455656089540501	Crawling Stone Lake Outlet	2020-11-17 10:40:00	2	0.163	<
67508	186691-13-4	Tiotropium	455656089540501	Crawling Stone Lake Outlet	2020-11-17 10:40:00	2	0.05	<
67510	83799-24-0	Fexofenadine	455656089540501	Crawling Stone Lake Outlet	2020-11-17 10:40:00	2	0.044	<
67511	196618-13-0	Oseltamivir	455656089540501	Crawling Stone Lake Outlet	2020-11-17 10:40:00	2	0.015	<
67512	73590-58-6 + 161796-78-7	Omeprazole + Esomeprazole	455656089540501	Crawling Stone Lake Outlet	2020-11-17 10:40:00	2	0.016	<
67514	29385-43-1	Tolyltriazole	455656089540501	Crawling Stone Lake Outlet	2020-11-17 10:40:00	2	0.08	<
67515	53179-11-6	Loperamide	455656089540501	Crawling Stone Lake Outlet	2020-11-17 10:40:00	2	0.08	<
67516	525-66-6	Propranolol	455656089540501	Crawling Stone Lake Outlet	2020-11-17 10:40:00	2	0.026	<
67517	27203-92-5	Tramadol	455656089540501	Crawling Stone Lake Outlet	2020-11-17 10:40:00	2	0.01	<
67518	4205-90-7	Clonidine	455656089540501	Crawling Stone Lake Outlet	2020-11-17 10:40:00	2	0.08	<
67519	42399-41-7	Diltiazem	455656089540501	Crawling Stone Lake Outlet	2020-11-17 10:40:00	2	0.02	<
67521	54739-18-3	Fluvoxamine	455656089540501	Crawling Stone Lake Outlet	2020-11-17 10:40:00	2	0.08	<
67522	50-48-6	Amitriptyline	455656089540501	Crawling Stone Lake Outlet	2020-11-17 10:40:00	2	0.037	<
67523	51384-51-1	Metoprolol	455656089540501	Crawling Stone Lake Outlet	2020-11-17 10:40:00	2	0.01	<
67524	60-87-7	Promethazine	455656089540501	Crawling Stone Lake Outlet	2020-11-17 10:40:00	2	0.114	<
67525	59-05-2	Methotrexate	455656089540501	Crawling Stone Lake Outlet	2020-11-17 10:40:00	2	0.052	<
67527	61869-08-7	Paroxetine	455656089540501	Crawling Stone Lake Outlet	2020-11-17 10:40:00	2	0.072	<
67528	79617-96-2	Sertraline	455656089540501	Crawling Stone Lake Outlet	2020-11-17 10:40:00	2	0.016	<
67529	80474-14-2	Fluticasone propionate	455656089540501	Crawling Stone Lake Outlet	2020-11-17 10:40:00	2	0.03	<
67530	84449-90-1	Raloxifene	455656089540501	Crawling Stone Lake Outlet	2020-11-17 10:40:00	2	0.08	<
67531	486460-32-6	Sitagliptin	455656089540501	Crawling Stone Lake Outlet	2020-11-17 10:40:00	2	0.097	<
67532	87857-41-8	Norsertraline	455656089540501	Crawling Stone Lake Outlet	2020-11-17 10:40:00	2	0.08	<
67534	93413-69-5	Venlafaxine	455656089540501	Crawling Stone Lake Outlet	2020-11-17 10:40:00	2	0.0052	<
67995	1159-82-6	10-Hydroxy-amitriptyline	455656089540501	Crawling Stone Lake Outlet	2020-11-17 10:40:00	2	0.0083	<
67997	86-13-5	Benztropine	455656089540501	Crawling Stone Lake Outlet	2020-11-17 10:40:00	2	0.044	<
67999	86408-45-9	Desmethyldiltiazem	455656089540501	Crawling Stone Lake Outlet	2020-11-17 10:40:00	2	0.07	<
68000	76824-35-6	Famotidine	455656089540501	Crawling Stone Lake Outlet	2020-11-17 10:40:00	2	0.034	<
68001	29094-61-9	Glipizide	455656089540501	Crawling Stone Lake Outlet	2020-11-17 10:40:00	2	0.2	<
68002	10238-21-8	Glyburide	455656089540501	Crawling Stone Lake Outlet	2020-11-17 10:40:00	2	0.004	<
68005	68-88-2	Hydroxyzine	455656089540501	Crawling Stone Lake Outlet	2020-11-17 10:40:00	2	0.0074	<
68006	42200-33-9	Nadolol	455656089540501	Crawling Stone Lake Outlet	2020-11-17 10:40:00	2	0.02	<
68007	67018-85-3	Norverapamil	455656089540501	Crawling Stone Lake Outlet	2020-11-17 10:40:00	2	0.0086	<
68008	94-78-0	Phenazopyridine	455656089540501	Crawling Stone Lake Outlet	2020-11-17 10:40:00	2	0.08	<
68009	469-62-5	Propoxyphene	455656089540501	Crawling Stone Lake Outlet	2020-11-17 10:40:00	2	0.028	<
68011	130-95-0	Quinine	455656089540501	Crawling Stone Lake Outlet	2020-11-17 10:40:00	2	0.08	<
68012	102676-47-1	Fadrozole	455656089540501	Crawling Stone Lake Outlet	2020-11-17 10:40:00	2	0.02	<
68014	65277-42-1	Ketoconazole	455656089540501	Crawling Stone Lake Outlet	2020-11-17 10:40:00	2	0.113	<
68015	10540-29-1	Tamoxifen	455656089540501	Crawling Stone Lake Outlet	2020-11-17 10:40:00	2	0.27	<
68017	129618-40-2	Nevirapine	455656089540501	Crawling Stone Lake Outlet	2020-11-17 10:40:00	2	0.046	<
68018	134678-17-4	Lamivudine	455656089540501	Crawling Stone Lake Outlet	2020-11-17 10:40:00	2	0.02	<
68021	39809-25-1	Penciclovir	455656089540501	Crawling Stone Lake Outlet	2020-11-17 10:40:00	2	0.08	<
68022	136470-78-5	Abacavir	455656089540501	Crawling Stone Lake Outlet	2020-11-17 10:40:00	2	0.002	<
68250	28981-97-7	Alprazolam	455656089540501	Crawling Stone Lake Outlet	2020-11-17 10:40:00	2	0.021	<
68251	93413-62-8	Desvenlafaxine	455656089540501	Crawling Stone Lake Outlet	2020-11-17 10:40:00	2	0.084	<
68252	1088-11-5	Nordiazepam	455656089540501	Crawling Stone Lake Outlet	2020-11-17 10:40:00	2	0.02	<
52817	60142-96-3	Gabapentin	455656089540501	Crawling Stone Lake Outlet	2021-02-22 12:47:00	3	0.08	<
65065	1912-24-9	Atrazine	455656089540501	Crawling Stone Lake Outlet	2021-02-22 12:47:00	3	0.0181	E
67434	68-22-4	Norethindrone	455656089540501	Crawling Stone Lake Outlet	2021-02-22 12:47:00	3	0.08	<
67435	51-03-6	Piperonyl butoxide	455656089540501	Crawling Stone Lake Outlet	2021-02-22 12:47:00	3	0.2	<
67436	103-90-2	Acetaminophen	455656089540501	Crawling Stone Lake Outlet	2021-02-22 12:47:00	3	0.2	<
67437	18559-94-9	Albuterol	455656089540501	Crawling Stone Lake Outlet	2021-02-22 12:47:00	3	0.0067	<
67439	34911-55-2	Bupropion	455656089540501	Crawling Stone Lake Outlet	2021-02-22 12:47:00	3	0.018	<
67440	58-08-2	Caffeine	455656089540501	Crawling Stone Lake Outlet	2021-02-22 12:47:00	3	0.091	<
67441	298-46-4	Carbamazepine	455656089540501	Crawling Stone Lake Outlet	2021-02-22 12:47:00	3	0.011	<
67442	51481-61-9	Cimetidine	455656089540501	Crawling Stone Lake Outlet	2021-02-22 12:47:00	3	0.14	<
67443	76-57-3	Codeine	455656089540501	Crawling Stone Lake Outlet	2021-02-22 12:47:00	3	0.08	<
67444	486-56-6	Cotinine	455656089540501	Crawling Stone Lake Outlet	2021-02-22 12:47:00	3	0.02	<
67445	67035-22-7	Dehydronifedipine	455656089540501	Crawling Stone Lake Outlet	2021-02-22 12:47:00	3	0.02	<
67447	58-73-1	Diphenhydramine	455656089540501	Crawling Stone Lake Outlet	2021-02-22 12:47:00	3	0.048	<
67448	116539-59-4	Duloxetine	455656089540501	Crawling Stone Lake Outlet	2021-02-22 12:47:00	3	0.037	<
67449	114-07-8	Erythromycin	455656089540501	Crawling Stone Lake Outlet	2021-02-22 12:47:00	3	0.08	<
67450	54910-89-3	Fluoxetine	455656089540501	Crawling Stone Lake Outlet	2021-02-22 12:47:00	3	0.026	<
67451	83891-03-6	Norfluoxetine	455656089540501	Crawling Stone Lake Outlet	2021-02-22 12:47:00	3	0.08	<
67452	66357-35-5	Ranitidine	455656089540501	Crawling Stone Lake Outlet	2021-02-22 12:47:00	3	0.192	<
67454	723-46-6	Sulfamethoxazole	455656089540501	Crawling Stone Lake Outlet	2021-02-22 12:47:00	3	0.02	<
67455	148-79-8	Thiabendazole	455656089540501	Crawling Stone Lake Outlet	2021-02-22 12:47:00	3	0.004	<
67456	738-70-5	Trimethoprim	455656089540501	Crawling Stone Lake Outlet	2021-02-22 12:47:00	3	0.02	<
67457	81-81-2	Warfarin	455656089540501	Crawling Stone Lake Outlet	2021-02-22 12:47:00	3	0.006	<
67458	57-27-2	Morphine	455656089540501	Crawling Stone Lake Outlet	2021-02-22 12:47:00	3	0.08	<
67459	50-23-7	Hydrocortisone	455656089540501	Crawling Stone Lake Outlet	2021-02-22 12:47:00	3	0.2	<
67460	90-82-4 + 299-42-3	Pseudoephedrine + Ephedrine	455656089540501	Crawling Stone Lake Outlet	2021-02-22 12:47:00	3	0.006	<
67461	300-62-9	Amphetamine	455656089540501	Crawling Stone Lake Outlet	2021-02-22 12:47:00	3	0.0044	<
67462	137-58-6	Lidocaine	455656089540501	Crawling Stone Lake Outlet	2021-02-22 12:47:00	3	0.004	<
67464	57-53-4	Meprobamate	455656089540501	Crawling Stone Lake Outlet	2021-02-22 12:47:00	3	0.012	<
67466	57-41-0	Phenytoin	455656089540501	Crawling Stone Lake Outlet	2021-02-22 12:47:00	3	0.188	<
67467	53-03-2	Prednisone	455656089540501	Crawling Stone Lake Outlet	2021-02-22 12:47:00	3	0.14	<
67468	125-71-3	Dextromethorphan	455656089540501	Crawling Stone Lake Outlet	2021-02-22 12:47:00	3	0.0082	<
67469	604-75-1	Oxazepam	455656089540501	Crawling Stone Lake Outlet	2021-02-22 12:47:00	3	0.226	<
67470	846-49-1	Lorazepam	455656089540501	Crawling Stone Lake Outlet	2021-02-22 12:47:00	3	0.202	<
67471	846-50-4	Temazepam	455656089540501	Crawling Stone Lake Outlet	2021-02-22 12:47:00	3	0.04	<
67472	52-53-9	Verapamil	455656089540501	Crawling Stone Lake Outlet	2021-02-22 12:47:00	3	0.14	<
67475	396-01-0	Triamterene	455656089540501	Crawling Stone Lake Outlet	2021-02-22 12:47:00	3	0.0052	<
67476	144-82-1	Sulfamethizole	455656089540501	Crawling Stone Lake Outlet	2021-02-22 12:47:00	3	0.104	<
67477	60-80-0	Antipyrine	455656089540501	Crawling Stone Lake Outlet	2021-02-22 12:47:00	3	0.05	<
67478	86386-73-4	Fluconazole	455656089540501	Crawling Stone Lake Outlet	2021-02-22 12:47:00	3	0.03	<
67479	76963-41-2	Nizatidine	455656089540501	Crawling Stone Lake Outlet	2021-02-22 12:47:00	3	0.08	<
67480	6493-05-6	Pentoxifylline	455656089540501	Crawling Stone Lake Outlet	2021-02-22 12:47:00	3	0.0094	<
67481	256-96-2	Iminostilbene	455656089540501	Crawling Stone Lake Outlet	2021-02-22 12:47:00	3	0.145	<
67483	50-24-8	Prednisolone	455656089540501	Crawling Stone Lake Outlet	2021-02-22 12:47:00	3	0.2	<
67484	59277-89-3	Acyclovir	455656089540501	Crawling Stone Lake Outlet	2021-02-22 12:47:00	3	0.022	<
67485	378-44-9	Betamethasone	455656089540501	Crawling Stone Lake Outlet	2021-02-22 12:47:00	3	0.2	<
67487	163222-33-1	Ezetimibe	455656089540501	Crawling Stone Lake Outlet	2021-02-22 12:47:00	3	0.205	<
67488	79794-75-5	Loratadine	455656089540501	Crawling Stone Lake Outlet	2021-02-22 12:47:00	3	0.007	<
67489	49562-28-9	Fenofibrate	455656089540501	Crawling Stone Lake Outlet	2021-02-22 12:47:00	3	0.02	<
67492	657-24-9	Metformin	455656089540501	Crawling Stone Lake Outlet	2021-02-22 12:47:00	3	0.02	<
67493	54-11-5	Nicotine	455656089540501	Crawling Stone Lake Outlet	2021-02-22 12:47:00	3	0.058	<
67494	58-55-9	Theophylline	455656089540501	Crawling Stone Lake Outlet	2021-02-22 12:47:00	3	0.2	<
67495	76-42-6	Oxycodone	455656089540501	Crawling Stone Lake Outlet	2021-02-22 12:47:00	3	0.025	<
67496	634-03-7	Phendimetrazine	455656089540501	Crawling Stone Lake Outlet	2021-02-22 12:47:00	3	0.02	<
67497	132-22-9	Chlorpheniramine	455656089540501	Crawling Stone Lake Outlet	2021-02-22 12:47:00	3	0.054	<
67498	78-44-4	Carisoprodol	455656089540501	Crawling Stone Lake Outlet	2021-02-22 12:47:00	3	0.02	<
67499	439-14-5	Diazepam	455656089540501	Crawling Stone Lake Outlet	2021-02-22 12:47:00	3	0.004	<
67500	76-99-3	Methadone	455656089540501	Crawling Stone Lake Outlet	2021-02-22 12:47:00	3	0.0076	<
67501	532-03-6	Methocarbamol	455656089540501	Crawling Stone Lake Outlet	2021-02-22 12:47:00	3	0.011	<
67502	29122-68-7	Atenolol	455656089540501	Crawling Stone Lake Outlet	2021-02-22 12:47:00	3	0.02	<
67503	122-11-2	Sulfadimethoxine	455656089540501	Crawling Stone Lake Outlet	2021-02-22 12:47:00	3	0.014	<
67504	1665-48-1	Metaxalone	455656089540501	Crawling Stone Lake Outlet	2021-02-22 12:47:00	3	0.02	<
67505	59729-33-8	Citalopram	455656089540501	Crawling Stone Lake Outlet	2021-02-22 12:47:00	3	0.0066	<
67506	125-29-1	Hydrocodone	455656089540501	Crawling Stone Lake Outlet	2021-02-22 12:47:00	3	0.04	<
67507	124832-26-4	Valacyclovir	455656089540501	Crawling Stone Lake Outlet	2021-02-22 12:47:00	3	0.163	<
67508	186691-13-4	Tiotropium	455656089540501	Crawling Stone Lake Outlet	2021-02-22 12:47:00	3	0.05	<
67510	83799-24-0	Fexofenadine	455656089540501	Crawling Stone Lake Outlet	2021-02-22 12:47:00	3	0.044	<
67511	196618-13-0	Oseltamivir	455656089540501	Crawling Stone Lake Outlet	2021-02-22 12:47:00	3	0.015	<
67512	73590-58-6 + 161796-78-7	Omeprazole + Esomeprazole	455656089540501	Crawling Stone Lake Outlet	2021-02-22 12:47:00	3	0.016	<
67514	29385-43-1	Tolyltriazole	455656089540501	Crawling Stone Lake Outlet	2021-02-22 12:47:00	3	0.08	<
67515	53179-11-6	Loperamide	455656089540501	Crawling Stone Lake Outlet	2021-02-22 12:47:00	3	0.08	<
67516	525-66-6	Propranolol	455656089540501	Crawling Stone Lake Outlet	2021-02-22 12:47:00	3	0.026	<
67517	27203-92-5	Tramadol	455656089540501	Crawling Stone Lake Outlet	2021-02-22 12:47:00	3	0.0074	<
67518	4205-90-7	Clonidine	455656089540501	Crawling Stone Lake Outlet	2021-02-22 12:47:00	3	0.061	<
67519	42399-41-7	Diltiazem	455656089540501	Crawling Stone Lake Outlet	2021-02-22 12:47:00	3	0.01	<
67521	54739-18-3	Fluvoxamine	455656089540501	Crawling Stone Lake Outlet	2021-02-22 12:47:00	3	0.08	<
67522	50-48-6	Amitriptyline	455656089540501	Crawling Stone Lake Outlet	2021-02-22 12:47:00	3	0.037	<
67523	51384-51-1	Metoprolol	455656089540501	Crawling Stone Lake Outlet	2021-02-22 12:47:00	3	0.01	<
67524	60-87-7	Promethazine	455656089540501	Crawling Stone Lake Outlet	2021-02-22 12:47:00	3	0.114	<
67525	59-05-2	Methotrexate	455656089540501	Crawling Stone Lake Outlet	2021-02-22 12:47:00	3	0.052	<
67527	61869-08-7	Paroxetine	455656089540501	Crawling Stone Lake Outlet	2021-02-22 12:47:00	3	0.072	<
67528	79617-96-2	Sertraline	455656089540501	Crawling Stone Lake Outlet	2021-02-22 12:47:00	3	0.016	<
67529	80474-14-2	Fluticasone propionate	455656089540501	Crawling Stone Lake Outlet	2021-02-22 12:47:00	3	0.03	<
67530	84449-90-1	Raloxifene	455656089540501	Crawling Stone Lake Outlet	2021-02-22 12:47:00	3	0.08	<
67531	486460-32-6	Sitagliptin	455656089540501	Crawling Stone Lake Outlet	2021-02-22 12:47:00	3	0.097	<
67532	87857-41-8	Norsertraline	455656089540501	Crawling Stone Lake Outlet	2021-02-22 12:47:00	3	0.08	<
67534	93413-69-5	Venlafaxine	455656089540501	Crawling Stone Lake Outlet	2021-02-22 12:47:00	3	0.0052	<
67995	1159-82-6	10-Hydroxy-amitriptyline	455656089540501	Crawling Stone Lake Outlet	2021-02-22 12:47:00	3	0.0083	<
67997	86-13-5	Benztropine	455656089540501	Crawling Stone Lake Outlet	2021-02-22 12:47:00	3	0.044	<
67999	86408-45-9	Desmethyldiltiazem	455656089540501	Crawling Stone Lake Outlet	2021-02-22 12:47:00	3	0.07	<
68000	76824-35-6	Famotidine	455656089540501	Crawling Stone Lake Outlet	2021-02-22 12:47:00	3	0.034	<
68001	29094-61-9	Glipizide	455656089540501	Crawling Stone Lake Outlet	2021-02-22 12:47:00	3	0.08	<
68002	10238-21-8	Glyburide	455656089540501	Crawling Stone Lake Outlet	2021-02-22 12:47:00	3	0.004	<
68005	68-88-2	Hydroxyzine	455656089540501	Crawling Stone Lake Outlet	2021-02-22 12:47:00	3	0.0074	<
68006	42200-33-9	Nadolol	455656089540501	Crawling Stone Lake Outlet	2021-02-22 12:47:00	3	0.02	<
68007	67018-85-3	Norverapamil	455656089540501	Crawling Stone Lake Outlet	2021-02-22 12:47:00	3	0.0086	<
68008	94-78-0	Phenazopyridine	455656089540501	Crawling Stone Lake Outlet	2021-02-22 12:47:00	3	0.02	<
68009	469-62-5	Propoxyphene	455656089540501	Crawling Stone Lake Outlet	2021-02-22 12:47:00	3	0.028	<
68011	130-95-0	Quinine	455656089540501	Crawling Stone Lake Outlet	2021-02-22 12:47:00	3	0.08	<
68012	102676-47-1	Fadrozole	455656089540501	Crawling Stone Lake Outlet	2021-02-22 12:47:00	3	0.013	<
68014	65277-42-1	Ketoconazole	455656089540501	Crawling Stone Lake Outlet	2021-02-22 12:47:00	3	0.113	<
68015	10540-29-1	Tamoxifen	455656089540501	Crawling Stone Lake Outlet	2021-02-22 12:47:00	3	0.27	<
68017	129618-40-2	Nevirapine	455656089540501	Crawling Stone Lake Outlet	2021-02-22 12:47:00	3	0.046	<
68018	134678-17-4	Lamivudine	455656089540501	Crawling Stone Lake Outlet	2021-02-22 12:47:00	3	0.016	<
68021	39809-25-1	Penciclovir	455656089540501	Crawling Stone Lake Outlet	2021-02-22 12:47:00	3	0.08	<
68022	136470-78-5	Abacavir	455656089540501	Crawling Stone Lake Outlet	2021-02-22 12:47:00	3	0.002	<
68250	28981-97-7	Alprazolam	455656089540501	Crawling Stone Lake Outlet	2021-02-22 12:47:00	3	0.021	<
68251	93413-62-8	Desvenlafaxine	455656089540501	Crawling Stone Lake Outlet	2021-02-22 12:47:00	3	0.084	<
68252	1088-11-5	Nordiazepam	455656089540501	Crawling Stone Lake Outlet	2021-02-22 12:47:00	3	0.02	<
52817	60142-96-3	Gabapentin	455656089540501	Crawling Stone Lake Outlet	2021-05-17 11:02:00	4	0.08	<
65065	1912-24-9	Atrazine	455656089540501	Crawling Stone Lake Outlet	2021-05-17 11:02:00	4	0.0236
67434	68-22-4	Norethindrone	455656089540501	Crawling Stone Lake Outlet	2021-05-17 11:02:00	4	0.02	<
67435	51-03-6	Piperonyl butoxide	455656089540501	Crawling Stone Lake Outlet	2021-05-17 11:02:00	4	0.2	<
67436	103-90-2	Acetaminophen	455656089540501	Crawling Stone Lake Outlet	2021-05-17 11:02:00	4	0.084	<
67437	18559-94-9	Albuterol	455656089540501	Crawling Stone Lake Outlet	2021-05-17 11:02:00	4	0.0067	<
67439	34911-55-2	Bupropion	455656089540501	Crawling Stone Lake Outlet	2021-05-17 11:02:00	4	0.018	<
67440	58-08-2	Caffeine	455656089540501	Crawling Stone Lake Outlet	2021-05-17 11:02:00	4	0.091	<
67441	298-46-4	Carbamazepine	455656089540501	Crawling Stone Lake Outlet	2021-05-17 11:02:00	4	0.02	<
67442	51481-61-9	Cimetidine	455656089540501	Crawling Stone Lake Outlet	2021-05-17 11:02:00	4	0.2	<
67443	76-57-3	Codeine	455656089540501	Crawling Stone Lake Outlet	2021-05-17 11:02:00	4	0.032	<
67444	486-56-6	Cotinine	455656089540501	Crawling Stone Lake Outlet	2021-05-17 11:02:00	4	0.0064	<
67445	67035-22-7	Dehydronifedipine	455656089540501	Crawling Stone Lake Outlet	2021-05-17 11:02:00	4	0.02	<
67446	611-59-6	Dimethylxanthine	455656089540501	Crawling Stone Lake Outlet	2021-05-17 11:02:00	4	0.14	<
67447	58-73-1	Diphenhydramine	455656089540501	Crawling Stone Lake Outlet	2021-05-17 11:02:00	4	0.048	<
67448	116539-59-4	Duloxetine	455656089540501	Crawling Stone Lake Outlet	2021-05-17 11:02:00	4	0.04	<
67449	114-07-8	Erythromycin	455656089540501	Crawling Stone Lake Outlet	2021-05-17 11:02:00	4	0.08	<
67450	54910-89-3	Fluoxetine	455656089540501	Crawling Stone Lake Outlet	2021-05-17 11:02:00	4	0.08	<
67451	83891-03-6	Norfluoxetine	455656089540501	Crawling Stone Lake Outlet	2021-05-17 11:02:00	4	0.08	<
67454	723-46-6	Sulfamethoxazole	455656089540501	Crawling Stone Lake Outlet	2021-05-17 11:02:00	4	0.02	<
67455	148-79-8	Thiabendazole	455656089540501	Crawling Stone Lake Outlet	2021-05-17 11:02:00	4	0.004	<
67456	738-70-5	Trimethoprim	455656089540501	Crawling Stone Lake Outlet	2021-05-17 11:02:00	4	0.02	<
67457	81-81-2	Warfarin	455656089540501	Crawling Stone Lake Outlet	2021-05-17 11:02:00	4	0.006	<
67458	57-27-2	Morphine	455656089540501	Crawling Stone Lake Outlet	2021-05-17 11:02:00	4	0.08	<
67459	50-23-7	Hydrocortisone	455656089540501	Crawling Stone Lake Outlet	2021-05-17 11:02:00	4	0.147	<
67460	90-82-4 + 299-42-3	Pseudoephedrine + Ephedrine	455656089540501	Crawling Stone Lake Outlet	2021-05-17 11:02:00	4	0.006	<
67461	300-62-9	Amphetamine	455656089540501	Crawling Stone Lake Outlet	2021-05-17 11:02:00	4	0.0044	<
67462	137-58-6	Lidocaine	455656089540501	Crawling Stone Lake Outlet	2021-05-17 11:02:00	4	0.004	<
67464	57-53-4	Meprobamate	455656089540501	Crawling Stone Lake Outlet	2021-05-17 11:02:00	4	0.012	<
67466	57-41-0	Phenytoin	455656089540501	Crawling Stone Lake Outlet	2021-05-17 11:02:00	4	0.2	<
67467	53-03-2	Prednisone	455656089540501	Crawling Stone Lake Outlet	2021-05-17 11:02:00	4	0.105	<
67468	125-71-3	Dextromethorphan	455656089540501	Crawling Stone Lake Outlet	2021-05-17 11:02:00	4	0.0082	<
67469	604-75-1	Oxazepam	455656089540501	Crawling Stone Lake Outlet	2021-05-17 11:02:00	4	0.226	<
67470	846-49-1	Lorazepam	455656089540501	Crawling Stone Lake Outlet	2021-05-17 11:02:00	4	0.8	<
67471	846-50-4	Temazepam	455656089540501	Crawling Stone Lake Outlet	2021-05-17 11:02:00	4	0.018	<
67472	52-53-9	Verapamil	455656089540501	Crawling Stone Lake Outlet	2021-05-17 11:02:00	4	0.14	<
67475	396-01-0	Triamterene	455656089540501	Crawling Stone Lake Outlet	2021-05-17 11:02:00	4	0.0052	<
67476	144-82-1	Sulfamethizole	455656089540501	Crawling Stone Lake Outlet	2021-05-17 11:02:00	4	0.104	<
67477	60-80-0	Antipyrine	455656089540501	Crawling Stone Lake Outlet	2021-05-17 11:02:00	4	0.05	<
67478	86386-73-4	Fluconazole	455656089540501	Crawling Stone Lake Outlet	2021-05-17 11:02:00	4	0.03	<
67479	76963-41-2	Nizatidine	455656089540501	Crawling Stone Lake Outlet	2021-05-17 11:02:00	4	0.2	<
67480	6493-05-6	Pentoxifylline	455656089540501	Crawling Stone Lake Outlet	2021-05-17 11:02:00	4	0.0094	<
67481	256-96-2	Iminostilbene	455656089540501	Crawling Stone Lake Outlet	2021-05-17 11:02:00	4	0.2	<
67483	50-24-8	Prednisolone	455656089540501	Crawling Stone Lake Outlet	2021-05-17 11:02:00	4	0.15	<
67484	59277-89-3	Acyclovir	455656089540501	Crawling Stone Lake Outlet	2021-05-17 11:02:00	4	0.022	<
67485	378-44-9	Betamethasone	455656089540501	Crawling Stone Lake Outlet	2021-05-17 11:02:00	4	0.114	<
67487	163222-33-1	Ezetimibe	455656089540501	Crawling Stone Lake Outlet	2021-05-17 11:02:00	4	0.205	<
67488	79794-75-5	Loratadine	455656089540501	Crawling Stone Lake Outlet	2021-05-17 11:02:00	4	0.007	<
67489	49562-28-9	Fenofibrate	455656089540501	Crawling Stone Lake Outlet	2021-05-17 11:02:00	4	0.0064	<
67492	657-24-9	Metformin	455656089540501	Crawling Stone Lake Outlet	2021-05-17 11:02:00	4	0.02	<
67493	54-11-5	Nicotine	455656089540501	Crawling Stone Lake Outlet	2021-05-17 11:02:00	4	0.08	<
67494	58-55-9	Theophylline	455656089540501	Crawling Stone Lake Outlet	2021-05-17 11:02:00	4	0.08	<
67495	76-42-6	Oxycodone	455656089540501	Crawling Stone Lake Outlet	2021-05-17 11:02:00	4	0.025	<
67496	634-03-7	Phendimetrazine	455656089540501	Crawling Stone Lake Outlet	2021-05-17 11:02:00	4	0.02	<
67497	132-22-9	Chlorpheniramine	455656089540501	Crawling Stone Lake Outlet	2021-05-17 11:02:00	4	0.054	<
67498	78-44-4	Carisoprodol	455656089540501	Crawling Stone Lake Outlet	2021-05-17 11:02:00	4	0.02	<
67499	439-14-5	Diazepam	455656089540501	Crawling Stone Lake Outlet	2021-05-17 11:02:00	4	0.004	<
67500	76-99-3	Methadone	455656089540501	Crawling Stone Lake Outlet	2021-05-17 11:02:00	4	0.02	<
67501	532-03-6	Methocarbamol	455656089540501	Crawling Stone Lake Outlet	2021-05-17 11:02:00	4	0.04	<
67502	29122-68-7	Atenolol	455656089540501	Crawling Stone Lake Outlet	2021-05-17 11:02:00	4	0.02	<
67503	122-11-2	Sulfadimethoxine	455656089540501	Crawling Stone Lake Outlet	2021-05-17 11:02:00	4	0.014	<
67504	1665-48-1	Metaxalone	455656089540501	Crawling Stone Lake Outlet	2021-05-17 11:02:00	4	0.02	<
67505	59729-33-8	Citalopram	455656089540501	Crawling Stone Lake Outlet	2021-05-17 11:02:00	4	0.0066	<
67506	125-29-1	Hydrocodone	455656089540501	Crawling Stone Lake Outlet	2021-05-17 11:02:00	4	0.08	<
67507	124832-26-4	Valacyclovir	455656089540501	Crawling Stone Lake Outlet	2021-05-17 11:02:00	4	0.163	<
67508	186691-13-4	Tiotropium	455656089540501	Crawling Stone Lake Outlet	2021-05-17 11:02:00	4	0.05	<
67510	83799-24-0	Fexofenadine	455656089540501	Crawling Stone Lake Outlet	2021-05-17 11:02:00	4	0.044	<
67511	196618-13-0	Oseltamivir	455656089540501	Crawling Stone Lake Outlet	2021-05-17 11:02:00	4	0.02	<
67512	73590-58-6 + 161796-78-7	Omeprazole + Esomeprazole	455656089540501	Crawling Stone Lake Outlet	2021-05-17 11:02:00	4	0.016	<
67514	29385-43-1	Tolyltriazole	455656089540501	Crawling Stone Lake Outlet	2021-05-17 11:02:00	4	0.08	<
67515	53179-11-6	Loperamide	455656089540501	Crawling Stone Lake Outlet	2021-05-17 11:02:00	4	0.08	<
67516	525-66-6	Propranolol	455656089540501	Crawling Stone Lake Outlet	2021-05-17 11:02:00	4	0.026	<
67517	27203-92-5	Tramadol	455656089540501	Crawling Stone Lake Outlet	2021-05-17 11:02:00	4	0.0074	<
67518	4205-90-7	Clonidine	455656089540501	Crawling Stone Lake Outlet	2021-05-17 11:02:00	4	0.061	<
67519	42399-41-7	Diltiazem	455656089540501	Crawling Stone Lake Outlet	2021-05-17 11:02:00	4	0.02	<
67521	54739-18-3	Fluvoxamine	455656089540501	Crawling Stone Lake Outlet	2021-05-17 11:02:00	4	0.08	<
67522	50-48-6	Amitriptyline	455656089540501	Crawling Stone Lake Outlet	2021-05-17 11:02:00	4	0.037	<
67523	51384-51-1	Metoprolol	455656089540501	Crawling Stone Lake Outlet	2021-05-17 11:02:00	4	0.01	<
67524	60-87-7	Promethazine	455656089540501	Crawling Stone Lake Outlet	2021-05-17 11:02:00	4	0.114	<
67525	59-05-2	Methotrexate	455656089540501	Crawling Stone Lake Outlet	2021-05-17 11:02:00	4	0.052	<
67527	61869-08-7	Paroxetine	455656089540501	Crawling Stone Lake Outlet	2021-05-17 11:02:00	4	0.072	<
67528	79617-96-2	Sertraline	455656089540501	Crawling Stone Lake Outlet	2021-05-17 11:02:00	4	0.016	<
67529	80474-14-2	Fluticasone propionate	455656089540501	Crawling Stone Lake Outlet	2021-05-17 11:02:00	4	0.03	<
67530	84449-90-1	Raloxifene	455656089540501	Crawling Stone Lake Outlet	2021-05-17 11:02:00	4	0.08	<
67531	486460-32-6	Sitagliptin	455656089540501	Crawling Stone Lake Outlet	2021-05-17 11:02:00	4	0.097	<
67532	87857-41-8	Norsertraline	455656089540501	Crawling Stone Lake Outlet	2021-05-17 11:02:00	4	0.08	<
67534	93413-69-5	Venlafaxine	455656089540501	Crawling Stone Lake Outlet	2021-05-17 11:02:00	4	0.0052	<
67995	1159-82-6	10-Hydroxy-amitriptyline	455656089540501	Crawling Stone Lake Outlet	2021-05-17 11:02:00	4	0.02	<
67997	86-13-5	Benztropine	455656089540501	Crawling Stone Lake Outlet	2021-05-17 11:02:00	4	0.044	<
67999	86408-45-9	Desmethyldiltiazem	455656089540501	Crawling Stone Lake Outlet	2021-05-17 11:02:00	4	0.07	<
68000	76824-35-6	Famotidine	455656089540501	Crawling Stone Lake Outlet	2021-05-17 11:02:00	4	0.2	<
68001	29094-61-9	Glipizide	455656089540501	Crawling Stone Lake Outlet	2021-05-17 11:02:00	4	0.08	<
68002	10238-21-8	Glyburide	455656089540501	Crawling Stone Lake Outlet	2021-05-17 11:02:00	4	0.004	<
68005	68-88-2	Hydroxyzine	455656089540501	Crawling Stone Lake Outlet	2021-05-17 11:02:00	4	0.0074	<
68006	42200-33-9	Nadolol	455656089540501	Crawling Stone Lake Outlet	2021-05-17 11:02:00	4	0.02	<
68007	67018-85-3	Norverapamil	455656089540501	Crawling Stone Lake Outlet	2021-05-17 11:02:00	4	0.01	<
68008	94-78-0	Phenazopyridine	455656089540501	Crawling Stone Lake Outlet	2021-05-17 11:02:00	4	0.04	<
68009	469-62-5	Propoxyphene	455656089540501	Crawling Stone Lake Outlet	2021-05-17 11:02:00	4	0.04	<
68011	130-95-0	Quinine	455656089540501	Crawling Stone Lake Outlet	2021-05-17 11:02:00	4	0.08	<
68012	102676-47-1	Fadrozole	455656089540501	Crawling Stone Lake Outlet	2021-05-17 11:02:00	4	0.013	<
68014	65277-42-1	Ketoconazole	455656089540501	Crawling Stone Lake Outlet	2021-05-17 11:02:00	4	0.113	<
68015	10540-29-1	Tamoxifen	455656089540501	Crawling Stone Lake Outlet	2021-05-17 11:02:00	4	0.27	<
68017	129618-40-2	Nevirapine	455656089540501	Crawling Stone Lake Outlet	2021-05-17 11:02:00	4	0.046	<
68018	134678-17-4	Lamivudine	455656089540501	Crawling Stone Lake Outlet	2021-05-17 11:02:00	4	0.016	<
68021	39809-25-1	Penciclovir	455656089540501	Crawling Stone Lake Outlet	2021-05-17 11:02:00	4	0.08	<
68022	136470-78-5	Abacavir	455656089540501	Crawling Stone Lake Outlet	2021-05-17 11:02:00	4	0.002	<
68250	28981-97-7	Alprazolam	455656089540501	Crawling Stone Lake Outlet	2021-05-17 11:02:00	4	0.021	<
68251	93413-62-8	Desvenlafaxine	455656089540501	Crawling Stone Lake Outlet	2021-05-17 11:02:00	4	0.084	<
68252	1088-11-5	Nordiazepam	455656089540501	Crawling Stone Lake Outlet	2021-05-17 11:02:00	4	0.02	<
52817	60142-96-3	Gabapentin	455659089515901	Fence Lake Outlet	2020-08-18 10:38:00	1	0.08	<
65065	1912-24-9	Atrazine	455659089515901	Fence Lake Outlet	2020-08-18 10:38:00	1	0.0232
67434	68-22-4	Norethindrone	455659089515901	Fence Lake Outlet	2020-08-18 10:38:00	1	0.08	<
67435	51-03-6	Piperonyl butoxide	455659089515901	Fence Lake Outlet	2020-08-18 10:38:00	1	0.08	<
67436	103-90-2	Acetaminophen	455659089515901	Fence Lake Outlet	2020-08-18 10:38:00	1	0.02	<
67437	18559-94-9	Albuterol	455659089515901	Fence Lake Outlet	2020-08-18 10:38:00	1	0.0067	<
67439	34911-55-2	Bupropion	455659089515901	Fence Lake Outlet	2020-08-18 10:38:00	1	0.018	<
67440	58-08-2	Caffeine	455659089515901	Fence Lake Outlet	2020-08-18 10:38:00	1	0.091	<
67441	298-46-4	Carbamazepine	455659089515901	Fence Lake Outlet	2020-08-18 10:38:00	1	0.02	<
67442	51481-61-9	Cimetidine	455659089515901	Fence Lake Outlet	2020-08-18 10:38:00	1	0.14	<
67443	76-57-3	Codeine	455659089515901	Fence Lake Outlet	2020-08-18 10:38:00	1	0.032	<
67444	486-56-6	Cotinine	455659089515901	Fence Lake Outlet	2020-08-18 10:38:00	1	0.0064	<
67445	67035-22-7	Dehydronifedipine	455659089515901	Fence Lake Outlet	2020-08-18 10:38:00	1	0.02	<
67446	611-59-6	Dimethylxanthine	455659089515901	Fence Lake Outlet	2020-08-18 10:38:00	1	0.088	<
67447	58-73-1	Diphenhydramine	455659089515901	Fence Lake Outlet	2020-08-18 10:38:00	1	0.048	<
67448	116539-59-4	Duloxetine	455659089515901	Fence Lake Outlet	2020-08-18 10:38:00	1	0.037	<
67449	114-07-8	Erythromycin	455659089515901	Fence Lake Outlet	2020-08-18 10:38:00	1	0.08	<
67450	54910-89-3	Fluoxetine	455659089515901	Fence Lake Outlet	2020-08-18 10:38:00	1	0.026	<
67451	83891-03-6	Norfluoxetine	455659089515901	Fence Lake Outlet	2020-08-18 10:38:00	1	0.08	<
67452	66357-35-5	Ranitidine	455659089515901	Fence Lake Outlet	2020-08-18 10:38:00	1	0.192	<
67454	723-46-6	Sulfamethoxazole	455659089515901	Fence Lake Outlet	2020-08-18 10:38:00	1	0.02	<
67455	148-79-8	Thiabendazole	455659089515901	Fence Lake Outlet	2020-08-18 10:38:00	1	0.004	<
67456	738-70-5	Trimethoprim	455659089515901	Fence Lake Outlet	2020-08-18 10:38:00	1	0.02	<
67457	81-81-2	Warfarin	455659089515901	Fence Lake Outlet	2020-08-18 10:38:00	1	0.02	<
67458	57-27-2	Morphine	455659089515901	Fence Lake Outlet	2020-08-18 10:38:00	1	0.08	<
67459	50-23-7	Hydrocortisone	455659089515901	Fence Lake Outlet	2020-08-18 10:38:00	1	0.147	<
67460	90-82-4 + 299-42-3	Pseudoephedrine + Ephedrine	455659089515901	Fence Lake Outlet	2020-08-18 10:38:00	1	0.006	<
67461	300-62-9	Amphetamine	455659089515901	Fence Lake Outlet	2020-08-18 10:38:00	1	0.0044	<
67462	137-58-6	Lidocaine	455659089515901	Fence Lake Outlet	2020-08-18 10:38:00	1	0.008	<
67464	57-53-4	Meprobamate	455659089515901	Fence Lake Outlet	2020-08-18 10:38:00	1	0.012	<
67466	57-41-0	Phenytoin	455659089515901	Fence Lake Outlet	2020-08-18 10:38:00	1	0.4	<
67467	53-03-2	Prednisone	455659089515901	Fence Lake Outlet	2020-08-18 10:38:00	1	0.105	<
67468	125-71-3	Dextromethorphan	455659089515901	Fence Lake Outlet	2020-08-18 10:38:00	1	0.0082	<
67469	604-75-1	Oxazepam	455659089515901	Fence Lake Outlet	2020-08-18 10:38:00	1	0.226	<
67470	846-49-1	Lorazepam	455659089515901	Fence Lake Outlet	2020-08-18 10:38:00	1	0.202	<
67471	846-50-4	Temazepam	455659089515901	Fence Lake Outlet	2020-08-18 10:38:00	1	0.02	<
67472	52-53-9	Verapamil	455659089515901	Fence Lake Outlet	2020-08-18 10:38:00	1	0.14	<
67475	396-01-0	Triamterene	455659089515901	Fence Lake Outlet	2020-08-18 10:38:00	1	0.0052	<
67476	144-82-1	Sulfamethizole	455659089515901	Fence Lake Outlet	2020-08-18 10:38:00	1	0.104	<
67477	60-80-0	Antipyrine	455659089515901	Fence Lake Outlet	2020-08-18 10:38:00	1	0.05	<
67478	86386-73-4	Fluconazole	455659089515901	Fence Lake Outlet	2020-08-18 10:38:00	1	0.03	<
67479	76963-41-2	Nizatidine	455659089515901	Fence Lake Outlet	2020-08-18 10:38:00	1	0.08	<
67480	6493-05-6	Pentoxifylline	455659089515901	Fence Lake Outlet	2020-08-18 10:38:00	1	0.0094	<
67481	256-96-2	Iminostilbene	455659089515901	Fence Lake Outlet	2020-08-18 10:38:00	1	0.2	<
67483	50-24-8	Prednisolone	455659089515901	Fence Lake Outlet	2020-08-18 10:38:00	1	0.15	<
67484	59277-89-3	Acyclovir	455659089515901	Fence Lake Outlet	2020-08-18 10:38:00	1	0.08	<
67485	378-44-9	Betamethasone	455659089515901	Fence Lake Outlet	2020-08-18 10:38:00	1	0.114	<
67487	163222-33-1	Ezetimibe	455659089515901	Fence Lake Outlet	2020-08-18 10:38:00	1	0.205	<
67488	79794-75-5	Loratadine	455659089515901	Fence Lake Outlet	2020-08-18 10:38:00	1	0.007	<
67489	49562-28-9	Fenofibrate	455659089515901	Fence Lake Outlet	2020-08-18 10:38:00	1	0.02	<
67492	657-24-9	Metformin	455659089515901	Fence Lake Outlet	2020-08-18 10:38:00	1	0.02	<
67493	54-11-5	Nicotine	455659089515901	Fence Lake Outlet	2020-08-18 10:38:00	1	0.058	<
67494	58-55-9	Theophylline	455659089515901	Fence Lake Outlet	2020-08-18 10:38:00	1	0.2	<
67495	76-42-6	Oxycodone	455659089515901	Fence Lake Outlet	2020-08-18 10:38:00	1	0.025	<
67496	634-03-7	Phendimetrazine	455659089515901	Fence Lake Outlet	2020-08-18 10:38:00	1	0.02	<
67497	132-22-9	Chlorpheniramine	455659089515901	Fence Lake Outlet	2020-08-18 10:38:00	1	0.054	<
67498	78-44-4	Carisoprodol	455659089515901	Fence Lake Outlet	2020-08-18 10:38:00	1	0.02	<
67499	439-14-5	Diazepam	455659089515901	Fence Lake Outlet	2020-08-18 10:38:00	1	0.004	<
67500	76-99-3	Methadone	455659089515901	Fence Lake Outlet	2020-08-18 10:38:00	1	0.0076	<
67501	532-03-6	Methocarbamol	455659089515901	Fence Lake Outlet	2020-08-18 10:38:00	1	0.011	<
67502	29122-68-7	Atenolol	455659089515901	Fence Lake Outlet	2020-08-18 10:38:00	1	0.013	<
67503	122-11-2	Sulfadimethoxine	455659089515901	Fence Lake Outlet	2020-08-18 10:38:00	1	0.03	<
67504	1665-48-1	Metaxalone	455659089515901	Fence Lake Outlet	2020-08-18 10:38:00	1	0.02	<
67505	59729-33-8	Citalopram	455659089515901	Fence Lake Outlet	2020-08-18 10:38:00	1	0.0066	<
67506	125-29-1	Hydrocodone	455659089515901	Fence Lake Outlet	2020-08-18 10:38:00	1	0.04	<
67507	124832-26-4	Valacyclovir	455659089515901	Fence Lake Outlet	2020-08-18 10:38:00	1	0.163	<
67508	186691-13-4	Tiotropium	455659089515901	Fence Lake Outlet	2020-08-18 10:38:00	1	0.05	<
67510	83799-24-0	Fexofenadine	455659089515901	Fence Lake Outlet	2020-08-18 10:38:00	1	0.044	<
67511	196618-13-0	Oseltamivir	455659089515901	Fence Lake Outlet	2020-08-18 10:38:00	1	0.02	<
67512	73590-58-6 + 161796-78-7	Omeprazole + Esomeprazole	455659089515901	Fence Lake Outlet	2020-08-18 10:38:00	1	0.016	<
67514	29385-43-1	Tolyltriazole	455659089515901	Fence Lake Outlet	2020-08-18 10:38:00	1	0.08	<
67515	53179-11-6	Loperamide	455659089515901	Fence Lake Outlet	2020-08-18 10:38:00	1	0.08	<
67516	525-66-6	Propranolol	455659089515901	Fence Lake Outlet	2020-08-18 10:38:00	1	0.026	<
67517	27203-92-5	Tramadol	455659089515901	Fence Lake Outlet	2020-08-18 10:38:00	1	0.0074	<
67518	4205-90-7	Clonidine	455659089515901	Fence Lake Outlet	2020-08-18 10:38:00	1	0.061	<
67519	42399-41-7	Diltiazem	455659089515901	Fence Lake Outlet	2020-08-18 10:38:00	1	0.02	<
67521	54739-18-3	Fluvoxamine	455659089515901	Fence Lake Outlet	2020-08-18 10:38:00	1	0.08	<
67522	50-48-6	Amitriptyline	455659089515901	Fence Lake Outlet	2020-08-18 10:38:00	1	0.037	<
67523	51384-51-1	Metoprolol	455659089515901	Fence Lake Outlet	2020-08-18 10:38:00	1	0.01	<
67524	60-87-7	Promethazine	455659089515901	Fence Lake Outlet	2020-08-18 10:38:00	1	0.2	<
67525	59-05-2	Methotrexate	455659089515901	Fence Lake Outlet	2020-08-18 10:38:00	1	0.052	<
67527	61869-08-7	Paroxetine	455659089515901	Fence Lake Outlet	2020-08-18 10:38:00	1	0.072	<
67528	79617-96-2	Sertraline	455659089515901	Fence Lake Outlet	2020-08-18 10:38:00	1	0.016	<
67529	80474-14-2	Fluticasone propionate	455659089515901	Fence Lake Outlet	2020-08-18 10:38:00	1	0.03	<
67530	84449-90-1	Raloxifene	455659089515901	Fence Lake Outlet	2020-08-18 10:38:00	1	0.08	<
67531	486460-32-6	Sitagliptin	455659089515901	Fence Lake Outlet	2020-08-18 10:38:00	1	0.097	<
67532	87857-41-8	Norsertraline	455659089515901	Fence Lake Outlet	2020-08-18 10:38:00	1	0.08	<
67534	93413-69-5	Venlafaxine	455659089515901	Fence Lake Outlet	2020-08-18 10:38:00	1	0.0052	<
67995	1159-82-6	10-Hydroxy-amitriptyline	455659089515901	Fence Lake Outlet	2020-08-18 10:38:00	1	0.0083	<
67997	86-13-5	Benztropine	455659089515901	Fence Lake Outlet	2020-08-18 10:38:00	1	0.044	<
67999	86408-45-9	Desmethyldiltiazem	455659089515901	Fence Lake Outlet	2020-08-18 10:38:00	1	0.07	<
68000	76824-35-6	Famotidine	455659089515901	Fence Lake Outlet	2020-08-18 10:38:00	1	0.034	<
68001	29094-61-9	Glipizide	455659089515901	Fence Lake Outlet	2020-08-18 10:38:00	1	0.08	<
68002	10238-21-8	Glyburide	455659089515901	Fence Lake Outlet	2020-08-18 10:38:00	1	0.058	<
68005	68-88-2	Hydroxyzine	455659089515901	Fence Lake Outlet	2020-08-18 10:38:00	1	0.02	<
68006	42200-33-9	Nadolol	455659089515901	Fence Lake Outlet	2020-08-18 10:38:00	1	0.02	<
68007	67018-85-3	Norverapamil	455659089515901	Fence Lake Outlet	2020-08-18 10:38:00	1	0.01	<
68008	94-78-0	Phenazopyridine	455659089515901	Fence Lake Outlet	2020-08-18 10:38:00	1	0.02	<
68009	469-62-5	Propoxyphene	455659089515901	Fence Lake Outlet	2020-08-18 10:38:00	1	0.028	<
68011	130-95-0	Quinine	455659089515901	Fence Lake Outlet	2020-08-18 10:38:00	1	0.08	<
68012	102676-47-1	Fadrozole	455659089515901	Fence Lake Outlet	2020-08-18 10:38:00	1	0.013	<
68014	65277-42-1	Ketoconazole	455659089515901	Fence Lake Outlet	2020-08-18 10:38:00	1	0.113	<
68017	129618-40-2	Nevirapine	455659089515901	Fence Lake Outlet	2020-08-18 10:38:00	1	0.046	<
68018	134678-17-4	Lamivudine	455659089515901	Fence Lake Outlet	2020-08-18 10:38:00	1	0.016	<
68021	39809-25-1	Penciclovir	455659089515901	Fence Lake Outlet	2020-08-18 10:38:00	1	0.08	<
68022	136470-78-5	Abacavir	455659089515901	Fence Lake Outlet	2020-08-18 10:38:00	1	0.004	<
68250	28981-97-7	Alprazolam	455659089515901	Fence Lake Outlet	2020-08-18 10:38:00	1	0.021	<
68251	93413-62-8	Desvenlafaxine	455659089515901	Fence Lake Outlet	2020-08-18 10:38:00	1	0.084	<
68252	1088-11-5	Nordiazepam	455659089515901	Fence Lake Outlet	2020-08-18 10:38:00	1	0.02	<
52817	60142-96-3	Gabapentin	455659089515901	Fence Lake Outlet	2020-11-17 08:30:00	2	0.08	<
65065	1912-24-9	Atrazine	455659089515901	Fence Lake Outlet	2020-11-17 08:30:00	2	0.0216	<
67434	68-22-4	Norethindrone	455659089515901	Fence Lake Outlet	2020-11-17 08:30:00	2	0.14	<
67435	51-03-6	Piperonyl butoxide	455659089515901	Fence Lake Outlet	2020-11-17 08:30:00	2	0.06	<
67436	103-90-2	Acetaminophen	455659089515901	Fence Lake Outlet	2020-11-17 08:30:00	2	0.084	<
67437	18559-94-9	Albuterol	455659089515901	Fence Lake Outlet	2020-11-17 08:30:00	2	0.0067	<
67439	34911-55-2	Bupropion	455659089515901	Fence Lake Outlet	2020-11-17 08:30:00	2	0.018	<
67440	58-08-2	Caffeine	455659089515901	Fence Lake Outlet	2020-11-17 08:30:00	2	0.091	<
67441	298-46-4	Carbamazepine	455659089515901	Fence Lake Outlet	2020-11-17 08:30:00	2	0.011	<
67442	51481-61-9	Cimetidine	455659089515901	Fence Lake Outlet	2020-11-17 08:30:00	2	0.14	<
67443	76-57-3	Codeine	455659089515901	Fence Lake Outlet	2020-11-17 08:30:00	2	0.032	<
67444	486-56-6	Cotinine	455659089515901	Fence Lake Outlet	2020-11-17 08:30:00	2	0.0064	<
67445	67035-22-7	Dehydronifedipine	455659089515901	Fence Lake Outlet	2020-11-17 08:30:00	2	0.02	<
67446	611-59-6	Dimethylxanthine	455659089515901	Fence Lake Outlet	2020-11-17 08:30:00	2	0.2	<
67447	58-73-1	Diphenhydramine	455659089515901	Fence Lake Outlet	2020-11-17 08:30:00	2	0.048	<
67448	116539-59-4	Duloxetine	455659089515901	Fence Lake Outlet	2020-11-17 08:30:00	2	0.08	<
67449	114-07-8	Erythromycin	455659089515901	Fence Lake Outlet	2020-11-17 08:30:00	2	0.08	<
67450	54910-89-3	Fluoxetine	455659089515901	Fence Lake Outlet	2020-11-17 08:30:00	2	0.026	<
67451	83891-03-6	Norfluoxetine	455659089515901	Fence Lake Outlet	2020-11-17 08:30:00	2	0.08	<
67452	66357-35-5	Ranitidine	455659089515901	Fence Lake Outlet	2020-11-17 08:30:00	2	0.192	<
67454	723-46-6	Sulfamethoxazole	455659089515901	Fence Lake Outlet	2020-11-17 08:30:00	2	0.02	<
67455	148-79-8	Thiabendazole	455659089515901	Fence Lake Outlet	2020-11-17 08:30:00	2	0.004	<
67456	738-70-5	Trimethoprim	455659089515901	Fence Lake Outlet	2020-11-17 08:30:00	2	0.02	<
67457	81-81-2	Warfarin	455659089515901	Fence Lake Outlet	2020-11-17 08:30:00	2	0.006	<
67458	57-27-2	Morphine	455659089515901	Fence Lake Outlet	2020-11-17 08:30:00	2	0.08	<
67459	50-23-7	Hydrocortisone	455659089515901	Fence Lake Outlet	2020-11-17 08:30:00	2	0.2	<
67460	90-82-4 + 299-42-3	Pseudoephedrine + Ephedrine	455659089515901	Fence Lake Outlet	2020-11-17 08:30:00	2	0.006	<
67461	300-62-9	Amphetamine	455659089515901	Fence Lake Outlet	2020-11-17 08:30:00	2	0.0044	<
67462	137-58-6	Lidocaine	455659089515901	Fence Lake Outlet	2020-11-17 08:30:00	2	0.004	<
67464	57-53-4	Meprobamate	455659089515901	Fence Lake Outlet	2020-11-17 08:30:00	2	0.012	<
67466	57-41-0	Phenytoin	455659089515901	Fence Lake Outlet	2020-11-17 08:30:00	2	0.2	<
67467	53-03-2	Prednisone	455659089515901	Fence Lake Outlet	2020-11-17 08:30:00	2	0.2	<
67468	125-71-3	Dextromethorphan	455659089515901	Fence Lake Outlet	2020-11-17 08:30:00	2	0.0082	<
67469	604-75-1	Oxazepam	455659089515901	Fence Lake Outlet	2020-11-17 08:30:00	2	0.226	<
67470	846-49-1	Lorazepam	455659089515901	Fence Lake Outlet	2020-11-17 08:30:00	2	0.202	<
67471	846-50-4	Temazepam	455659089515901	Fence Lake Outlet	2020-11-17 08:30:00	2	0.018	<
67472	52-53-9	Verapamil	455659089515901	Fence Lake Outlet	2020-11-17 08:30:00	2	0.14	<
67475	396-01-0	Triamterene	455659089515901	Fence Lake Outlet	2020-11-17 08:30:00	2	0.0052	<
67476	144-82-1	Sulfamethizole	455659089515901	Fence Lake Outlet	2020-11-17 08:30:00	2	0.104	<
67477	60-80-0	Antipyrine	455659089515901	Fence Lake Outlet	2020-11-17 08:30:00	2	0.05	<
67478	86386-73-4	Fluconazole	455659089515901	Fence Lake Outlet	2020-11-17 08:30:00	2	0.03	<
67479	76963-41-2	Nizatidine	455659089515901	Fence Lake Outlet	2020-11-17 08:30:00	2	0.08	<
67480	6493-05-6	Pentoxifylline	455659089515901	Fence Lake Outlet	2020-11-17 08:30:00	2	0.02	<
67481	256-96-2	Iminostilbene	455659089515901	Fence Lake Outlet	2020-11-17 08:30:00	2	0.145	<
67483	50-24-8	Prednisolone	455659089515901	Fence Lake Outlet	2020-11-17 08:30:00	2	0.4	<
67484	59277-89-3	Acyclovir	455659089515901	Fence Lake Outlet	2020-11-17 08:30:00	2	0.022	<
67485	378-44-9	Betamethasone	455659089515901	Fence Lake Outlet	2020-11-17 08:30:00	2	0.2	<
67487	163222-33-1	Ezetimibe	455659089515901	Fence Lake Outlet	2020-11-17 08:30:00	2	0.205	<
67488	79794-75-5	Loratadine	455659089515901	Fence Lake Outlet	2020-11-17 08:30:00	2	0.007	<
67489	49562-28-9	Fenofibrate	455659089515901	Fence Lake Outlet	2020-11-17 08:30:00	2	0.0064	<
67492	657-24-9	Metformin	455659089515901	Fence Lake Outlet	2020-11-17 08:30:00	2	0.02	<
67493	54-11-5	Nicotine	455659089515901	Fence Lake Outlet	2020-11-17 08:30:00	2	0.08	<
67494	58-55-9	Theophylline	455659089515901	Fence Lake Outlet	2020-11-17 08:30:00	2	0.4	<
67495	76-42-6	Oxycodone	455659089515901	Fence Lake Outlet	2020-11-17 08:30:00	2	0.025	<
67496	634-03-7	Phendimetrazine	455659089515901	Fence Lake Outlet	2020-11-17 08:30:00	2	0.02	<
67497	132-22-9	Chlorpheniramine	455659089515901	Fence Lake Outlet	2020-11-17 08:30:00	2	0.054	<
67498	78-44-4	Carisoprodol	455659089515901	Fence Lake Outlet	2020-11-17 08:30:00	2	0.02	<
67499	439-14-5	Diazepam	455659089515901	Fence Lake Outlet	2020-11-17 08:30:00	2	0.004	<
67500	76-99-3	Methadone	455659089515901	Fence Lake Outlet	2020-11-17 08:30:00	2	0.0076	<
67501	532-03-6	Methocarbamol	455659089515901	Fence Lake Outlet	2020-11-17 08:30:00	2	0.02	<
67502	29122-68-7	Atenolol	455659089515901	Fence Lake Outlet	2020-11-17 08:30:00	2	0.02	<
67503	122-11-2	Sulfadimethoxine	455659089515901	Fence Lake Outlet	2020-11-17 08:30:00	2	0.014	<
67504	1665-48-1	Metaxalone	455659089515901	Fence Lake Outlet	2020-11-17 08:30:00	2	0.2	<
67505	59729-33-8	Citalopram	455659089515901	Fence Lake Outlet	2020-11-17 08:30:00	2	0.0066	<
67506	125-29-1	Hydrocodone	455659089515901	Fence Lake Outlet	2020-11-17 08:30:00	2	0.04	<
67507	124832-26-4	Valacyclovir	455659089515901	Fence Lake Outlet	2020-11-17 08:30:00	2	0.163	<
67508	186691-13-4	Tiotropium	455659089515901	Fence Lake Outlet	2020-11-17 08:30:00	2	0.05	<
67510	83799-24-0	Fexofenadine	455659089515901	Fence Lake Outlet	2020-11-17 08:30:00	2	0.044	<
67511	196618-13-0	Oseltamivir	455659089515901	Fence Lake Outlet	2020-11-17 08:30:00	2	0.015	<
67512	73590-58-6 + 161796-78-7	Omeprazole + Esomeprazole	455659089515901	Fence Lake Outlet	2020-11-17 08:30:00	2	0.016	<
67514	29385-43-1	Tolyltriazole	455659089515901	Fence Lake Outlet	2020-11-17 08:30:00	2	0.08	<
67515	53179-11-6	Loperamide	455659089515901	Fence Lake Outlet	2020-11-17 08:30:00	2	0.08	<
67516	525-66-6	Propranolol	455659089515901	Fence Lake Outlet	2020-11-17 08:30:00	2	0.026	<
67517	27203-92-5	Tramadol	455659089515901	Fence Lake Outlet	2020-11-17 08:30:00	2	0.01	<
67518	4205-90-7	Clonidine	455659089515901	Fence Lake Outlet	2020-11-17 08:30:00	2	0.08	<
67519	42399-41-7	Diltiazem	455659089515901	Fence Lake Outlet	2020-11-17 08:30:00	2	0.02	<
67521	54739-18-3	Fluvoxamine	455659089515901	Fence Lake Outlet	2020-11-17 08:30:00	2	0.08	<
67522	50-48-6	Amitriptyline	455659089515901	Fence Lake Outlet	2020-11-17 08:30:00	2	0.037	<
67523	51384-51-1	Metoprolol	455659089515901	Fence Lake Outlet	2020-11-17 08:30:00	2	0.01	<
67524	60-87-7	Promethazine	455659089515901	Fence Lake Outlet	2020-11-17 08:30:00	2	0.114	<
67525	59-05-2	Methotrexate	455659089515901	Fence Lake Outlet	2020-11-17 08:30:00	2	0.052	<
67527	61869-08-7	Paroxetine	455659089515901	Fence Lake Outlet	2020-11-17 08:30:00	2	0.072	<
67528	79617-96-2	Sertraline	455659089515901	Fence Lake Outlet	2020-11-17 08:30:00	2	0.016	<
67529	80474-14-2	Fluticasone propionate	455659089515901	Fence Lake Outlet	2020-11-17 08:30:00	2	0.03	<
67530	84449-90-1	Raloxifene	455659089515901	Fence Lake Outlet	2020-11-17 08:30:00	2	0.08	<
67531	486460-32-6	Sitagliptin	455659089515901	Fence Lake Outlet	2020-11-17 08:30:00	2	0.097	<
67532	87857-41-8	Norsertraline	455659089515901	Fence Lake Outlet	2020-11-17 08:30:00	2	0.08	<
67534	93413-69-5	Venlafaxine	455659089515901	Fence Lake Outlet	2020-11-17 08:30:00	2	0.0052	<
67995	1159-82-6	10-Hydroxy-amitriptyline	455659089515901	Fence Lake Outlet	2020-11-17 08:30:00	2	0.0083	<
67997	86-13-5	Benztropine	455659089515901	Fence Lake Outlet	2020-11-17 08:30:00	2	0.044	<
67999	86408-45-9	Desmethyldiltiazem	455659089515901	Fence Lake Outlet	2020-11-17 08:30:00	2	0.07	<
68000	76824-35-6	Famotidine	455659089515901	Fence Lake Outlet	2020-11-17 08:30:00	2	0.034	<
68001	29094-61-9	Glipizide	455659089515901	Fence Lake Outlet	2020-11-17 08:30:00	2	0.2	<
68002	10238-21-8	Glyburide	455659089515901	Fence Lake Outlet	2020-11-17 08:30:00	2	0.004	<
68005	68-88-2	Hydroxyzine	455659089515901	Fence Lake Outlet	2020-11-17 08:30:00	2	0.0074	<
68006	42200-33-9	Nadolol	455659089515901	Fence Lake Outlet	2020-11-17 08:30:00	2	0.02	<
68007	67018-85-3	Norverapamil	455659089515901	Fence Lake Outlet	2020-11-17 08:30:00	2	0.0086	<
68008	94-78-0	Phenazopyridine	455659089515901	Fence Lake Outlet	2020-11-17 08:30:00	2	0.08	<
68009	469-62-5	Propoxyphene	455659089515901	Fence Lake Outlet	2020-11-17 08:30:00	2	0.028	<
68011	130-95-0	Quinine	455659089515901	Fence Lake Outlet	2020-11-17 08:30:00	2	0.08	<
68012	102676-47-1	Fadrozole	455659089515901	Fence Lake Outlet	2020-11-17 08:30:00	2	0.02	<
68014	65277-42-1	Ketoconazole	455659089515901	Fence Lake Outlet	2020-11-17 08:30:00	2	0.113	<
68015	10540-29-1	Tamoxifen	455659089515901	Fence Lake Outlet	2020-11-17 08:30:00	2	0.27	<
68017	129618-40-2	Nevirapine	455659089515901	Fence Lake Outlet	2020-11-17 08:30:00	2	0.046	<
68018	134678-17-4	Lamivudine	455659089515901	Fence Lake Outlet	2020-11-17 08:30:00	2	0.02	<
68021	39809-25-1	Penciclovir	455659089515901	Fence Lake Outlet	2020-11-17 08:30:00	2	0.08	<
68022	136470-78-5	Abacavir	455659089515901	Fence Lake Outlet	2020-11-17 08:30:00	2	0.002	<
68250	28981-97-7	Alprazolam	455659089515901	Fence Lake Outlet	2020-11-17 08:30:00	2	0.021	<
68251	93413-62-8	Desvenlafaxine	455659089515901	Fence Lake Outlet	2020-11-17 08:30:00	2	0.084	<
68252	1088-11-5	Nordiazepam	455659089515901	Fence Lake Outlet	2020-11-17 08:30:00	2	0.02	<
52817	60142-96-3	Gabapentin	455659089515901	Fence Lake Outlet	2021-02-22 11:03:00	3	0.08	<
65065	1912-24-9	Atrazine	455659089515901	Fence Lake Outlet	2021-02-22 11:03:00	3	0.0209
67434	68-22-4	Norethindrone	455659089515901	Fence Lake Outlet	2021-02-22 11:03:00	3	0.08	<
67435	51-03-6	Piperonyl butoxide	455659089515901	Fence Lake Outlet	2021-02-22 11:03:00	3	0.2	<
67436	103-90-2	Acetaminophen	455659089515901	Fence Lake Outlet	2021-02-22 11:03:00	3	0.2	<
67437	18559-94-9	Albuterol	455659089515901	Fence Lake Outlet	2021-02-22 11:03:00	3	0.0067	<
67439	34911-55-2	Bupropion	455659089515901	Fence Lake Outlet	2021-02-22 11:03:00	3	0.018	<
67440	58-08-2	Caffeine	455659089515901	Fence Lake Outlet	2021-02-22 11:03:00	3	0.091	<
67441	298-46-4	Carbamazepine	455659089515901	Fence Lake Outlet	2021-02-22 11:03:00	3	0.011	<
67442	51481-61-9	Cimetidine	455659089515901	Fence Lake Outlet	2021-02-22 11:03:00	3	0.14	<
67443	76-57-3	Codeine	455659089515901	Fence Lake Outlet	2021-02-22 11:03:00	3	0.08	<
67444	486-56-6	Cotinine	455659089515901	Fence Lake Outlet	2021-02-22 11:03:00	3	0.02	<
67445	67035-22-7	Dehydronifedipine	455659089515901	Fence Lake Outlet	2021-02-22 11:03:00	3	0.02	<
67447	58-73-1	Diphenhydramine	455659089515901	Fence Lake Outlet	2021-02-22 11:03:00	3	0.048	<
67448	116539-59-4	Duloxetine	455659089515901	Fence Lake Outlet	2021-02-22 11:03:00	3	0.037	<
67449	114-07-8	Erythromycin	455659089515901	Fence Lake Outlet	2021-02-22 11:03:00	3	0.08	<
67450	54910-89-3	Fluoxetine	455659089515901	Fence Lake Outlet	2021-02-22 11:03:00	3	0.026	<
67451	83891-03-6	Norfluoxetine	455659089515901	Fence Lake Outlet	2021-02-22 11:03:00	3	0.08	<
67452	66357-35-5	Ranitidine	455659089515901	Fence Lake Outlet	2021-02-22 11:03:00	3	0.192	<
67454	723-46-6	Sulfamethoxazole	455659089515901	Fence Lake Outlet	2021-02-22 11:03:00	3	0.02	<
67455	148-79-8	Thiabendazole	455659089515901	Fence Lake Outlet	2021-02-22 11:03:00	3	0.004	<
67456	738-70-5	Trimethoprim	455659089515901	Fence Lake Outlet	2021-02-22 11:03:00	3	0.02	<
67457	81-81-2	Warfarin	455659089515901	Fence Lake Outlet	2021-02-22 11:03:00	3	0.006	<
67458	57-27-2	Morphine	455659089515901	Fence Lake Outlet	2021-02-22 11:03:00	3	0.08	<
67459	50-23-7	Hydrocortisone	455659089515901	Fence Lake Outlet	2021-02-22 11:03:00	3	0.2	<
67460	90-82-4 + 299-42-3	Pseudoephedrine + Ephedrine	455659089515901	Fence Lake Outlet	2021-02-22 11:03:00	3	0.006	<
67461	300-62-9	Amphetamine	455659089515901	Fence Lake Outlet	2021-02-22 11:03:00	3	0.0044	<
67462	137-58-6	Lidocaine	455659089515901	Fence Lake Outlet	2021-02-22 11:03:00	3	0.004	<
67464	57-53-4	Meprobamate	455659089515901	Fence Lake Outlet	2021-02-22 11:03:00	3	0.012	<
67466	57-41-0	Phenytoin	455659089515901	Fence Lake Outlet	2021-02-22 11:03:00	3	0.188	<
67467	53-03-2	Prednisone	455659089515901	Fence Lake Outlet	2021-02-22 11:03:00	3	0.14	<
67468	125-71-3	Dextromethorphan	455659089515901	Fence Lake Outlet	2021-02-22 11:03:00	3	0.0082	<
67469	604-75-1	Oxazepam	455659089515901	Fence Lake Outlet	2021-02-22 11:03:00	3	0.226	<
67470	846-49-1	Lorazepam	455659089515901	Fence Lake Outlet	2021-02-22 11:03:00	3	0.202	<
67471	846-50-4	Temazepam	455659089515901	Fence Lake Outlet	2021-02-22 11:03:00	3	0.04	<
67472	52-53-9	Verapamil	455659089515901	Fence Lake Outlet	2021-02-22 11:03:00	3	0.14	<
67475	396-01-0	Triamterene	455659089515901	Fence Lake Outlet	2021-02-22 11:03:00	3	0.0052	<
67476	144-82-1	Sulfamethizole	455659089515901	Fence Lake Outlet	2021-02-22 11:03:00	3	0.104	<
67477	60-80-0	Antipyrine	455659089515901	Fence Lake Outlet	2021-02-22 11:03:00	3	0.05	<
67478	86386-73-4	Fluconazole	455659089515901	Fence Lake Outlet	2021-02-22 11:03:00	3	0.03	<
67479	76963-41-2	Nizatidine	455659089515901	Fence Lake Outlet	2021-02-22 11:03:00	3	0.08	<
67480	6493-05-6	Pentoxifylline	455659089515901	Fence Lake Outlet	2021-02-22 11:03:00	3	0.0094	<
67481	256-96-2	Iminostilbene	455659089515901	Fence Lake Outlet	2021-02-22 11:03:00	3	0.145	<
67483	50-24-8	Prednisolone	455659089515901	Fence Lake Outlet	2021-02-22 11:03:00	3	0.2	<
67484	59277-89-3	Acyclovir	455659089515901	Fence Lake Outlet	2021-02-22 11:03:00	3	0.022	<
67485	378-44-9	Betamethasone	455659089515901	Fence Lake Outlet	2021-02-22 11:03:00	3	0.2	<
67487	163222-33-1	Ezetimibe	455659089515901	Fence Lake Outlet	2021-02-22 11:03:00	3	0.205	<
67488	79794-75-5	Loratadine	455659089515901	Fence Lake Outlet	2021-02-22 11:03:00	3	0.007	<
67489	49562-28-9	Fenofibrate	455659089515901	Fence Lake Outlet	2021-02-22 11:03:00	3	0.02	<
67492	657-24-9	Metformin	455659089515901	Fence Lake Outlet	2021-02-22 11:03:00	3	0.02	<
67493	54-11-5	Nicotine	455659089515901	Fence Lake Outlet	2021-02-22 11:03:00	3	0.058	<
67494	58-55-9	Theophylline	455659089515901	Fence Lake Outlet	2021-02-22 11:03:00	3	0.2	<
67495	76-42-6	Oxycodone	455659089515901	Fence Lake Outlet	2021-02-22 11:03:00	3	0.025	<
67496	634-03-7	Phendimetrazine	455659089515901	Fence Lake Outlet	2021-02-22 11:03:00	3	0.02	<
67497	132-22-9	Chlorpheniramine	455659089515901	Fence Lake Outlet	2021-02-22 11:03:00	3	0.054	<
67498	78-44-4	Carisoprodol	455659089515901	Fence Lake Outlet	2021-02-22 11:03:00	3	0.02	<
67499	439-14-5	Diazepam	455659089515901	Fence Lake Outlet	2021-02-22 11:03:00	3	0.004	<
67500	76-99-3	Methadone	455659089515901	Fence Lake Outlet	2021-02-22 11:03:00	3	0.0076	<
67501	532-03-6	Methocarbamol	455659089515901	Fence Lake Outlet	2021-02-22 11:03:00	3	0.011	<
67502	29122-68-7	Atenolol	455659089515901	Fence Lake Outlet	2021-02-22 11:03:00	3	0.02	<
67503	122-11-2	Sulfadimethoxine	455659089515901	Fence Lake Outlet	2021-02-22 11:03:00	3	0.014	<
67504	1665-48-1	Metaxalone	455659089515901	Fence Lake Outlet	2021-02-22 11:03:00	3	0.02	<
67505	59729-33-8	Citalopram	455659089515901	Fence Lake Outlet	2021-02-22 11:03:00	3	0.0066	<
67506	125-29-1	Hydrocodone	455659089515901	Fence Lake Outlet	2021-02-22 11:03:00	3	0.04	<
67507	124832-26-4	Valacyclovir	455659089515901	Fence Lake Outlet	2021-02-22 11:03:00	3	0.163	<
67508	186691-13-4	Tiotropium	455659089515901	Fence Lake Outlet	2021-02-22 11:03:00	3	0.05	<
67510	83799-24-0	Fexofenadine	455659089515901	Fence Lake Outlet	2021-02-22 11:03:00	3	0.044	<
67511	196618-13-0	Oseltamivir	455659089515901	Fence Lake Outlet	2021-02-22 11:03:00	3	0.015	<
67512	73590-58-6 + 161796-78-7	Omeprazole + Esomeprazole	455659089515901	Fence Lake Outlet	2021-02-22 11:03:00	3	0.016	<
67514	29385-43-1	Tolyltriazole	455659089515901	Fence Lake Outlet	2021-02-22 11:03:00	3	0.08	<
67515	53179-11-6	Loperamide	455659089515901	Fence Lake Outlet	2021-02-22 11:03:00	3	0.08	<
67516	525-66-6	Propranolol	455659089515901	Fence Lake Outlet	2021-02-22 11:03:00	3	0.026	<
67517	27203-92-5	Tramadol	455659089515901	Fence Lake Outlet	2021-02-22 11:03:00	3	0.0074	<
67518	4205-90-7	Clonidine	455659089515901	Fence Lake Outlet	2021-02-22 11:03:00	3	0.061	<
67519	42399-41-7	Diltiazem	455659089515901	Fence Lake Outlet	2021-02-22 11:03:00	3	0.01	<
67521	54739-18-3	Fluvoxamine	455659089515901	Fence Lake Outlet	2021-02-22 11:03:00	3	0.08	<
67522	50-48-6	Amitriptyline	455659089515901	Fence Lake Outlet	2021-02-22 11:03:00	3	0.037	<
67523	51384-51-1	Metoprolol	455659089515901	Fence Lake Outlet	2021-02-22 11:03:00	3	0.01	<
67524	60-87-7	Promethazine	455659089515901	Fence Lake Outlet	2021-02-22 11:03:00	3	0.114	<
67525	59-05-2	Methotrexate	455659089515901	Fence Lake Outlet	2021-02-22 11:03:00	3	0.052	<
67527	61869-08-7	Paroxetine	455659089515901	Fence Lake Outlet	2021-02-22 11:03:00	3	0.072	<
67528	79617-96-2	Sertraline	455659089515901	Fence Lake Outlet	2021-02-22 11:03:00	3	0.016	<
67529	80474-14-2	Fluticasone propionate	455659089515901	Fence Lake Outlet	2021-02-22 11:03:00	3	0.03	<
67530	84449-90-1	Raloxifene	455659089515901	Fence Lake Outlet	2021-02-22 11:03:00	3	0.08	<
67531	486460-32-6	Sitagliptin	455659089515901	Fence Lake Outlet	2021-02-22 11:03:00	3	0.097	<
67532	87857-41-8	Norsertraline	455659089515901	Fence Lake Outlet	2021-02-22 11:03:00	3	0.08	<
67534	93413-69-5	Venlafaxine	455659089515901	Fence Lake Outlet	2021-02-22 11:03:00	3	0.0052	<
67995	1159-82-6	10-Hydroxy-amitriptyline	455659089515901	Fence Lake Outlet	2021-02-22 11:03:00	3	0.0083	<
67997	86-13-5	Benztropine	455659089515901	Fence Lake Outlet	2021-02-22 11:03:00	3	0.044	<
67999	86408-45-9	Desmethyldiltiazem	455659089515901	Fence Lake Outlet	2021-02-22 11:03:00	3	0.07	<
68000	76824-35-6	Famotidine	455659089515901	Fence Lake Outlet	2021-02-22 11:03:00	3	0.034	<
68001	29094-61-9	Glipizide	455659089515901	Fence Lake Outlet	2021-02-22 11:03:00	3	0.08	<
68002	10238-21-8	Glyburide	455659089515901	Fence Lake Outlet	2021-02-22 11:03:00	3	0.004	<
68005	68-88-2	Hydroxyzine	455659089515901	Fence Lake Outlet	2021-02-22 11:03:00	3	0.0074	<
68006	42200-33-9	Nadolol	455659089515901	Fence Lake Outlet	2021-02-22 11:03:00	3	0.02	<
68007	67018-85-3	Norverapamil	455659089515901	Fence Lake Outlet	2021-02-22 11:03:00	3	0.0086	<
68008	94-78-0	Phenazopyridine	455659089515901	Fence Lake Outlet	2021-02-22 11:03:00	3	0.02	<
68009	469-62-5	Propoxyphene	455659089515901	Fence Lake Outlet	2021-02-22 11:03:00	3	0.028	<
68011	130-95-0	Quinine	455659089515901	Fence Lake Outlet	2021-02-22 11:03:00	3	0.08	<
68012	102676-47-1	Fadrozole	455659089515901	Fence Lake Outlet	2021-02-22 11:03:00	3	0.013	<
68014	65277-42-1	Ketoconazole	455659089515901	Fence Lake Outlet	2021-02-22 11:03:00	3	0.113	<
68015	10540-29-1	Tamoxifen	455659089515901	Fence Lake Outlet	2021-02-22 11:03:00	3	0.27	<
68017	129618-40-2	Nevirapine	455659089515901	Fence Lake Outlet	2021-02-22 11:03:00	3	0.046	<
68018	134678-17-4	Lamivudine	455659089515901	Fence Lake Outlet	2021-02-22 11:03:00	3	0.016	<
68021	39809-25-1	Penciclovir	455659089515901	Fence Lake Outlet	2021-02-22 11:03:00	3	0.08	<
68022	136470-78-5	Abacavir	455659089515901	Fence Lake Outlet	2021-02-22 11:03:00	3	0.002	<
68250	28981-97-7	Alprazolam	455659089515901	Fence Lake Outlet	2021-02-22 11:03:00	3	0.021	<
68251	93413-62-8	Desvenlafaxine	455659089515901	Fence Lake Outlet	2021-02-22 11:03:00	3	0.084	<
68252	1088-11-5	Nordiazepam	455659089515901	Fence Lake Outlet	2021-02-22 11:03:00	3	0.02	<
52817	60142-96-3	Gabapentin	455659089515901	Fence Lake Outlet	2021-05-17 09:45:00	4	0.08	<
65065	1912-24-9	Atrazine	455659089515901	Fence Lake Outlet	2021-05-17 09:45:00	4	0.0245
67434	68-22-4	Norethindrone	455659089515901	Fence Lake Outlet	2021-05-17 09:45:00	4	0.02	<
67435	51-03-6	Piperonyl butoxide	455659089515901	Fence Lake Outlet	2021-05-17 09:45:00	4	0.2	<
67436	103-90-2	Acetaminophen	455659089515901	Fence Lake Outlet	2021-05-17 09:45:00	4	0.084	<
67437	18559-94-9	Albuterol	455659089515901	Fence Lake Outlet	2021-05-17 09:45:00	4	0.0067	<
67439	34911-55-2	Bupropion	455659089515901	Fence Lake Outlet	2021-05-17 09:45:00	4	0.018	<
67440	58-08-2	Caffeine	455659089515901	Fence Lake Outlet	2021-05-17 09:45:00	4	0.0185	E
67441	298-46-4	Carbamazepine	455659089515901	Fence Lake Outlet	2021-05-17 09:45:00	4	0.02	<
67442	51481-61-9	Cimetidine	455659089515901	Fence Lake Outlet	2021-05-17 09:45:00	4	0.2	<
67443	76-57-3	Codeine	455659089515901	Fence Lake Outlet	2021-05-17 09:45:00	4	0.032	<
67444	486-56-6	Cotinine	455659089515901	Fence Lake Outlet	2021-05-17 09:45:00	4	0.0064	<
67445	67035-22-7	Dehydronifedipine	455659089515901	Fence Lake Outlet	2021-05-17 09:45:00	4	0.02	<
67446	611-59-6	Dimethylxanthine	455659089515901	Fence Lake Outlet	2021-05-17 09:45:00	4	0.14	<
67447	58-73-1	Diphenhydramine	455659089515901	Fence Lake Outlet	2021-05-17 09:45:00	4	0.048	<
67448	116539-59-4	Duloxetine	455659089515901	Fence Lake Outlet	2021-05-17 09:45:00	4	0.04	<
67449	114-07-8	Erythromycin	455659089515901	Fence Lake Outlet	2021-05-17 09:45:00	4	0.08	<
67450	54910-89-3	Fluoxetine	455659089515901	Fence Lake Outlet	2021-05-17 09:45:00	4	0.08	<
67451	83891-03-6	Norfluoxetine	455659089515901	Fence Lake Outlet	2021-05-17 09:45:00	4	0.08	<
67454	723-46-6	Sulfamethoxazole	455659089515901	Fence Lake Outlet	2021-05-17 09:45:00	4	0.02	<
67455	148-79-8	Thiabendazole	455659089515901	Fence Lake Outlet	2021-05-17 09:45:00	4	0.004	<
67456	738-70-5	Trimethoprim	455659089515901	Fence Lake Outlet	2021-05-17 09:45:00	4	0.02	<
67457	81-81-2	Warfarin	455659089515901	Fence Lake Outlet	2021-05-17 09:45:00	4	0.006	<
67458	57-27-2	Morphine	455659089515901	Fence Lake Outlet	2021-05-17 09:45:00	4	0.08	<
67459	50-23-7	Hydrocortisone	455659089515901	Fence Lake Outlet	2021-05-17 09:45:00	4	0.147	<
67460	90-82-4 + 299-42-3	Pseudoephedrine + Ephedrine	455659089515901	Fence Lake Outlet	2021-05-17 09:45:00	4	0.006	<
67461	300-62-9	Amphetamine	455659089515901	Fence Lake Outlet	2021-05-17 09:45:00	4	0.0044	<
67462	137-58-6	Lidocaine	455659089515901	Fence Lake Outlet	2021-05-17 09:45:00	4	0.004	<
67464	57-53-4	Meprobamate	455659089515901	Fence Lake Outlet	2021-05-17 09:45:00	4	0.012	<
67466	57-41-0	Phenytoin	455659089515901	Fence Lake Outlet	2021-05-17 09:45:00	4	0.2	<
67467	53-03-2	Prednisone	455659089515901	Fence Lake Outlet	2021-05-17 09:45:00	4	0.105	<
67468	125-71-3	Dextromethorphan	455659089515901	Fence Lake Outlet	2021-05-17 09:45:00	4	0.0082	<
67469	604-75-1	Oxazepam	455659089515901	Fence Lake Outlet	2021-05-17 09:45:00	4	0.226	<
67470	846-49-1	Lorazepam	455659089515901	Fence Lake Outlet	2021-05-17 09:45:00	4	0.8	<
67471	846-50-4	Temazepam	455659089515901	Fence Lake Outlet	2021-05-17 09:45:00	4	0.018	<
67472	52-53-9	Verapamil	455659089515901	Fence Lake Outlet	2021-05-17 09:45:00	4	0.14	<
67475	396-01-0	Triamterene	455659089515901	Fence Lake Outlet	2021-05-17 09:45:00	4	0.0052	<
67476	144-82-1	Sulfamethizole	455659089515901	Fence Lake Outlet	2021-05-17 09:45:00	4	0.104	<
67477	60-80-0	Antipyrine	455659089515901	Fence Lake Outlet	2021-05-17 09:45:00	4	0.05	<
67478	86386-73-4	Fluconazole	455659089515901	Fence Lake Outlet	2021-05-17 09:45:00	4	0.03	<
67479	76963-41-2	Nizatidine	455659089515901	Fence Lake Outlet	2021-05-17 09:45:00	4	0.2	<
67480	6493-05-6	Pentoxifylline	455659089515901	Fence Lake Outlet	2021-05-17 09:45:00	4	0.0094	<
67481	256-96-2	Iminostilbene	455659089515901	Fence Lake Outlet	2021-05-17 09:45:00	4	0.2	<
67483	50-24-8	Prednisolone	455659089515901	Fence Lake Outlet	2021-05-17 09:45:00	4	0.15	<
67484	59277-89-3	Acyclovir	455659089515901	Fence Lake Outlet	2021-05-17 09:45:00	4	0.022	<
67485	378-44-9	Betamethasone	455659089515901	Fence Lake Outlet	2021-05-17 09:45:00	4	0.114	<
67487	163222-33-1	Ezetimibe	455659089515901	Fence Lake Outlet	2021-05-17 09:45:00	4	0.205	<
67488	79794-75-5	Loratadine	455659089515901	Fence Lake Outlet	2021-05-17 09:45:00	4	0.007	<
67489	49562-28-9	Fenofibrate	455659089515901	Fence Lake Outlet	2021-05-17 09:45:00	4	0.0064	<
67492	657-24-9	Metformin	455659089515901	Fence Lake Outlet	2021-05-17 09:45:00	4	0.02	<
67493	54-11-5	Nicotine	455659089515901	Fence Lake Outlet	2021-05-17 09:45:00	4	0.08	<
67494	58-55-9	Theophylline	455659089515901	Fence Lake Outlet	2021-05-17 09:45:00	4	0.08	<
67495	76-42-6	Oxycodone	455659089515901	Fence Lake Outlet	2021-05-17 09:45:00	4	0.025	<
67496	634-03-7	Phendimetrazine	455659089515901	Fence Lake Outlet	2021-05-17 09:45:00	4	0.02	<
67497	132-22-9	Chlorpheniramine	455659089515901	Fence Lake Outlet	2021-05-17 09:45:00	4	0.054	<
67498	78-44-4	Carisoprodol	455659089515901	Fence Lake Outlet	2021-05-17 09:45:00	4	0.02	<
67499	439-14-5	Diazepam	455659089515901	Fence Lake Outlet	2021-05-17 09:45:00	4	0.004	<
67500	76-99-3	Methadone	455659089515901	Fence Lake Outlet	2021-05-17 09:45:00	4	0.02	<
67501	532-03-6	Methocarbamol	455659089515901	Fence Lake Outlet	2021-05-17 09:45:00	4	0.04	<
67502	29122-68-7	Atenolol	455659089515901	Fence Lake Outlet	2021-05-17 09:45:00	4	0.02	<
67503	122-11-2	Sulfadimethoxine	455659089515901	Fence Lake Outlet	2021-05-17 09:45:00	4	0.014	<
67504	1665-48-1	Metaxalone	455659089515901	Fence Lake Outlet	2021-05-17 09:45:00	4	0.02	<
67505	59729-33-8	Citalopram	455659089515901	Fence Lake Outlet	2021-05-17 09:45:00	4	0.0066	<
67506	125-29-1	Hydrocodone	455659089515901	Fence Lake Outlet	2021-05-17 09:45:00	4	0.08	<
67507	124832-26-4	Valacyclovir	455659089515901	Fence Lake Outlet	2021-05-17 09:45:00	4	0.163	<
67508	186691-13-4	Tiotropium	455659089515901	Fence Lake Outlet	2021-05-17 09:45:00	4	0.05	<
67510	83799-24-0	Fexofenadine	455659089515901	Fence Lake Outlet	2021-05-17 09:45:00	4	0.044	<
67511	196618-13-0	Oseltamivir	455659089515901	Fence Lake Outlet	2021-05-17 09:45:00	4	0.02	<
67512	73590-58-6 + 161796-78-7	Omeprazole + Esomeprazole	455659089515901	Fence Lake Outlet	2021-05-17 09:45:00	4	0.016	<
67514	29385-43-1	Tolyltriazole	455659089515901	Fence Lake Outlet	2021-05-17 09:45:00	4	0.08	<
67515	53179-11-6	Loperamide	455659089515901	Fence Lake Outlet	2021-05-17 09:45:00	4	0.08	<
67516	525-66-6	Propranolol	455659089515901	Fence Lake Outlet	2021-05-17 09:45:00	4	0.026	<
67517	27203-92-5	Tramadol	455659089515901	Fence Lake Outlet	2021-05-17 09:45:00	4	0.0074	<
67518	4205-90-7	Clonidine	455659089515901	Fence Lake Outlet	2021-05-17 09:45:00	4	0.061	<
67519	42399-41-7	Diltiazem	455659089515901	Fence Lake Outlet	2021-05-17 09:45:00	4	0.02	<
67521	54739-18-3	Fluvoxamine	455659089515901	Fence Lake Outlet	2021-05-17 09:45:00	4	0.08	<
67522	50-48-6	Amitriptyline	455659089515901	Fence Lake Outlet	2021-05-17 09:45:00	4	0.037	<
67523	51384-51-1	Metoprolol	455659089515901	Fence Lake Outlet	2021-05-17 09:45:00	4	0.01	<
67524	60-87-7	Promethazine	455659089515901	Fence Lake Outlet	2021-05-17 09:45:00	4	0.114	<
67525	59-05-2	Methotrexate	455659089515901	Fence Lake Outlet	2021-05-17 09:45:00	4	0.052	<
67527	61869-08-7	Paroxetine	455659089515901	Fence Lake Outlet	2021-05-17 09:45:00	4	0.072	<
67528	79617-96-2	Sertraline	455659089515901	Fence Lake Outlet	2021-05-17 09:45:00	4	0.016	<
67529	80474-14-2	Fluticasone propionate	455659089515901	Fence Lake Outlet	2021-05-17 09:45:00	4	0.03	<
67530	84449-90-1	Raloxifene	455659089515901	Fence Lake Outlet	2021-05-17 09:45:00	4	0.08	<
67531	486460-32-6	Sitagliptin	455659089515901	Fence Lake Outlet	2021-05-17 09:45:00	4	0.097	<
67532	87857-41-8	Norsertraline	455659089515901	Fence Lake Outlet	2021-05-17 09:45:00	4	0.08	<
67534	93413-69-5	Venlafaxine	455659089515901	Fence Lake Outlet	2021-05-17 09:45:00	4	0.0052	<
67995	1159-82-6	10-Hydroxy-amitriptyline	455659089515901	Fence Lake Outlet	2021-05-17 09:45:00	4	0.02	<
67997	86-13-5	Benztropine	455659089515901	Fence Lake Outlet	2021-05-17 09:45:00	4	0.044	<
67999	86408-45-9	Desmethyldiltiazem	455659089515901	Fence Lake Outlet	2021-05-17 09:45:00	4	0.07	<
68000	76824-35-6	Famotidine	455659089515901	Fence Lake Outlet	2021-05-17 09:45:00	4	0.2	<
68001	29094-61-9	Glipizide	455659089515901	Fence Lake Outlet	2021-05-17 09:45:00	4	0.08	<
68002	10238-21-8	Glyburide	455659089515901	Fence Lake Outlet	2021-05-17 09:45:00	4	0.004	<
68005	68-88-2	Hydroxyzine	455659089515901	Fence Lake Outlet	2021-05-17 09:45:00	4	0.0074	<
68006	42200-33-9	Nadolol	455659089515901	Fence Lake Outlet	2021-05-17 09:45:00	4	0.02	<
68007	67018-85-3	Norverapamil	455659089515901	Fence Lake Outlet	2021-05-17 09:45:00	4	0.01	<
68008	94-78-0	Phenazopyridine	455659089515901	Fence Lake Outlet	2021-05-17 09:45:00	4	0.04	<
68009	469-62-5	Propoxyphene	455659089515901	Fence Lake Outlet	2021-05-17 09:45:00	4	0.04	<
68011	130-95-0	Quinine	455659089515901	Fence Lake Outlet	2021-05-17 09:45:00	4	0.08	<
68012	102676-47-1	Fadrozole	455659089515901	Fence Lake Outlet	2021-05-17 09:45:00	4	0.013	<
68015	10540-29-1	Tamoxifen	455659089515901	Fence Lake Outlet	2021-05-17 09:45:00	4	0.27	<
68017	129618-40-2	Nevirapine	455659089515901	Fence Lake Outlet	2021-05-17 09:45:00	4	0.046	<
68018	134678-17-4	Lamivudine	455659089515901	Fence Lake Outlet	2021-05-17 09:45:00	4	0.016	<
68021	39809-25-1	Penciclovir	455659089515901	Fence Lake Outlet	2021-05-17 09:45:00	4	0.08	<
68022	136470-78-5	Abacavir	455659089515901	Fence Lake Outlet	2021-05-17 09:45:00	4	0.002	<
68250	28981-97-7	Alprazolam	455659089515901	Fence Lake Outlet	2021-05-17 09:45:00	4	0.021	<
68251	93413-62-8	Desvenlafaxine	455659089515901	Fence Lake Outlet	2021-05-17 09:45:00	4	0.084	<
68252	1088-11-5	Nordiazepam	455659089515901	Fence Lake Outlet	2021-05-17 09:45:00	4	0.02	<
52817	60142-96-3	Gabapentin	455744089534801	Moss Lake Outlet	2020-08-18 16:20:00	1	0.308	E
65065	1912-24-9	Atrazine	455744089534801	Moss Lake Outlet	2020-08-18 16:20:00	1	0.0116	E
67434	68-22-4	Norethindrone	455744089534801	Moss Lake Outlet	2020-08-18 16:20:00	1	0.08	<
67435	51-03-6	Piperonyl butoxide	455744089534801	Moss Lake Outlet	2020-08-18 16:20:00	1	0.08	<
67436	103-90-2	Acetaminophen	455744089534801	Moss Lake Outlet	2020-08-18 16:20:00	1	0.02	<
67437	18559-94-9	Albuterol	455744089534801	Moss Lake Outlet	2020-08-18 16:20:00	1	0.0067	<
67439	34911-55-2	Bupropion	455744089534801	Moss Lake Outlet	2020-08-18 16:20:00	1	0.018	<
67440	58-08-2	Caffeine	455744089534801	Moss Lake Outlet	2020-08-18 16:20:00	1	0.0121	E
67441	298-46-4	Carbamazepine	455744089534801	Moss Lake Outlet	2020-08-18 16:20:00	1	0.02	<
67442	51481-61-9	Cimetidine	455744089534801	Moss Lake Outlet	2020-08-18 16:20:00	1	0.14	<
67443	76-57-3	Codeine	455744089534801	Moss Lake Outlet	2020-08-18 16:20:00	1	0.032	<
67444	486-56-6	Cotinine	455744089534801	Moss Lake Outlet	2020-08-18 16:20:00	1	0.0064	<
67445	67035-22-7	Dehydronifedipine	455744089534801	Moss Lake Outlet	2020-08-18 16:20:00	1	0.02	<
67446	611-59-6	Dimethylxanthine	455744089534801	Moss Lake Outlet	2020-08-18 16:20:00	1	0.088	<
67447	58-73-1	Diphenhydramine	455744089534801	Moss Lake Outlet	2020-08-18 16:20:00	1	0.048	<
67448	116539-59-4	Duloxetine	455744089534801	Moss Lake Outlet	2020-08-18 16:20:00	1	0.037	<
67449	114-07-8	Erythromycin	455744089534801	Moss Lake Outlet	2020-08-18 16:20:00	1	0.08	<
67450	54910-89-3	Fluoxetine	455744089534801	Moss Lake Outlet	2020-08-18 16:20:00	1	0.026	<
67451	83891-03-6	Norfluoxetine	455744089534801	Moss Lake Outlet	2020-08-18 16:20:00	1	0.08	<
67452	66357-35-5	Ranitidine	455744089534801	Moss Lake Outlet	2020-08-18 16:20:00	1	0.192	<
67454	723-46-6	Sulfamethoxazole	455744089534801	Moss Lake Outlet	2020-08-18 16:20:00	1	0.02	<
67455	148-79-8	Thiabendazole	455744089534801	Moss Lake Outlet	2020-08-18 16:20:00	1	0.004	<
67456	738-70-5	Trimethoprim	455744089534801	Moss Lake Outlet	2020-08-18 16:20:00	1	0.02	<
67457	81-81-2	Warfarin	455744089534801	Moss Lake Outlet	2020-08-18 16:20:00	1	0.02	<
67458	57-27-2	Morphine	455744089534801	Moss Lake Outlet	2020-08-18 16:20:00	1	0.08	<
67459	50-23-7	Hydrocortisone	455744089534801	Moss Lake Outlet	2020-08-18 16:20:00	1	0.147	<
67460	90-82-4 + 299-42-3	Pseudoephedrine + Ephedrine	455744089534801	Moss Lake Outlet	2020-08-18 16:20:00	1	0.006	<
67461	300-62-9	Amphetamine	455744089534801	Moss Lake Outlet	2020-08-18 16:20:00	1	0.0044	<
67462	137-58-6	Lidocaine	455744089534801	Moss Lake Outlet	2020-08-18 16:20:00	1	0.008	<
67464	57-53-4	Meprobamate	455744089534801	Moss Lake Outlet	2020-08-18 16:20:00	1	0.012	<
67466	57-41-0	Phenytoin	455744089534801	Moss Lake Outlet	2020-08-18 16:20:00	1	0.4	<
67467	53-03-2	Prednisone	455744089534801	Moss Lake Outlet	2020-08-18 16:20:00	1	0.105	<
67468	125-71-3	Dextromethorphan	455744089534801	Moss Lake Outlet	2020-08-18 16:20:00	1	0.0082	<
67469	604-75-1	Oxazepam	455744089534801	Moss Lake Outlet	2020-08-18 16:20:00	1	0.226	<
67470	846-49-1	Lorazepam	455744089534801	Moss Lake Outlet	2020-08-18 16:20:00	1	0.202	<
67471	846-50-4	Temazepam	455744089534801	Moss Lake Outlet	2020-08-18 16:20:00	1	0.02	<
67472	52-53-9	Verapamil	455744089534801	Moss Lake Outlet	2020-08-18 16:20:00	1	0.14	<
67475	396-01-0	Triamterene	455744089534801	Moss Lake Outlet	2020-08-18 16:20:00	1	0.0052	<
67476	144-82-1	Sulfamethizole	455744089534801	Moss Lake Outlet	2020-08-18 16:20:00	1	0.104	<
67477	60-80-0	Antipyrine	455744089534801	Moss Lake Outlet	2020-08-18 16:20:00	1	0.05	<
67478	86386-73-4	Fluconazole	455744089534801	Moss Lake Outlet	2020-08-18 16:20:00	1	0.03	<
67479	76963-41-2	Nizatidine	455744089534801	Moss Lake Outlet	2020-08-18 16:20:00	1	0.08	<
67480	6493-05-6	Pentoxifylline	455744089534801	Moss Lake Outlet	2020-08-18 16:20:00	1	0.0094	<
67481	256-96-2	Iminostilbene	455744089534801	Moss Lake Outlet	2020-08-18 16:20:00	1	0.2	<
67483	50-24-8	Prednisolone	455744089534801	Moss Lake Outlet	2020-08-18 16:20:00	1	0.15	<
67484	59277-89-3	Acyclovir	455744089534801	Moss Lake Outlet	2020-08-18 16:20:00	1	0.08	<
67485	378-44-9	Betamethasone	455744089534801	Moss Lake Outlet	2020-08-18 16:20:00	1	0.114	<
67487	163222-33-1	Ezetimibe	455744089534801	Moss Lake Outlet	2020-08-18 16:20:00	1	0.205	<
67488	79794-75-5	Loratadine	455744089534801	Moss Lake Outlet	2020-08-18 16:20:00	1	0.007	<
67489	49562-28-9	Fenofibrate	455744089534801	Moss Lake Outlet	2020-08-18 16:20:00	1	0.02	<
67492	657-24-9	Metformin	455744089534801	Moss Lake Outlet	2020-08-18 16:20:00	1	0.0843
67493	54-11-5	Nicotine	455744089534801	Moss Lake Outlet	2020-08-18 16:20:00	1	0.058	<
67494	58-55-9	Theophylline	455744089534801	Moss Lake Outlet	2020-08-18 16:20:00	1	0.2	<
67495	76-42-6	Oxycodone	455744089534801	Moss Lake Outlet	2020-08-18 16:20:00	1	0.025	<
67496	634-03-7	Phendimetrazine	455744089534801	Moss Lake Outlet	2020-08-18 16:20:00	1	0.02	<
67497	132-22-9	Chlorpheniramine	455744089534801	Moss Lake Outlet	2020-08-18 16:20:00	1	0.054	<
67498	78-44-4	Carisoprodol	455744089534801	Moss Lake Outlet	2020-08-18 16:20:00	1	0.02	<
67499	439-14-5	Diazepam	455744089534801	Moss Lake Outlet	2020-08-18 16:20:00	1	0.004	<
67500	76-99-3	Methadone	455744089534801	Moss Lake Outlet	2020-08-18 16:20:00	1	0.0076	<
67501	532-03-6	Methocarbamol	455744089534801	Moss Lake Outlet	2020-08-18 16:20:00	1	0.011	<
67502	29122-68-7	Atenolol	455744089534801	Moss Lake Outlet	2020-08-18 16:20:00	1	0.013	<
67503	122-11-2	Sulfadimethoxine	455744089534801	Moss Lake Outlet	2020-08-18 16:20:00	1	0.03	<
67504	1665-48-1	Metaxalone	455744089534801	Moss Lake Outlet	2020-08-18 16:20:00	1	0.02	<
67505	59729-33-8	Citalopram	455744089534801	Moss Lake Outlet	2020-08-18 16:20:00	1	0.0066	<
67506	125-29-1	Hydrocodone	455744089534801	Moss Lake Outlet	2020-08-18 16:20:00	1	0.04	<
67507	124832-26-4	Valacyclovir	455744089534801	Moss Lake Outlet	2020-08-18 16:20:00	1	0.163	<
67508	186691-13-4	Tiotropium	455744089534801	Moss Lake Outlet	2020-08-18 16:20:00	1	0.05	<
67510	83799-24-0	Fexofenadine	455744089534801	Moss Lake Outlet	2020-08-18 16:20:00	1	0.044	<
67511	196618-13-0	Oseltamivir	455744089534801	Moss Lake Outlet	2020-08-18 16:20:00	1	0.02	<
67512	73590-58-6 + 161796-78-7	Omeprazole + Esomeprazole	455744089534801	Moss Lake Outlet	2020-08-18 16:20:00	1	0.016	<
67514	29385-43-1	Tolyltriazole	455744089534801	Moss Lake Outlet	2020-08-18 16:20:00	1	0.08	<
67515	53179-11-6	Loperamide	455744089534801	Moss Lake Outlet	2020-08-18 16:20:00	1	0.08	<
67516	525-66-6	Propranolol	455744089534801	Moss Lake Outlet	2020-08-18 16:20:00	1	0.026	<
67517	27203-92-5	Tramadol	455744089534801	Moss Lake Outlet	2020-08-18 16:20:00	1	0.0074	<
67518	4205-90-7	Clonidine	455744089534801	Moss Lake Outlet	2020-08-18 16:20:00	1	0.061	<
67519	42399-41-7	Diltiazem	455744089534801	Moss Lake Outlet	2020-08-18 16:20:00	1	0.02	<
67521	54739-18-3	Fluvoxamine	455744089534801	Moss Lake Outlet	2020-08-18 16:20:00	1	0.08	<
67522	50-48-6	Amitriptyline	455744089534801	Moss Lake Outlet	2020-08-18 16:20:00	1	0.037	<
67523	51384-51-1	Metoprolol	455744089534801	Moss Lake Outlet	2020-08-18 16:20:00	1	0.01	<
67524	60-87-7	Promethazine	455744089534801	Moss Lake Outlet	2020-08-18 16:20:00	1	0.2	<
67525	59-05-2	Methotrexate	455744089534801	Moss Lake Outlet	2020-08-18 16:20:00	1	0.052	<
67527	61869-08-7	Paroxetine	455744089534801	Moss Lake Outlet	2020-08-18 16:20:00	1	0.072	<
67528	79617-96-2	Sertraline	455744089534801	Moss Lake Outlet	2020-08-18 16:20:00	1	0.016	<
67529	80474-14-2	Fluticasone propionate	455744089534801	Moss Lake Outlet	2020-08-18 16:20:00	1	0.03	<
67530	84449-90-1	Raloxifene	455744089534801	Moss Lake Outlet	2020-08-18 16:20:00	1	0.08	<
67531	486460-32-6	Sitagliptin	455744089534801	Moss Lake Outlet	2020-08-18 16:20:00	1	0.097	<
67532	87857-41-8	Norsertraline	455744089534801	Moss Lake Outlet	2020-08-18 16:20:00	1	0.08	<
67534	93413-69-5	Venlafaxine	455744089534801	Moss Lake Outlet	2020-08-18 16:20:00	1	0.0052	<
67995	1159-82-6	10-Hydroxy-amitriptyline	455744089534801	Moss Lake Outlet	2020-08-18 16:20:00	1	0.0083	<
67997	86-13-5	Benztropine	455744089534801	Moss Lake Outlet	2020-08-18 16:20:00	1	0.044	<
67999	86408-45-9	Desmethyldiltiazem	455744089534801	Moss Lake Outlet	2020-08-18 16:20:00	1	0.07	<
68000	76824-35-6	Famotidine	455744089534801	Moss Lake Outlet	2020-08-18 16:20:00	1	0.034	<
68001	29094-61-9	Glipizide	455744089534801	Moss Lake Outlet	2020-08-18 16:20:00	1	0.08	<
68002	10238-21-8	Glyburide	455744089534801	Moss Lake Outlet	2020-08-18 16:20:00	1	0.058	<
68005	68-88-2	Hydroxyzine	455744089534801	Moss Lake Outlet	2020-08-18 16:20:00	1	0.02	<
68006	42200-33-9	Nadolol	455744089534801	Moss Lake Outlet	2020-08-18 16:20:00	1	0.02	<
68007	67018-85-3	Norverapamil	455744089534801	Moss Lake Outlet	2020-08-18 16:20:00	1	0.01	<
68008	94-78-0	Phenazopyridine	455744089534801	Moss Lake Outlet	2020-08-18 16:20:00	1	0.02	<
68009	469-62-5	Propoxyphene	455744089534801	Moss Lake Outlet	2020-08-18 16:20:00	1	0.028	<
68011	130-95-0	Quinine	455744089534801	Moss Lake Outlet	2020-08-18 16:20:00	1	0.08	<
68012	102676-47-1	Fadrozole	455744089534801	Moss Lake Outlet	2020-08-18 16:20:00	1	0.013	<
68014	65277-42-1	Ketoconazole	455744089534801	Moss Lake Outlet	2020-08-18 16:20:00	1	0.113	<
68015	10540-29-1	Tamoxifen	455744089534801	Moss Lake Outlet	2020-08-18 16:20:00	1	0.27	<
68017	129618-40-2	Nevirapine	455744089534801	Moss Lake Outlet	2020-08-18 16:20:00	1	0.046	<
68018	134678-17-4	Lamivudine	455744089534801	Moss Lake Outlet	2020-08-18 16:20:00	1	0.016	<
68021	39809-25-1	Penciclovir	455744089534801	Moss Lake Outlet	2020-08-18 16:20:00	1	0.08	<
68022	136470-78-5	Abacavir	455744089534801	Moss Lake Outlet	2020-08-18 16:20:00	1	0.004	<
68250	28981-97-7	Alprazolam	455744089534801	Moss Lake Outlet	2020-08-18 16:20:00	1	0.021	<
68251	93413-62-8	Desvenlafaxine	455744089534801	Moss Lake Outlet	2020-08-18 16:20:00	1	0.084	<
68252	1088-11-5	Nordiazepam	455744089534801	Moss Lake Outlet	2020-08-18 16:20:00	1	0.02	<
52817	60142-96-3	Gabapentin	455744089534801	Moss Lake Outlet	2020-11-17 13:30:00	2	0.326	E
65065	1912-24-9	Atrazine	455744089534801	Moss Lake Outlet	2020-11-17 13:30:00	2	0.02	<
67434	68-22-4	Norethindrone	455744089534801	Moss Lake Outlet	2020-11-17 13:30:00	2	0.14	<
67435	51-03-6	Piperonyl butoxide	455744089534801	Moss Lake Outlet	2020-11-17 13:30:00	2	0.06	<
67436	103-90-2	Acetaminophen	455744089534801	Moss Lake Outlet	2020-11-17 13:30:00	2	0.084	<
67437	18559-94-9	Albuterol	455744089534801	Moss Lake Outlet	2020-11-17 13:30:00	2	0.0067	<
67439	34911-55-2	Bupropion	455744089534801	Moss Lake Outlet	2020-11-17 13:30:00	2	0.018	<
67440	58-08-2	Caffeine	455744089534801	Moss Lake Outlet	2020-11-17 13:30:00	2	0.091	<
67441	298-46-4	Carbamazepine	455744089534801	Moss Lake Outlet	2020-11-17 13:30:00	2	0.00549	E
67442	51481-61-9	Cimetidine	455744089534801	Moss Lake Outlet	2020-11-17 13:30:00	2	0.14	<
67443	76-57-3	Codeine	455744089534801	Moss Lake Outlet	2020-11-17 13:30:00	2	0.032	<
67444	486-56-6	Cotinine	455744089534801	Moss Lake Outlet	2020-11-17 13:30:00	2	0.0064	<
67445	67035-22-7	Dehydronifedipine	455744089534801	Moss Lake Outlet	2020-11-17 13:30:00	2	0.02	<
67446	611-59-6	Dimethylxanthine	455744089534801	Moss Lake Outlet	2020-11-17 13:30:00	2	0.2	<
67447	58-73-1	Diphenhydramine	455744089534801	Moss Lake Outlet	2020-11-17 13:30:00	2	0.048	<
67448	116539-59-4	Duloxetine	455744089534801	Moss Lake Outlet	2020-11-17 13:30:00	2	0.08	<
67449	114-07-8	Erythromycin	455744089534801	Moss Lake Outlet	2020-11-17 13:30:00	2	0.08	<
67450	54910-89-3	Fluoxetine	455744089534801	Moss Lake Outlet	2020-11-17 13:30:00	2	0.026	<
67451	83891-03-6	Norfluoxetine	455744089534801	Moss Lake Outlet	2020-11-17 13:30:00	2	0.08	<
67452	66357-35-5	Ranitidine	455744089534801	Moss Lake Outlet	2020-11-17 13:30:00	2	0.192	<
67454	723-46-6	Sulfamethoxazole	455744089534801	Moss Lake Outlet	2020-11-17 13:30:00	2	0.02	<
67455	148-79-8	Thiabendazole	455744089534801	Moss Lake Outlet	2020-11-17 13:30:00	2	0.004	<
67456	738-70-5	Trimethoprim	455744089534801	Moss Lake Outlet	2020-11-17 13:30:00	2	0.02	<
67457	81-81-2	Warfarin	455744089534801	Moss Lake Outlet	2020-11-17 13:30:00	2	0.006	<
67458	57-27-2	Morphine	455744089534801	Moss Lake Outlet	2020-11-17 13:30:00	2	0.08	<
67459	50-23-7	Hydrocortisone	455744089534801	Moss Lake Outlet	2020-11-17 13:30:00	2	0.2	<
67460	90-82-4 + 299-42-3	Pseudoephedrine + Ephedrine	455744089534801	Moss Lake Outlet	2020-11-17 13:30:00	2	0.006	<
67461	300-62-9	Amphetamine	455744089534801	Moss Lake Outlet	2020-11-17 13:30:00	2	0.0044	<
67462	137-58-6	Lidocaine	455744089534801	Moss Lake Outlet	2020-11-17 13:30:00	2	0.004	<
67464	57-53-4	Meprobamate	455744089534801	Moss Lake Outlet	2020-11-17 13:30:00	2	0.012	<
67466	57-41-0	Phenytoin	455744089534801	Moss Lake Outlet	2020-11-17 13:30:00	2	0.2	<
67467	53-03-2	Prednisone	455744089534801	Moss Lake Outlet	2020-11-17 13:30:00	2	0.2	<
67468	125-71-3	Dextromethorphan	455744089534801	Moss Lake Outlet	2020-11-17 13:30:00	2	0.0082	<
67469	604-75-1	Oxazepam	455744089534801	Moss Lake Outlet	2020-11-17 13:30:00	2	0.226	<
67470	846-49-1	Lorazepam	455744089534801	Moss Lake Outlet	2020-11-17 13:30:00	2	0.202	<
67471	846-50-4	Temazepam	455744089534801	Moss Lake Outlet	2020-11-17 13:30:00	2	0.018	<
67472	52-53-9	Verapamil	455744089534801	Moss Lake Outlet	2020-11-17 13:30:00	2	0.14	<
67475	396-01-0	Triamterene	455744089534801	Moss Lake Outlet	2020-11-17 13:30:00	2	0.0052	<
67476	144-82-1	Sulfamethizole	455744089534801	Moss Lake Outlet	2020-11-17 13:30:00	2	0.104	<
67477	60-80-0	Antipyrine	455744089534801	Moss Lake Outlet	2020-11-17 13:30:00	2	0.05	<
67478	86386-73-4	Fluconazole	455744089534801	Moss Lake Outlet	2020-11-17 13:30:00	2	0.03	<
67479	76963-41-2	Nizatidine	455744089534801	Moss Lake Outlet	2020-11-17 13:30:00	2	0.08	<
67480	6493-05-6	Pentoxifylline	455744089534801	Moss Lake Outlet	2020-11-17 13:30:00	2	0.02	<
67481	256-96-2	Iminostilbene	455744089534801	Moss Lake Outlet	2020-11-17 13:30:00	2	0.145	<
67483	50-24-8	Prednisolone	455744089534801	Moss Lake Outlet	2020-11-17 13:30:00	2	0.4	<
67484	59277-89-3	Acyclovir	455744089534801	Moss Lake Outlet	2020-11-17 13:30:00	2	0.022	<
67485	378-44-9	Betamethasone	455744089534801	Moss Lake Outlet	2020-11-17 13:30:00	2	0.2	<
67487	163222-33-1	Ezetimibe	455744089534801	Moss Lake Outlet	2020-11-17 13:30:00	2	0.205	<
67488	79794-75-5	Loratadine	455744089534801	Moss Lake Outlet	2020-11-17 13:30:00	2	0.007	<
67489	49562-28-9	Fenofibrate	455744089534801	Moss Lake Outlet	2020-11-17 13:30:00	2	0.0064	<
67492	657-24-9	Metformin	455744089534801	Moss Lake Outlet	2020-11-17 13:30:00	2	0.0481
67493	54-11-5	Nicotine	455744089534801	Moss Lake Outlet	2020-11-17 13:30:00	2	0.08	<
67494	58-55-9	Theophylline	455744089534801	Moss Lake Outlet	2020-11-17 13:30:00	2	0.4	<
67495	76-42-6	Oxycodone	455744089534801	Moss Lake Outlet	2020-11-17 13:30:00	2	0.025	<
67496	634-03-7	Phendimetrazine	455744089534801	Moss Lake Outlet	2020-11-17 13:30:00	2	0.02	<
67497	132-22-9	Chlorpheniramine	455744089534801	Moss Lake Outlet	2020-11-17 13:30:00	2	0.054	<
67498	78-44-4	Carisoprodol	455744089534801	Moss Lake Outlet	2020-11-17 13:30:00	2	0.02	<
67499	439-14-5	Diazepam	455744089534801	Moss Lake Outlet	2020-11-17 13:30:00	2	0.004	<
67500	76-99-3	Methadone	455744089534801	Moss Lake Outlet	2020-11-17 13:30:00	2	0.0076	<
67501	532-03-6	Methocarbamol	455744089534801	Moss Lake Outlet	2020-11-17 13:30:00	2	0.02	<
67502	29122-68-7	Atenolol	455744089534801	Moss Lake Outlet	2020-11-17 13:30:00	2	0.02	<
67503	122-11-2	Sulfadimethoxine	455744089534801	Moss Lake Outlet	2020-11-17 13:30:00	2	0.014	<
67504	1665-48-1	Metaxalone	455744089534801	Moss Lake Outlet	2020-11-17 13:30:00	2	0.2	<
67505	59729-33-8	Citalopram	455744089534801	Moss Lake Outlet	2020-11-17 13:30:00	2	0.0066	<
67506	125-29-1	Hydrocodone	455744089534801	Moss Lake Outlet	2020-11-17 13:30:00	2	0.04	<
67507	124832-26-4	Valacyclovir	455744089534801	Moss Lake Outlet	2020-11-17 13:30:00	2	0.163	<
67508	186691-13-4	Tiotropium	455744089534801	Moss Lake Outlet	2020-11-17 13:30:00	2	0.05	<
67510	83799-24-0	Fexofenadine	455744089534801	Moss Lake Outlet	2020-11-17 13:30:00	2	0.044	<
67511	196618-13-0	Oseltamivir	455744089534801	Moss Lake Outlet	2020-11-17 13:30:00	2	0.015	<
67512	73590-58-6 + 161796-78-7	Omeprazole + Esomeprazole	455744089534801	Moss Lake Outlet	2020-11-17 13:30:00	2	0.016	<
67514	29385-43-1	Tolyltriazole	455744089534801	Moss Lake Outlet	2020-11-17 13:30:00	2	0.08	<
67515	53179-11-6	Loperamide	455744089534801	Moss Lake Outlet	2020-11-17 13:30:00	2	0.08	<
67516	525-66-6	Propranolol	455744089534801	Moss Lake Outlet	2020-11-17 13:30:00	2	0.026	<
67517	27203-92-5	Tramadol	455744089534801	Moss Lake Outlet	2020-11-17 13:30:00	2	0.01	<
67518	4205-90-7	Clonidine	455744089534801	Moss Lake Outlet	2020-11-17 13:30:00	2	0.08	<
67519	42399-41-7	Diltiazem	455744089534801	Moss Lake Outlet	2020-11-17 13:30:00	2	0.02	<
67521	54739-18-3	Fluvoxamine	455744089534801	Moss Lake Outlet	2020-11-17 13:30:00	2	0.08	<
67522	50-48-6	Amitriptyline	455744089534801	Moss Lake Outlet	2020-11-17 13:30:00	2	0.037	<
67523	51384-51-1	Metoprolol	455744089534801	Moss Lake Outlet	2020-11-17 13:30:00	2	0.01	<
67524	60-87-7	Promethazine	455744089534801	Moss Lake Outlet	2020-11-17 13:30:00	2	0.114	<
67525	59-05-2	Methotrexate	455744089534801	Moss Lake Outlet	2020-11-17 13:30:00	2	0.052	<
67527	61869-08-7	Paroxetine	455744089534801	Moss Lake Outlet	2020-11-17 13:30:00	2	0.072	<
67528	79617-96-2	Sertraline	455744089534801	Moss Lake Outlet	2020-11-17 13:30:00	2	0.016	<
67529	80474-14-2	Fluticasone propionate	455744089534801	Moss Lake Outlet	2020-11-17 13:30:00	2	0.03	<
67530	84449-90-1	Raloxifene	455744089534801	Moss Lake Outlet	2020-11-17 13:30:00	2	0.08	<
67531	486460-32-6	Sitagliptin	455744089534801	Moss Lake Outlet	2020-11-17 13:30:00	2	0.097	<
67532	87857-41-8	Norsertraline	455744089534801	Moss Lake Outlet	2020-11-17 13:30:00	2	0.08	<
67534	93413-69-5	Venlafaxine	455744089534801	Moss Lake Outlet	2020-11-17 13:30:00	2	0.0052	<
67995	1159-82-6	10-Hydroxy-amitriptyline	455744089534801	Moss Lake Outlet	2020-11-17 13:30:00	2	0.0083	<
67997	86-13-5	Benztropine	455744089534801	Moss Lake Outlet	2020-11-17 13:30:00	2	0.044	<
67999	86408-45-9	Desmethyldiltiazem	455744089534801	Moss Lake Outlet	2020-11-17 13:30:00	2	0.07	<
68000	76824-35-6	Famotidine	455744089534801	Moss Lake Outlet	2020-11-17 13:30:00	2	0.034	<
68001	29094-61-9	Glipizide	455744089534801	Moss Lake Outlet	2020-11-17 13:30:00	2	0.2	<
68002	10238-21-8	Glyburide	455744089534801	Moss Lake Outlet	2020-11-17 13:30:00	2	0.004	<
68005	68-88-2	Hydroxyzine	455744089534801	Moss Lake Outlet	2020-11-17 13:30:00	2	0.0074	<
68006	42200-33-9	Nadolol	455744089534801	Moss Lake Outlet	2020-11-17 13:30:00	2	0.02	<
68007	67018-85-3	Norverapamil	455744089534801	Moss Lake Outlet	2020-11-17 13:30:00	2	0.0086	<
68008	94-78-0	Phenazopyridine	455744089534801	Moss Lake Outlet	2020-11-17 13:30:00	2	0.08	<
68009	469-62-5	Propoxyphene	455744089534801	Moss Lake Outlet	2020-11-17 13:30:00	2	0.028	<
68011	130-95-0	Quinine	455744089534801	Moss Lake Outlet	2020-11-17 13:30:00	2	0.08	<
68012	102676-47-1	Fadrozole	455744089534801	Moss Lake Outlet	2020-11-17 13:30:00	2	0.02	<
68014	65277-42-1	Ketoconazole	455744089534801	Moss Lake Outlet	2020-11-17 13:30:00	2	0.113	<
68015	10540-29-1	Tamoxifen	455744089534801	Moss Lake Outlet	2020-11-17 13:30:00	2	0.27	<
68017	129618-40-2	Nevirapine	455744089534801	Moss Lake Outlet	2020-11-17 13:30:00	2	0.046	<
68018	134678-17-4	Lamivudine	455744089534801	Moss Lake Outlet	2020-11-17 13:30:00	2	0.02	<
68021	39809-25-1	Penciclovir	455744089534801	Moss Lake Outlet	2020-11-17 13:30:00	2	0.08	<
68022	136470-78-5	Abacavir	455744089534801	Moss Lake Outlet	2020-11-17 13:30:00	2	0.002	<
68250	28981-97-7	Alprazolam	455744089534801	Moss Lake Outlet	2020-11-17 13:30:00	2	0.021	<
68251	93413-62-8	Desvenlafaxine	455744089534801	Moss Lake Outlet	2020-11-17 13:30:00	2	0.084	<
68252	1088-11-5	Nordiazepam	455744089534801	Moss Lake Outlet	2020-11-17 13:30:00	2	0.02	<
52817	60142-96-3	Gabapentin	455744089534801	Moss Lake Outlet	2021-02-23 09:52:00	3	0.282	E
65065	1912-24-9	Atrazine	455744089534801	Moss Lake Outlet	2021-02-23 09:52:00	3	0.00839	E
67434	68-22-4	Norethindrone	455744089534801	Moss Lake Outlet	2021-02-23 09:52:00	3	0.08	<
67435	51-03-6	Piperonyl butoxide	455744089534801	Moss Lake Outlet	2021-02-23 09:52:00	3	0.2	<
67436	103-90-2	Acetaminophen	455744089534801	Moss Lake Outlet	2021-02-23 09:52:00	3	0.2	<
67437	18559-94-9	Albuterol	455744089534801	Moss Lake Outlet	2021-02-23 09:52:00	3	0.0067	<
67439	34911-55-2	Bupropion	455744089534801	Moss Lake Outlet	2021-02-23 09:52:00	3	0.018	<
67440	58-08-2	Caffeine	455744089534801	Moss Lake Outlet	2021-02-23 09:52:00	3	0.091	<
67441	298-46-4	Carbamazepine	455744089534801	Moss Lake Outlet	2021-02-23 09:52:00	3	0.00644	E
67442	51481-61-9	Cimetidine	455744089534801	Moss Lake Outlet	2021-02-23 09:52:00	3	0.14	<
67443	76-57-3	Codeine	455744089534801	Moss Lake Outlet	2021-02-23 09:52:00	3	0.08	<
67444	486-56-6	Cotinine	455744089534801	Moss Lake Outlet	2021-02-23 09:52:00	3	0.02	<
67445	67035-22-7	Dehydronifedipine	455744089534801	Moss Lake Outlet	2021-02-23 09:52:00	3	0.02	<
67447	58-73-1	Diphenhydramine	455744089534801	Moss Lake Outlet	2021-02-23 09:52:00	3	0.048	<
67448	116539-59-4	Duloxetine	455744089534801	Moss Lake Outlet	2021-02-23 09:52:00	3	0.037	<
67449	114-07-8	Erythromycin	455744089534801	Moss Lake Outlet	2021-02-23 09:52:00	3	0.08	<
67450	54910-89-3	Fluoxetine	455744089534801	Moss Lake Outlet	2021-02-23 09:52:00	3	0.026	<
67451	83891-03-6	Norfluoxetine	455744089534801	Moss Lake Outlet	2021-02-23 09:52:00	3	0.08	<
67452	66357-35-5	Ranitidine	455744089534801	Moss Lake Outlet	2021-02-23 09:52:00	3	0.192	<
67454	723-46-6	Sulfamethoxazole	455744089534801	Moss Lake Outlet	2021-02-23 09:52:00	3	0.02	<
67455	148-79-8	Thiabendazole	455744089534801	Moss Lake Outlet	2021-02-23 09:52:00	3	0.004	<
67456	738-70-5	Trimethoprim	455744089534801	Moss Lake Outlet	2021-02-23 09:52:00	3	0.02	<
67457	81-81-2	Warfarin	455744089534801	Moss Lake Outlet	2021-02-23 09:52:00	3	0.006	<
67458	57-27-2	Morphine	455744089534801	Moss Lake Outlet	2021-02-23 09:52:00	3	0.08	<
67459	50-23-7	Hydrocortisone	455744089534801	Moss Lake Outlet	2021-02-23 09:52:00	3	0.2	<
67460	90-82-4 + 299-42-3	Pseudoephedrine + Ephedrine	455744089534801	Moss Lake Outlet	2021-02-23 09:52:00	3	0.006	<
67461	300-62-9	Amphetamine	455744089534801	Moss Lake Outlet	2021-02-23 09:52:00	3	0.0044	<
67462	137-58-6	Lidocaine	455744089534801	Moss Lake Outlet	2021-02-23 09:52:00	3	0.004	<
67464	57-53-4	Meprobamate	455744089534801	Moss Lake Outlet	2021-02-23 09:52:00	3	0.012	<
67466	57-41-0	Phenytoin	455744089534801	Moss Lake Outlet	2021-02-23 09:52:00	3	0.188	<
67467	53-03-2	Prednisone	455744089534801	Moss Lake Outlet	2021-02-23 09:52:00	3	0.14	<
67468	125-71-3	Dextromethorphan	455744089534801	Moss Lake Outlet	2021-02-23 09:52:00	3	0.0082	<
67469	604-75-1	Oxazepam	455744089534801	Moss Lake Outlet	2021-02-23 09:52:00	3	0.226	<
67470	846-49-1	Lorazepam	455744089534801	Moss Lake Outlet	2021-02-23 09:52:00	3	0.202	<
67471	846-50-4	Temazepam	455744089534801	Moss Lake Outlet	2021-02-23 09:52:00	3	0.04	<
67472	52-53-9	Verapamil	455744089534801	Moss Lake Outlet	2021-02-23 09:52:00	3	0.14	<
67475	396-01-0	Triamterene	455744089534801	Moss Lake Outlet	2021-02-23 09:52:00	3	0.0052	<
67476	144-82-1	Sulfamethizole	455744089534801	Moss Lake Outlet	2021-02-23 09:52:00	3	0.104	<
67477	60-80-0	Antipyrine	455744089534801	Moss Lake Outlet	2021-02-23 09:52:00	3	0.05	<
67478	86386-73-4	Fluconazole	455744089534801	Moss Lake Outlet	2021-02-23 09:52:00	3	0.03	<
67479	76963-41-2	Nizatidine	455744089534801	Moss Lake Outlet	2021-02-23 09:52:00	3	0.08	<
67480	6493-05-6	Pentoxifylline	455744089534801	Moss Lake Outlet	2021-02-23 09:52:00	3	0.0094	<
67481	256-96-2	Iminostilbene	455744089534801	Moss Lake Outlet	2021-02-23 09:52:00	3	0.145	<
67483	50-24-8	Prednisolone	455744089534801	Moss Lake Outlet	2021-02-23 09:52:00	3	0.2	<
67484	59277-89-3	Acyclovir	455744089534801	Moss Lake Outlet	2021-02-23 09:52:00	3	0.022	<
67485	378-44-9	Betamethasone	455744089534801	Moss Lake Outlet	2021-02-23 09:52:00	3	0.2	<
67487	163222-33-1	Ezetimibe	455744089534801	Moss Lake Outlet	2021-02-23 09:52:00	3	0.205	<
67488	79794-75-5	Loratadine	455744089534801	Moss Lake Outlet	2021-02-23 09:52:00	3	0.007	<
67489	49562-28-9	Fenofibrate	455744089534801	Moss Lake Outlet	2021-02-23 09:52:00	3	0.02	<
67492	657-24-9	Metformin	455744089534801	Moss Lake Outlet	2021-02-23 09:52:00	3	0.046
67493	54-11-5	Nicotine	455744089534801	Moss Lake Outlet	2021-02-23 09:52:00	3	0.058	<
67494	58-55-9	Theophylline	455744089534801	Moss Lake Outlet	2021-02-23 09:52:00	3	0.2	<
67495	76-42-6	Oxycodone	455744089534801	Moss Lake Outlet	2021-02-23 09:52:00	3	0.025	<
67496	634-03-7	Phendimetrazine	455744089534801	Moss Lake Outlet	2021-02-23 09:52:00	3	0.02	<
67497	132-22-9	Chlorpheniramine	455744089534801	Moss Lake Outlet	2021-02-23 09:52:00	3	0.054	<
67498	78-44-4	Carisoprodol	455744089534801	Moss Lake Outlet	2021-02-23 09:52:00	3	0.02	<
67499	439-14-5	Diazepam	455744089534801	Moss Lake Outlet	2021-02-23 09:52:00	3	0.004	<
67500	76-99-3	Methadone	455744089534801	Moss Lake Outlet	2021-02-23 09:52:00	3	0.0076	<
67501	532-03-6	Methocarbamol	455744089534801	Moss Lake Outlet	2021-02-23 09:52:00	3	0.011	<
67502	29122-68-7	Atenolol	455744089534801	Moss Lake Outlet	2021-02-23 09:52:00	3	0.02	<
67503	122-11-2	Sulfadimethoxine	455744089534801	Moss Lake Outlet	2021-02-23 09:52:00	3	0.014	<
67504	1665-48-1	Metaxalone	455744089534801	Moss Lake Outlet	2021-02-23 09:52:00	3	0.02	<
67505	59729-33-8	Citalopram	455744089534801	Moss Lake Outlet	2021-02-23 09:52:00	3	0.0066	<
67506	125-29-1	Hydrocodone	455744089534801	Moss Lake Outlet	2021-02-23 09:52:00	3	0.04	<
67507	124832-26-4	Valacyclovir	455744089534801	Moss Lake Outlet	2021-02-23 09:52:00	3	0.163	<
67508	186691-13-4	Tiotropium	455744089534801	Moss Lake Outlet	2021-02-23 09:52:00	3	0.05	<
67510	83799-24-0	Fexofenadine	455744089534801	Moss Lake Outlet	2021-02-23 09:52:00	3	0.044	<
67511	196618-13-0	Oseltamivir	455744089534801	Moss Lake Outlet	2021-02-23 09:52:00	3	0.015	<
67512	73590-58-6 + 161796-78-7	Omeprazole + Esomeprazole	455744089534801	Moss Lake Outlet	2021-02-23 09:52:00	3	0.016	<
67514	29385-43-1	Tolyltriazole	455744089534801	Moss Lake Outlet	2021-02-23 09:52:00	3	0.08	<
67515	53179-11-6	Loperamide	455744089534801	Moss Lake Outlet	2021-02-23 09:52:00	3	0.08	<
67516	525-66-6	Propranolol	455744089534801	Moss Lake Outlet	2021-02-23 09:52:00	3	0.026	<
67517	27203-92-5	Tramadol	455744089534801	Moss Lake Outlet	2021-02-23 09:52:00	3	0.0074	<
67518	4205-90-7	Clonidine	455744089534801	Moss Lake Outlet	2021-02-23 09:52:00	3	0.061	<
67519	42399-41-7	Diltiazem	455744089534801	Moss Lake Outlet	2021-02-23 09:52:00	3	0.01	<
67521	54739-18-3	Fluvoxamine	455744089534801	Moss Lake Outlet	2021-02-23 09:52:00	3	0.08	<
67522	50-48-6	Amitriptyline	455744089534801	Moss Lake Outlet	2021-02-23 09:52:00	3	0.037	<
67523	51384-51-1	Metoprolol	455744089534801	Moss Lake Outlet	2021-02-23 09:52:00	3	0.01	<
67524	60-87-7	Promethazine	455744089534801	Moss Lake Outlet	2021-02-23 09:52:00	3	0.114	<
67525	59-05-2	Methotrexate	455744089534801	Moss Lake Outlet	2021-02-23 09:52:00	3	0.052	<
67527	61869-08-7	Paroxetine	455744089534801	Moss Lake Outlet	2021-02-23 09:52:00	3	0.072	<
67528	79617-96-2	Sertraline	455744089534801	Moss Lake Outlet	2021-02-23 09:52:00	3	0.016	<
67529	80474-14-2	Fluticasone propionate	455744089534801	Moss Lake Outlet	2021-02-23 09:52:00	3	0.03	<
67530	84449-90-1	Raloxifene	455744089534801	Moss Lake Outlet	2021-02-23 09:52:00	3	0.08	<
67531	486460-32-6	Sitagliptin	455744089534801	Moss Lake Outlet	2021-02-23 09:52:00	3	0.097	<
67532	87857-41-8	Norsertraline	455744089534801	Moss Lake Outlet	2021-02-23 09:52:00	3	0.08	<
67534	93413-69-5	Venlafaxine	455744089534801	Moss Lake Outlet	2021-02-23 09:52:00	3	0.0052	<
67995	1159-82-6	10-Hydroxy-amitriptyline	455744089534801	Moss Lake Outlet	2021-02-23 09:52:00	3	0.0083	<
67997	86-13-5	Benztropine	455744089534801	Moss Lake Outlet	2021-02-23 09:52:00	3	0.044	<
67999	86408-45-9	Desmethyldiltiazem	455744089534801	Moss Lake Outlet	2021-02-23 09:52:00	3	0.07	<
68000	76824-35-6	Famotidine	455744089534801	Moss Lake Outlet	2021-02-23 09:52:00	3	0.034	<
68001	29094-61-9	Glipizide	455744089534801	Moss Lake Outlet	2021-02-23 09:52:00	3	0.08	<
68002	10238-21-8	Glyburide	455744089534801	Moss Lake Outlet	2021-02-23 09:52:00	3	0.004	<
68005	68-88-2	Hydroxyzine	455744089534801	Moss Lake Outlet	2021-02-23 09:52:00	3	0.0074	<
68006	42200-33-9	Nadolol	455744089534801	Moss Lake Outlet	2021-02-23 09:52:00	3	0.02	<
68007	67018-85-3	Norverapamil	455744089534801	Moss Lake Outlet	2021-02-23 09:52:00	3	0.0086	<
68008	94-78-0	Phenazopyridine	455744089534801	Moss Lake Outlet	2021-02-23 09:52:00	3	0.02	<
68009	469-62-5	Propoxyphene	455744089534801	Moss Lake Outlet	2021-02-23 09:52:00	3	0.028	<
68011	130-95-0	Quinine	455744089534801	Moss Lake Outlet	2021-02-23 09:52:00	3	0.08	<
68012	102676-47-1	Fadrozole	455744089534801	Moss Lake Outlet	2021-02-23 09:52:00	3	0.013	<
68014	65277-42-1	Ketoconazole	455744089534801	Moss Lake Outlet	2021-02-23 09:52:00	3	0.113	<
68015	10540-29-1	Tamoxifen	455744089534801	Moss Lake Outlet	2021-02-23 09:52:00	3	0.27	<
68017	129618-40-2	Nevirapine	455744089534801	Moss Lake Outlet	2021-02-23 09:52:00	3	0.046	<
68018	134678-17-4	Lamivudine	455744089534801	Moss Lake Outlet	2021-02-23 09:52:00	3	0.016	<
68021	39809-25-1	Penciclovir	455744089534801	Moss Lake Outlet	2021-02-23 09:52:00	3	0.08	<
68022	136470-78-5	Abacavir	455744089534801	Moss Lake Outlet	2021-02-23 09:52:00	3	0.002	<
68250	28981-97-7	Alprazolam	455744089534801	Moss Lake Outlet	2021-02-23 09:52:00	3	0.021	<
68251	93413-62-8	Desvenlafaxine	455744089534801	Moss Lake Outlet	2021-02-23 09:52:00	3	0.084	<
68252	1088-11-5	Nordiazepam	455744089534801	Moss Lake Outlet	2021-02-23 09:52:00	3	0.02	<
52817	60142-96-3	Gabapentin	455744089534801	Moss Lake Outlet	2021-05-18 08:48:00	4	0.341	E
65065	1912-24-9	Atrazine	455744089534801	Moss Lake Outlet	2021-05-18 08:48:00	4	0.0111	E
67434	68-22-4	Norethindrone	455744089534801	Moss Lake Outlet	2021-05-18 08:48:00	4	0.02	<
67435	51-03-6	Piperonyl butoxide	455744089534801	Moss Lake Outlet	2021-05-18 08:48:00	4	0.2	<
67436	103-90-2	Acetaminophen	455744089534801	Moss Lake Outlet	2021-05-18 08:48:00	4	0.084	<
67437	18559-94-9	Albuterol	455744089534801	Moss Lake Outlet	2021-05-18 08:48:00	4	0.0067	<
67439	34911-55-2	Bupropion	455744089534801	Moss Lake Outlet	2021-05-18 08:48:00	4	0.018	<
67440	58-08-2	Caffeine	455744089534801	Moss Lake Outlet	2021-05-18 08:48:00	4	0.0161	E
67441	298-46-4	Carbamazepine	455744089534801	Moss Lake Outlet	2021-05-18 08:48:00	4	0.00511	E
67442	51481-61-9	Cimetidine	455744089534801	Moss Lake Outlet	2021-05-18 08:48:00	4	0.2	<
67443	76-57-3	Codeine	455744089534801	Moss Lake Outlet	2021-05-18 08:48:00	4	0.032	<
67444	486-56-6	Cotinine	455744089534801	Moss Lake Outlet	2021-05-18 08:48:00	4	0.0064	<
67445	67035-22-7	Dehydronifedipine	455744089534801	Moss Lake Outlet	2021-05-18 08:48:00	4	0.02	<
67446	611-59-6	Dimethylxanthine	455744089534801	Moss Lake Outlet	2021-05-18 08:48:00	4	0.14	<
67447	58-73-1	Diphenhydramine	455744089534801	Moss Lake Outlet	2021-05-18 08:48:00	4	0.048	<
67448	116539-59-4	Duloxetine	455744089534801	Moss Lake Outlet	2021-05-18 08:48:00	4	0.04	<
67449	114-07-8	Erythromycin	455744089534801	Moss Lake Outlet	2021-05-18 08:48:00	4	0.08	<
67450	54910-89-3	Fluoxetine	455744089534801	Moss Lake Outlet	2021-05-18 08:48:00	4	0.08	<
67451	83891-03-6	Norfluoxetine	455744089534801	Moss Lake Outlet	2021-05-18 08:48:00	4	0.08	<
67454	723-46-6	Sulfamethoxazole	455744089534801	Moss Lake Outlet	2021-05-18 08:48:00	4	0.02	<
67455	148-79-8	Thiabendazole	455744089534801	Moss Lake Outlet	2021-05-18 08:48:00	4	0.004	<
67456	738-70-5	Trimethoprim	455744089534801	Moss Lake Outlet	2021-05-18 08:48:00	4	0.02	<
67457	81-81-2	Warfarin	455744089534801	Moss Lake Outlet	2021-05-18 08:48:00	4	0.006	<
67458	57-27-2	Morphine	455744089534801	Moss Lake Outlet	2021-05-18 08:48:00	4	0.08	<
67459	50-23-7	Hydrocortisone	455744089534801	Moss Lake Outlet	2021-05-18 08:48:00	4	0.147	<
67460	90-82-4 + 299-42-3	Pseudoephedrine + Ephedrine	455744089534801	Moss Lake Outlet	2021-05-18 08:48:00	4	0.006	<
67461	300-62-9	Amphetamine	455744089534801	Moss Lake Outlet	2021-05-18 08:48:00	4	0.0044	<
67462	137-58-6	Lidocaine	455744089534801	Moss Lake Outlet	2021-05-18 08:48:00	4	0.004	<
67464	57-53-4	Meprobamate	455744089534801	Moss Lake Outlet	2021-05-18 08:48:00	4	0.012	<
67466	57-41-0	Phenytoin	455744089534801	Moss Lake Outlet	2021-05-18 08:48:00	4	0.2	<
67467	53-03-2	Prednisone	455744089534801	Moss Lake Outlet	2021-05-18 08:48:00	4	0.105	<
67468	125-71-3	Dextromethorphan	455744089534801	Moss Lake Outlet	2021-05-18 08:48:00	4	0.0082	<
67469	604-75-1	Oxazepam	455744089534801	Moss Lake Outlet	2021-05-18 08:48:00	4	0.226	<
67470	846-49-1	Lorazepam	455744089534801	Moss Lake Outlet	2021-05-18 08:48:00	4	0.8	<
67471	846-50-4	Temazepam	455744089534801	Moss Lake Outlet	2021-05-18 08:48:00	4	0.018	<
67472	52-53-9	Verapamil	455744089534801	Moss Lake Outlet	2021-05-18 08:48:00	4	0.14	<
67475	396-01-0	Triamterene	455744089534801	Moss Lake Outlet	2021-05-18 08:48:00	4	0.0052	<
67476	144-82-1	Sulfamethizole	455744089534801	Moss Lake Outlet	2021-05-18 08:48:00	4	0.104	<
67477	60-80-0	Antipyrine	455744089534801	Moss Lake Outlet	2021-05-18 08:48:00	4	0.05	<
67478	86386-73-4	Fluconazole	455744089534801	Moss Lake Outlet	2021-05-18 08:48:00	4	0.0061	E
67479	76963-41-2	Nizatidine	455744089534801	Moss Lake Outlet	2021-05-18 08:48:00	4	0.2	<
67480	6493-05-6	Pentoxifylline	455744089534801	Moss Lake Outlet	2021-05-18 08:48:00	4	0.0094	<
67481	256-96-2	Iminostilbene	455744089534801	Moss Lake Outlet	2021-05-18 08:48:00	4	0.2	<
67483	50-24-8	Prednisolone	455744089534801	Moss Lake Outlet	2021-05-18 08:48:00	4	0.15	<
67484	59277-89-3	Acyclovir	455744089534801	Moss Lake Outlet	2021-05-18 08:48:00	4	0.022	<
67485	378-44-9	Betamethasone	455744089534801	Moss Lake Outlet	2021-05-18 08:48:00	4	0.114	<
67487	163222-33-1	Ezetimibe	455744089534801	Moss Lake Outlet	2021-05-18 08:48:00	4	0.205	<
67488	79794-75-5	Loratadine	455744089534801	Moss Lake Outlet	2021-05-18 08:48:00	4	0.007	<
67489	49562-28-9	Fenofibrate	455744089534801	Moss Lake Outlet	2021-05-18 08:48:00	4	0.0064	<
67492	657-24-9	Metformin	455744089534801	Moss Lake Outlet	2021-05-18 08:48:00	4	0.0293
67493	54-11-5	Nicotine	455744089534801	Moss Lake Outlet	2021-05-18 08:48:00	4	0.08	<
67494	58-55-9	Theophylline	455744089534801	Moss Lake Outlet	2021-05-18 08:48:00	4	0.08	<
67495	76-42-6	Oxycodone	455744089534801	Moss Lake Outlet	2021-05-18 08:48:00	4	0.025	<
67496	634-03-7	Phendimetrazine	455744089534801	Moss Lake Outlet	2021-05-18 08:48:00	4	0.02	<
67497	132-22-9	Chlorpheniramine	455744089534801	Moss Lake Outlet	2021-05-18 08:48:00	4	0.054	<
67498	78-44-4	Carisoprodol	455744089534801	Moss Lake Outlet	2021-05-18 08:48:00	4	0.02	<
67499	439-14-5	Diazepam	455744089534801	Moss Lake Outlet	2021-05-18 08:48:00	4	0.004	<
67500	76-99-3	Methadone	455744089534801	Moss Lake Outlet	2021-05-18 08:48:00	4	0.02	<
67501	532-03-6	Methocarbamol	455744089534801	Moss Lake Outlet	2021-05-18 08:48:00	4	0.04	<
67502	29122-68-7	Atenolol	455744089534801	Moss Lake Outlet	2021-05-18 08:48:00	4	0.02	<
67503	122-11-2	Sulfadimethoxine	455744089534801	Moss Lake Outlet	2021-05-18 08:48:00	4	0.014	<
67504	1665-48-1	Metaxalone	455744089534801	Moss Lake Outlet	2021-05-18 08:48:00	4	0.02	<
67505	59729-33-8	Citalopram	455744089534801	Moss Lake Outlet	2021-05-18 08:48:00	4	0.0066	<
67506	125-29-1	Hydrocodone	455744089534801	Moss Lake Outlet	2021-05-18 08:48:00	4	0.08	<
67507	124832-26-4	Valacyclovir	455744089534801	Moss Lake Outlet	2021-05-18 08:48:00	4	0.163	<
67508	186691-13-4	Tiotropium	455744089534801	Moss Lake Outlet	2021-05-18 08:48:00	4	0.05	<
67510	83799-24-0	Fexofenadine	455744089534801	Moss Lake Outlet	2021-05-18 08:48:00	4	0.044	<
67511	196618-13-0	Oseltamivir	455744089534801	Moss Lake Outlet	2021-05-18 08:48:00	4	0.02	<
67512	73590-58-6 + 161796-78-7	Omeprazole + Esomeprazole	455744089534801	Moss Lake Outlet	2021-05-18 08:48:00	4	0.016	<
67514	29385-43-1	Tolyltriazole	455744089534801	Moss Lake Outlet	2021-05-18 08:48:00	4	0.08	<
67515	53179-11-6	Loperamide	455744089534801	Moss Lake Outlet	2021-05-18 08:48:00	4	0.08	<
67516	525-66-6	Propranolol	455744089534801	Moss Lake Outlet	2021-05-18 08:48:00	4	0.026	<
67517	27203-92-5	Tramadol	455744089534801	Moss Lake Outlet	2021-05-18 08:48:00	4	0.0074	<
67518	4205-90-7	Clonidine	455744089534801	Moss Lake Outlet	2021-05-18 08:48:00	4	0.061	<
67519	42399-41-7	Diltiazem	455744089534801	Moss Lake Outlet	2021-05-18 08:48:00	4	0.02	<
67521	54739-18-3	Fluvoxamine	455744089534801	Moss Lake Outlet	2021-05-18 08:48:00	4	0.08	<
67522	50-48-6	Amitriptyline	455744089534801	Moss Lake Outlet	2021-05-18 08:48:00	4	0.037	<
67523	51384-51-1	Metoprolol	455744089534801	Moss Lake Outlet	2021-05-18 08:48:00	4	0.01	<
67524	60-87-7	Promethazine	455744089534801	Moss Lake Outlet	2021-05-18 08:48:00	4	0.114	<
67525	59-05-2	Methotrexate	455744089534801	Moss Lake Outlet	2021-05-18 08:48:00	4	0.052	<
67527	61869-08-7	Paroxetine	455744089534801	Moss Lake Outlet	2021-05-18 08:48:00	4	0.072	<
67528	79617-96-2	Sertraline	455744089534801	Moss Lake Outlet	2021-05-18 08:48:00	4	0.016	<
67529	80474-14-2	Fluticasone propionate	455744089534801	Moss Lake Outlet	2021-05-18 08:48:00	4	0.03	<
67530	84449-90-1	Raloxifene	455744089534801	Moss Lake Outlet	2021-05-18 08:48:00	4	0.08	<
67531	486460-32-6	Sitagliptin	455744089534801	Moss Lake Outlet	2021-05-18 08:48:00	4	0.097	<
67532	87857-41-8	Norsertraline	455744089534801	Moss Lake Outlet	2021-05-18 08:48:00	4	0.08	<
67534	93413-69-5	Venlafaxine	455744089534801	Moss Lake Outlet	2021-05-18 08:48:00	4	0.0052	<
67995	1159-82-6	10-Hydroxy-amitriptyline	455744089534801	Moss Lake Outlet	2021-05-18 08:48:00	4	0.02	<
67997	86-13-5	Benztropine	455744089534801	Moss Lake Outlet	2021-05-18 08:48:00	4	0.044	<
67999	86408-45-9	Desmethyldiltiazem	455744089534801	Moss Lake Outlet	2021-05-18 08:48:00	4	0.07	<
68000	76824-35-6	Famotidine	455744089534801	Moss Lake Outlet	2021-05-18 08:48:00	4	0.2	<
68001	29094-61-9	Glipizide	455744089534801	Moss Lake Outlet	2021-05-18 08:48:00	4	0.08	<
68002	10238-21-8	Glyburide	455744089534801	Moss Lake Outlet	2021-05-18 08:48:00	4	0.004	<
68005	68-88-2	Hydroxyzine	455744089534801	Moss Lake Outlet	2021-05-18 08:48:00	4	0.0074	<
68006	42200-33-9	Nadolol	455744089534801	Moss Lake Outlet	2021-05-18 08:48:00	4	0.02	<
68007	67018-85-3	Norverapamil	455744089534801	Moss Lake Outlet	2021-05-18 08:48:00	4	0.01	<
68008	94-78-0	Phenazopyridine	455744089534801	Moss Lake Outlet	2021-05-18 08:48:00	4	0.04	<
68009	469-62-5	Propoxyphene	455744089534801	Moss Lake Outlet	2021-05-18 08:48:00	4	0.04	<
68011	130-95-0	Quinine	455744089534801	Moss Lake Outlet	2021-05-18 08:48:00	4	0.08	<
68012	102676-47-1	Fadrozole	455744089534801	Moss Lake Outlet	2021-05-18 08:48:00	4	0.013	<
68014	65277-42-1	Ketoconazole	455744089534801	Moss Lake Outlet	2021-05-18 08:48:00	4	0.113	<
68015	10540-29-1	Tamoxifen	455744089534801	Moss Lake Outlet	2021-05-18 08:48:00	4	0.27	<
68017	129618-40-2	Nevirapine	455744089534801	Moss Lake Outlet	2021-05-18 08:48:00	4	0.046	<
68018	134678-17-4	Lamivudine	455744089534801	Moss Lake Outlet	2021-05-18 08:48:00	4	0.016	<
68021	39809-25-1	Penciclovir	455744089534801	Moss Lake Outlet	2021-05-18 08:48:00	4	0.08	<
68022	136470-78-5	Abacavir	455744089534801	Moss Lake Outlet	2021-05-18 08:48:00	4	0.002	<
68250	28981-97-7	Alprazolam	455744089534801	Moss Lake Outlet	2021-05-18 08:48:00	4	0.021	<
68251	93413-62-8	Desvenlafaxine	455744089534801	Moss Lake Outlet	2021-05-18 08:48:00	4	0.084	<
68252	1088-11-5	Nordiazepam	455744089534801	Moss Lake Outlet	2021-05-18 08:48:00	4	0.02	<
52817	60142-96-3	Gabapentin	455801089542401	Long Lake Outlet	2020-08-19 08:15:00	1	0.08	<
65065	1912-24-9	Atrazine	455801089542401	Long Lake Outlet	2020-08-19 08:15:00	1	0.0191	E
67434	68-22-4	Norethindrone	455801089542401	Long Lake Outlet	2020-08-19 08:15:00	1	0.08	<
67435	51-03-6	Piperonyl butoxide	455801089542401	Long Lake Outlet	2020-08-19 08:15:00	1	0.08	<
67436	103-90-2	Acetaminophen	455801089542401	Long Lake Outlet	2020-08-19 08:15:00	1	0.02	<
67437	18559-94-9	Albuterol	455801089542401	Long Lake Outlet	2020-08-19 08:15:00	1	0.0067	<
67439	34911-55-2	Bupropion	455801089542401	Long Lake Outlet	2020-08-19 08:15:00	1	0.018	<
67440	58-08-2	Caffeine	455801089542401	Long Lake Outlet	2020-08-19 08:15:00	1	0.091	<
67441	298-46-4	Carbamazepine	455801089542401	Long Lake Outlet	2020-08-19 08:15:00	1	0.02	<
67442	51481-61-9	Cimetidine	455801089542401	Long Lake Outlet	2020-08-19 08:15:00	1	0.14	<
67443	76-57-3	Codeine	455801089542401	Long Lake Outlet	2020-08-19 08:15:00	1	0.032	<
67444	486-56-6	Cotinine	455801089542401	Long Lake Outlet	2020-08-19 08:15:00	1	0.0064	<
67445	67035-22-7	Dehydronifedipine	455801089542401	Long Lake Outlet	2020-08-19 08:15:00	1	0.02	<
67446	611-59-6	Dimethylxanthine	455801089542401	Long Lake Outlet	2020-08-19 08:15:00	1	0.088	<
67447	58-73-1	Diphenhydramine	455801089542401	Long Lake Outlet	2020-08-19 08:15:00	1	0.048	<
67448	116539-59-4	Duloxetine	455801089542401	Long Lake Outlet	2020-08-19 08:15:00	1	0.037	<
67449	114-07-8	Erythromycin	455801089542401	Long Lake Outlet	2020-08-19 08:15:00	1	0.08	<
67450	54910-89-3	Fluoxetine	455801089542401	Long Lake Outlet	2020-08-19 08:15:00	1	0.026	<
67451	83891-03-6	Norfluoxetine	455801089542401	Long Lake Outlet	2020-08-19 08:15:00	1	0.08	<
67452	66357-35-5	Ranitidine	455801089542401	Long Lake Outlet	2020-08-19 08:15:00	1	0.192	<
67454	723-46-6	Sulfamethoxazole	455801089542401	Long Lake Outlet	2020-08-19 08:15:00	1	0.02	<
67455	148-79-8	Thiabendazole	455801089542401	Long Lake Outlet	2020-08-19 08:15:00	1	0.004	<
67456	738-70-5	Trimethoprim	455801089542401	Long Lake Outlet	2020-08-19 08:15:00	1	0.02	<
67457	81-81-2	Warfarin	455801089542401	Long Lake Outlet	2020-08-19 08:15:00	1	0.02	<
67458	57-27-2	Morphine	455801089542401	Long Lake Outlet	2020-08-19 08:15:00	1	0.08	<
67459	50-23-7	Hydrocortisone	455801089542401	Long Lake Outlet	2020-08-19 08:15:00	1	0.147	<
67460	90-82-4 + 299-42-3	Pseudoephedrine + Ephedrine	455801089542401	Long Lake Outlet	2020-08-19 08:15:00	1	0.006	<
67461	300-62-9	Amphetamine	455801089542401	Long Lake Outlet	2020-08-19 08:15:00	1	0.0044	<
67462	137-58-6	Lidocaine	455801089542401	Long Lake Outlet	2020-08-19 08:15:00	1	0.008	<
67464	57-53-4	Meprobamate	455801089542401	Long Lake Outlet	2020-08-19 08:15:00	1	0.012	<
67466	57-41-0	Phenytoin	455801089542401	Long Lake Outlet	2020-08-19 08:15:00	1	0.4	<
67467	53-03-2	Prednisone	455801089542401	Long Lake Outlet	2020-08-19 08:15:00	1	0.105	<
67468	125-71-3	Dextromethorphan	455801089542401	Long Lake Outlet	2020-08-19 08:15:00	1	0.0082	<
67469	604-75-1	Oxazepam	455801089542401	Long Lake Outlet	2020-08-19 08:15:00	1	0.226	<
67470	846-49-1	Lorazepam	455801089542401	Long Lake Outlet	2020-08-19 08:15:00	1	0.202	<
67471	846-50-4	Temazepam	455801089542401	Long Lake Outlet	2020-08-19 08:15:00	1	0.02	<
67472	52-53-9	Verapamil	455801089542401	Long Lake Outlet	2020-08-19 08:15:00	1	0.14	<
67475	396-01-0	Triamterene	455801089542401	Long Lake Outlet	2020-08-19 08:15:00	1	0.0052	<
67476	144-82-1	Sulfamethizole	455801089542401	Long Lake Outlet	2020-08-19 08:15:00	1	0.104	<
67477	60-80-0	Antipyrine	455801089542401	Long Lake Outlet	2020-08-19 08:15:00	1	0.05	<
67478	86386-73-4	Fluconazole	455801089542401	Long Lake Outlet	2020-08-19 08:15:00	1	0.03	<
67479	76963-41-2	Nizatidine	455801089542401	Long Lake Outlet	2020-08-19 08:15:00	1	0.08	<
67480	6493-05-6	Pentoxifylline	455801089542401	Long Lake Outlet	2020-08-19 08:15:00	1	0.0094	<
67481	256-96-2	Iminostilbene	455801089542401	Long Lake Outlet	2020-08-19 08:15:00	1	0.2	<
67483	50-24-8	Prednisolone	455801089542401	Long Lake Outlet	2020-08-19 08:15:00	1	0.15	<
67484	59277-89-3	Acyclovir	455801089542401	Long Lake Outlet	2020-08-19 08:15:00	1	0.08	<
67485	378-44-9	Betamethasone	455801089542401	Long Lake Outlet	2020-08-19 08:15:00	1	0.114	<
67487	163222-33-1	Ezetimibe	455801089542401	Long Lake Outlet	2020-08-19 08:15:00	1	0.205	<
67488	79794-75-5	Loratadine	455801089542401	Long Lake Outlet	2020-08-19 08:15:00	1	0.007	<
67489	49562-28-9	Fenofibrate	455801089542401	Long Lake Outlet	2020-08-19 08:15:00	1	0.02	<
67492	657-24-9	Metformin	455801089542401	Long Lake Outlet	2020-08-19 08:15:00	1	0.02	<
67493	54-11-5	Nicotine	455801089542401	Long Lake Outlet	2020-08-19 08:15:00	1	0.058	<
67494	58-55-9	Theophylline	455801089542401	Long Lake Outlet	2020-08-19 08:15:00	1	0.2	<
67495	76-42-6	Oxycodone	455801089542401	Long Lake Outlet	2020-08-19 08:15:00	1	0.025	<
67496	634-03-7	Phendimetrazine	455801089542401	Long Lake Outlet	2020-08-19 08:15:00	1	0.02	<
67497	132-22-9	Chlorpheniramine	455801089542401	Long Lake Outlet	2020-08-19 08:15:00	1	0.054	<
67498	78-44-4	Carisoprodol	455801089542401	Long Lake Outlet	2020-08-19 08:15:00	1	0.02	<
67499	439-14-5	Diazepam	455801089542401	Long Lake Outlet	2020-08-19 08:15:00	1	0.004	<
67500	76-99-3	Methadone	455801089542401	Long Lake Outlet	2020-08-19 08:15:00	1	0.0076	<
67501	532-03-6	Methocarbamol	455801089542401	Long Lake Outlet	2020-08-19 08:15:00	1	0.011	<
67502	29122-68-7	Atenolol	455801089542401	Long Lake Outlet	2020-08-19 08:15:00	1	0.013	<
67503	122-11-2	Sulfadimethoxine	455801089542401	Long Lake Outlet	2020-08-19 08:15:00	1	0.03	<
67504	1665-48-1	Metaxalone	455801089542401	Long Lake Outlet	2020-08-19 08:15:00	1	0.02	<
67505	59729-33-8	Citalopram	455801089542401	Long Lake Outlet	2020-08-19 08:15:00	1	0.0066	<
67506	125-29-1	Hydrocodone	455801089542401	Long Lake Outlet	2020-08-19 08:15:00	1	0.04	<
67507	124832-26-4	Valacyclovir	455801089542401	Long Lake Outlet	2020-08-19 08:15:00	1	0.163	<
67508	186691-13-4	Tiotropium	455801089542401	Long Lake Outlet	2020-08-19 08:15:00	1	0.05	<
67510	83799-24-0	Fexofenadine	455801089542401	Long Lake Outlet	2020-08-19 08:15:00	1	0.044	<
67511	196618-13-0	Oseltamivir	455801089542401	Long Lake Outlet	2020-08-19 08:15:00	1	0.02	<
67512	73590-58-6 + 161796-78-7	Omeprazole + Esomeprazole	455801089542401	Long Lake Outlet	2020-08-19 08:15:00	1	0.016	<
67514	29385-43-1	Tolyltriazole	455801089542401	Long Lake Outlet	2020-08-19 08:15:00	1	0.08	<
67515	53179-11-6	Loperamide	455801089542401	Long Lake Outlet	2020-08-19 08:15:00	1	0.08	<
67516	525-66-6	Propranolol	455801089542401	Long Lake Outlet	2020-08-19 08:15:00	1	0.026	<
67517	27203-92-5	Tramadol	455801089542401	Long Lake Outlet	2020-08-19 08:15:00	1	0.0074	<
67518	4205-90-7	Clonidine	455801089542401	Long Lake Outlet	2020-08-19 08:15:00	1	0.061	<
67519	42399-41-7	Diltiazem	455801089542401	Long Lake Outlet	2020-08-19 08:15:00	1	0.02	<
67521	54739-18-3	Fluvoxamine	455801089542401	Long Lake Outlet	2020-08-19 08:15:00	1	0.08	<
67522	50-48-6	Amitriptyline	455801089542401	Long Lake Outlet	2020-08-19 08:15:00	1	0.037	<
67523	51384-51-1	Metoprolol	455801089542401	Long Lake Outlet	2020-08-19 08:15:00	1	0.01	<
67524	60-87-7	Promethazine	455801089542401	Long Lake Outlet	2020-08-19 08:15:00	1	0.2	<
67525	59-05-2	Methotrexate	455801089542401	Long Lake Outlet	2020-08-19 08:15:00	1	0.052	<
67527	61869-08-7	Paroxetine	455801089542401	Long Lake Outlet	2020-08-19 08:15:00	1	0.072	<
67528	79617-96-2	Sertraline	455801089542401	Long Lake Outlet	2020-08-19 08:15:00	1	0.016	<
67529	80474-14-2	Fluticasone propionate	455801089542401	Long Lake Outlet	2020-08-19 08:15:00	1	0.03	<
67530	84449-90-1	Raloxifene	455801089542401	Long Lake Outlet	2020-08-19 08:15:00	1	0.08	<
67531	486460-32-6	Sitagliptin	455801089542401	Long Lake Outlet	2020-08-19 08:15:00	1	0.097	<
67532	87857-41-8	Norsertraline	455801089542401	Long Lake Outlet	2020-08-19 08:15:00	1	0.08	<
67534	93413-69-5	Venlafaxine	455801089542401	Long Lake Outlet	2020-08-19 08:15:00	1	0.0052	<
67995	1159-82-6	10-Hydroxy-amitriptyline	455801089542401	Long Lake Outlet	2020-08-19 08:15:00	1	0.0083	<
67997	86-13-5	Benztropine	455801089542401	Long Lake Outlet	2020-08-19 08:15:00	1	0.044	<
67999	86408-45-9	Desmethyldiltiazem	455801089542401	Long Lake Outlet	2020-08-19 08:15:00	1	0.07	<
68000	76824-35-6	Famotidine	455801089542401	Long Lake Outlet	2020-08-19 08:15:00	1	0.034	<
68001	29094-61-9	Glipizide	455801089542401	Long Lake Outlet	2020-08-19 08:15:00	1	0.08	<
68002	10238-21-8	Glyburide	455801089542401	Long Lake Outlet	2020-08-19 08:15:00	1	0.058	<
68005	68-88-2	Hydroxyzine	455801089542401	Long Lake Outlet	2020-08-19 08:15:00	1	0.02	<
68006	42200-33-9	Nadolol	455801089542401	Long Lake Outlet	2020-08-19 08:15:00	1	0.02	<
68007	67018-85-3	Norverapamil	455801089542401	Long Lake Outlet	2020-08-19 08:15:00	1	0.01	<
68008	94-78-0	Phenazopyridine	455801089542401	Long Lake Outlet	2020-08-19 08:15:00	1	0.02	<
68009	469-62-5	Propoxyphene	455801089542401	Long Lake Outlet	2020-08-19 08:15:00	1	0.028	<
68011	130-95-0	Quinine	455801089542401	Long Lake Outlet	2020-08-19 08:15:00	1	0.08	<
68012	102676-47-1	Fadrozole	455801089542401	Long Lake Outlet	2020-08-19 08:15:00	1	0.013	<
68014	65277-42-1	Ketoconazole	455801089542401	Long Lake Outlet	2020-08-19 08:15:00	1	0.113	<
68015	10540-29-1	Tamoxifen	455801089542401	Long Lake Outlet	2020-08-19 08:15:00	1	0.27	<
68017	129618-40-2	Nevirapine	455801089542401	Long Lake Outlet	2020-08-19 08:15:00	1	0.046	<
68018	134678-17-4	Lamivudine	455801089542401	Long Lake Outlet	2020-08-19 08:15:00	1	0.016	<
68021	39809-25-1	Penciclovir	455801089542401	Long Lake Outlet	2020-08-19 08:15:00	1	0.08	<
68022	136470-78-5	Abacavir	455801089542401	Long Lake Outlet	2020-08-19 08:15:00	1	0.004	<
68250	28981-97-7	Alprazolam	455801089542401	Long Lake Outlet	2020-08-19 08:15:00	1	0.021	<
68251	93413-62-8	Desvenlafaxine	455801089542401	Long Lake Outlet	2020-08-19 08:15:00	1	0.084	<
68252	1088-11-5	Nordiazepam	455801089542401	Long Lake Outlet	2020-08-19 08:15:00	1	0.02	<
52817	60142-96-3	Gabapentin	455801089542401	Long Lake Outlet	2020-11-18 09:30:00	2	0.08	<
65065	1912-24-9	Atrazine	455801089542401	Long Lake Outlet	2020-11-18 09:30:00	2	0.0167	E
67434	68-22-4	Norethindrone	455801089542401	Long Lake Outlet	2020-11-18 09:30:00	2	0.14	<
67435	51-03-6	Piperonyl butoxide	455801089542401	Long Lake Outlet	2020-11-18 09:30:00	2	0.06	<
67436	103-90-2	Acetaminophen	455801089542401	Long Lake Outlet	2020-11-18 09:30:00	2	0.084	<
67437	18559-94-9	Albuterol	455801089542401	Long Lake Outlet	2020-11-18 09:30:00	2	0.0067	<
67439	34911-55-2	Bupropion	455801089542401	Long Lake Outlet	2020-11-18 09:30:00	2	0.018	<
67440	58-08-2	Caffeine	455801089542401	Long Lake Outlet	2020-11-18 09:30:00	2	0.091	<
67441	298-46-4	Carbamazepine	455801089542401	Long Lake Outlet	2020-11-18 09:30:00	2	0.011	<
67442	51481-61-9	Cimetidine	455801089542401	Long Lake Outlet	2020-11-18 09:30:00	2	0.14	<
67443	76-57-3	Codeine	455801089542401	Long Lake Outlet	2020-11-18 09:30:00	2	0.032	<
67444	486-56-6	Cotinine	455801089542401	Long Lake Outlet	2020-11-18 09:30:00	2	0.0064	<
67445	67035-22-7	Dehydronifedipine	455801089542401	Long Lake Outlet	2020-11-18 09:30:00	2	0.02	<
67446	611-59-6	Dimethylxanthine	455801089542401	Long Lake Outlet	2020-11-18 09:30:00	2	0.2	<
67447	58-73-1	Diphenhydramine	455801089542401	Long Lake Outlet	2020-11-18 09:30:00	2	0.048	<
67448	116539-59-4	Duloxetine	455801089542401	Long Lake Outlet	2020-11-18 09:30:00	2	0.08	<
67449	114-07-8	Erythromycin	455801089542401	Long Lake Outlet	2020-11-18 09:30:00	2	0.08	<
67450	54910-89-3	Fluoxetine	455801089542401	Long Lake Outlet	2020-11-18 09:30:00	2	0.026	<
67451	83891-03-6	Norfluoxetine	455801089542401	Long Lake Outlet	2020-11-18 09:30:00	2	0.08	<
67452	66357-35-5	Ranitidine	455801089542401	Long Lake Outlet	2020-11-18 09:30:00	2	0.192	<
67454	723-46-6	Sulfamethoxazole	455801089542401	Long Lake Outlet	2020-11-18 09:30:00	2	0.02	<
67455	148-79-8	Thiabendazole	455801089542401	Long Lake Outlet	2020-11-18 09:30:00	2	0.004	<
67456	738-70-5	Trimethoprim	455801089542401	Long Lake Outlet	2020-11-18 09:30:00	2	0.02	<
67457	81-81-2	Warfarin	455801089542401	Long Lake Outlet	2020-11-18 09:30:00	2	0.006	<
67458	57-27-2	Morphine	455801089542401	Long Lake Outlet	2020-11-18 09:30:00	2	0.08	<
67459	50-23-7	Hydrocortisone	455801089542401	Long Lake Outlet	2020-11-18 09:30:00	2	0.2	<
67460	90-82-4 + 299-42-3	Pseudoephedrine + Ephedrine	455801089542401	Long Lake Outlet	2020-11-18 09:30:00	2	0.006	<
67461	300-62-9	Amphetamine	455801089542401	Long Lake Outlet	2020-11-18 09:30:00	2	0.0044	<
67462	137-58-6	Lidocaine	455801089542401	Long Lake Outlet	2020-11-18 09:30:00	2	0.004	<
67464	57-53-4	Meprobamate	455801089542401	Long Lake Outlet	2020-11-18 09:30:00	2	0.012	<
67466	57-41-0	Phenytoin	455801089542401	Long Lake Outlet	2020-11-18 09:30:00	2	0.2	<
67467	53-03-2	Prednisone	455801089542401	Long Lake Outlet	2020-11-18 09:30:00	2	0.2	<
67468	125-71-3	Dextromethorphan	455801089542401	Long Lake Outlet	2020-11-18 09:30:00	2	0.0082	<
67469	604-75-1	Oxazepam	455801089542401	Long Lake Outlet	2020-11-18 09:30:00	2	0.226	<
67470	846-49-1	Lorazepam	455801089542401	Long Lake Outlet	2020-11-18 09:30:00	2	0.202	<
67471	846-50-4	Temazepam	455801089542401	Long Lake Outlet	2020-11-18 09:30:00	2	0.018	<
67472	52-53-9	Verapamil	455801089542401	Long Lake Outlet	2020-11-18 09:30:00	2	0.14	<
67475	396-01-0	Triamterene	455801089542401	Long Lake Outlet	2020-11-18 09:30:00	2	0.0052	<
67476	144-82-1	Sulfamethizole	455801089542401	Long Lake Outlet	2020-11-18 09:30:00	2	0.104	<
67477	60-80-0	Antipyrine	455801089542401	Long Lake Outlet	2020-11-18 09:30:00	2	0.05	<
67478	86386-73-4	Fluconazole	455801089542401	Long Lake Outlet	2020-11-18 09:30:00	2	0.03	<
67479	76963-41-2	Nizatidine	455801089542401	Long Lake Outlet	2020-11-18 09:30:00	2	0.08	<
67480	6493-05-6	Pentoxifylline	455801089542401	Long Lake Outlet	2020-11-18 09:30:00	2	0.02	<
67481	256-96-2	Iminostilbene	455801089542401	Long Lake Outlet	2020-11-18 09:30:00	2	0.145	<
67483	50-24-8	Prednisolone	455801089542401	Long Lake Outlet	2020-11-18 09:30:00	2	0.4	<
67484	59277-89-3	Acyclovir	455801089542401	Long Lake Outlet	2020-11-18 09:30:00	2	0.022	<
67485	378-44-9	Betamethasone	455801089542401	Long Lake Outlet	2020-11-18 09:30:00	2	0.2	<
67487	163222-33-1	Ezetimibe	455801089542401	Long Lake Outlet	2020-11-18 09:30:00	2	0.205	<
67488	79794-75-5	Loratadine	455801089542401	Long Lake Outlet	2020-11-18 09:30:00	2	0.007	<
67489	49562-28-9	Fenofibrate	455801089542401	Long Lake Outlet	2020-11-18 09:30:00	2	0.0064	<
67492	657-24-9	Metformin	455801089542401	Long Lake Outlet	2020-11-18 09:30:00	2	0.02	<
67493	54-11-5	Nicotine	455801089542401	Long Lake Outlet	2020-11-18 09:30:00	2	0.08	<
67494	58-55-9	Theophylline	455801089542401	Long Lake Outlet	2020-11-18 09:30:00	2	0.4	<
67495	76-42-6	Oxycodone	455801089542401	Long Lake Outlet	2020-11-18 09:30:00	2	0.025	<
67496	634-03-7	Phendimetrazine	455801089542401	Long Lake Outlet	2020-11-18 09:30:00	2	0.02	<
67497	132-22-9	Chlorpheniramine	455801089542401	Long Lake Outlet	2020-11-18 09:30:00	2	0.054	<
67498	78-44-4	Carisoprodol	455801089542401	Long Lake Outlet	2020-11-18 09:30:00	2	0.02	<
67499	439-14-5	Diazepam	455801089542401	Long Lake Outlet	2020-11-18 09:30:00	2	0.004	<
67500	76-99-3	Methadone	455801089542401	Long Lake Outlet	2020-11-18 09:30:00	2	0.0076	<
67501	532-03-6	Methocarbamol	455801089542401	Long Lake Outlet	2020-11-18 09:30:00	2	0.02	<
67502	29122-68-7	Atenolol	455801089542401	Long Lake Outlet	2020-11-18 09:30:00	2	0.02	<
67503	122-11-2	Sulfadimethoxine	455801089542401	Long Lake Outlet	2020-11-18 09:30:00	2	0.014	<
67504	1665-48-1	Metaxalone	455801089542401	Long Lake Outlet	2020-11-18 09:30:00	2	0.2	<
67505	59729-33-8	Citalopram	455801089542401	Long Lake Outlet	2020-11-18 09:30:00	2	0.0066	<
67506	125-29-1	Hydrocodone	455801089542401	Long Lake Outlet	2020-11-18 09:30:00	2	0.04	<
67507	124832-26-4	Valacyclovir	455801089542401	Long Lake Outlet	2020-11-18 09:30:00	2	0.163	<
67508	186691-13-4	Tiotropium	455801089542401	Long Lake Outlet	2020-11-18 09:30:00	2	0.05	<
67510	83799-24-0	Fexofenadine	455801089542401	Long Lake Outlet	2020-11-18 09:30:00	2	0.044	<
67511	196618-13-0	Oseltamivir	455801089542401	Long Lake Outlet	2020-11-18 09:30:00	2	0.015	<
67512	73590-58-6 + 161796-78-7	Omeprazole + Esomeprazole	455801089542401	Long Lake Outlet	2020-11-18 09:30:00	2	0.016	<
67514	29385-43-1	Tolyltriazole	455801089542401	Long Lake Outlet	2020-11-18 09:30:00	2	0.08	<
67515	53179-11-6	Loperamide	455801089542401	Long Lake Outlet	2020-11-18 09:30:00	2	0.08	<
67516	525-66-6	Propranolol	455801089542401	Long Lake Outlet	2020-11-18 09:30:00	2	0.026	<
67517	27203-92-5	Tramadol	455801089542401	Long Lake Outlet	2020-11-18 09:30:00	2	0.01	<
67518	4205-90-7	Clonidine	455801089542401	Long Lake Outlet	2020-11-18 09:30:00	2	0.08	<
67519	42399-41-7	Diltiazem	455801089542401	Long Lake Outlet	2020-11-18 09:30:00	2	0.02	<
67521	54739-18-3	Fluvoxamine	455801089542401	Long Lake Outlet	2020-11-18 09:30:00	2	0.08	<
67522	50-48-6	Amitriptyline	455801089542401	Long Lake Outlet	2020-11-18 09:30:00	2	0.037	<
67523	51384-51-1	Metoprolol	455801089542401	Long Lake Outlet	2020-11-18 09:30:00	2	0.01	<
67524	60-87-7	Promethazine	455801089542401	Long Lake Outlet	2020-11-18 09:30:00	2	0.114	<
67525	59-05-2	Methotrexate	455801089542401	Long Lake Outlet	2020-11-18 09:30:00	2	0.052	<
67527	61869-08-7	Paroxetine	455801089542401	Long Lake Outlet	2020-11-18 09:30:00	2	0.072	<
67528	79617-96-2	Sertraline	455801089542401	Long Lake Outlet	2020-11-18 09:30:00	2	0.016	<
67529	80474-14-2	Fluticasone propionate	455801089542401	Long Lake Outlet	2020-11-18 09:30:00	2	0.03	<
67530	84449-90-1	Raloxifene	455801089542401	Long Lake Outlet	2020-11-18 09:30:00	2	0.08	<
67531	486460-32-6	Sitagliptin	455801089542401	Long Lake Outlet	2020-11-18 09:30:00	2	0.097	<
67532	87857-41-8	Norsertraline	455801089542401	Long Lake Outlet	2020-11-18 09:30:00	2	0.08	<
67534	93413-69-5	Venlafaxine	455801089542401	Long Lake Outlet	2020-11-18 09:30:00	2	0.0052	<
67995	1159-82-6	10-Hydroxy-amitriptyline	455801089542401	Long Lake Outlet	2020-11-18 09:30:00	2	0.0083	<
67997	86-13-5	Benztropine	455801089542401	Long Lake Outlet	2020-11-18 09:30:00	2	0.044	<
67999	86408-45-9	Desmethyldiltiazem	455801089542401	Long Lake Outlet	2020-11-18 09:30:00	2	0.07	<
68000	76824-35-6	Famotidine	455801089542401	Long Lake Outlet	2020-11-18 09:30:00	2	0.034	<
68001	29094-61-9	Glipizide	455801089542401	Long Lake Outlet	2020-11-18 09:30:00	2	0.2	<
68002	10238-21-8	Glyburide	455801089542401	Long Lake Outlet	2020-11-18 09:30:00	2	0.004	<
68005	68-88-2	Hydroxyzine	455801089542401	Long Lake Outlet	2020-11-18 09:30:00	2	0.0074	<
68006	42200-33-9	Nadolol	455801089542401	Long Lake Outlet	2020-11-18 09:30:00	2	0.02	<
68007	67018-85-3	Norverapamil	455801089542401	Long Lake Outlet	2020-11-18 09:30:00	2	0.0086	<
68008	94-78-0	Phenazopyridine	455801089542401	Long Lake Outlet	2020-11-18 09:30:00	2	0.08	<
68009	469-62-5	Propoxyphene	455801089542401	Long Lake Outlet	2020-11-18 09:30:00	2	0.028	<
68011	130-95-0	Quinine	455801089542401	Long Lake Outlet	2020-11-18 09:30:00	2	0.08	<
68012	102676-47-1	Fadrozole	455801089542401	Long Lake Outlet	2020-11-18 09:30:00	2	0.02	<
68014	65277-42-1	Ketoconazole	455801089542401	Long Lake Outlet	2020-11-18 09:30:00	2	0.113	<
68015	10540-29-1	Tamoxifen	455801089542401	Long Lake Outlet	2020-11-18 09:30:00	2	0.27	<
68017	129618-40-2	Nevirapine	455801089542401	Long Lake Outlet	2020-11-18 09:30:00	2	0.046	<
68018	134678-17-4	Lamivudine	455801089542401	Long Lake Outlet	2020-11-18 09:30:00	2	0.02	<
68021	39809-25-1	Penciclovir	455801089542401	Long Lake Outlet	2020-11-18 09:30:00	2	0.08	<
68022	136470-78-5	Abacavir	455801089542401	Long Lake Outlet	2020-11-18 09:30:00	2	0.002	<
68250	28981-97-7	Alprazolam	455801089542401	Long Lake Outlet	2020-11-18 09:30:00	2	0.021	<
68251	93413-62-8	Desvenlafaxine	455801089542401	Long Lake Outlet	2020-11-18 09:30:00	2	0.084	<
68252	1088-11-5	Nordiazepam	455801089542401	Long Lake Outlet	2020-11-18 09:30:00	2	0.02	<
52817	60142-96-3	Gabapentin	455801089542401	Long Lake Outlet	2021-02-23 11:05:00	3	0.08	<
65065	1912-24-9	Atrazine	455801089542401	Long Lake Outlet	2021-02-23 11:05:00	3	0.022
67434	68-22-4	Norethindrone	455801089542401	Long Lake Outlet	2021-02-23 11:05:00	3	0.08	<
67435	51-03-6	Piperonyl butoxide	455801089542401	Long Lake Outlet	2021-02-23 11:05:00	3	0.2	<
67436	103-90-2	Acetaminophen	455801089542401	Long Lake Outlet	2021-02-23 11:05:00	3	0.2	<
67437	18559-94-9	Albuterol	455801089542401	Long Lake Outlet	2021-02-23 11:05:00	3	0.0067	<
67439	34911-55-2	Bupropion	455801089542401	Long Lake Outlet	2021-02-23 11:05:00	3	0.018	<
67440	58-08-2	Caffeine	455801089542401	Long Lake Outlet	2021-02-23 11:05:00	3	0.091	<
67441	298-46-4	Carbamazepine	455801089542401	Long Lake Outlet	2021-02-23 11:05:00	3	0.011	<
67442	51481-61-9	Cimetidine	455801089542401	Long Lake Outlet	2021-02-23 11:05:00	3	0.14	<
67443	76-57-3	Codeine	455801089542401	Long Lake Outlet	2021-02-23 11:05:00	3	0.08	<
67444	486-56-6	Cotinine	455801089542401	Long Lake Outlet	2021-02-23 11:05:00	3	0.02	<
67445	67035-22-7	Dehydronifedipine	455801089542401	Long Lake Outlet	2021-02-23 11:05:00	3	0.02	<
67447	58-73-1	Diphenhydramine	455801089542401	Long Lake Outlet	2021-02-23 11:05:00	3	0.048	<
67448	116539-59-4	Duloxetine	455801089542401	Long Lake Outlet	2021-02-23 11:05:00	3	0.037	<
67449	114-07-8	Erythromycin	455801089542401	Long Lake Outlet	2021-02-23 11:05:00	3	0.08	<
67450	54910-89-3	Fluoxetine	455801089542401	Long Lake Outlet	2021-02-23 11:05:00	3	0.026	<
67451	83891-03-6	Norfluoxetine	455801089542401	Long Lake Outlet	2021-02-23 11:05:00	3	0.08	<
67452	66357-35-5	Ranitidine	455801089542401	Long Lake Outlet	2021-02-23 11:05:00	3	0.192	<
67454	723-46-6	Sulfamethoxazole	455801089542401	Long Lake Outlet	2021-02-23 11:05:00	3	0.02	<
67455	148-79-8	Thiabendazole	455801089542401	Long Lake Outlet	2021-02-23 11:05:00	3	0.004	<
67456	738-70-5	Trimethoprim	455801089542401	Long Lake Outlet	2021-02-23 11:05:00	3	0.02	<
67457	81-81-2	Warfarin	455801089542401	Long Lake Outlet	2021-02-23 11:05:00	3	0.006	<
67458	57-27-2	Morphine	455801089542401	Long Lake Outlet	2021-02-23 11:05:00	3	0.08	<
67459	50-23-7	Hydrocortisone	455801089542401	Long Lake Outlet	2021-02-23 11:05:00	3	0.2	<
67460	90-82-4 + 299-42-3	Pseudoephedrine + Ephedrine	455801089542401	Long Lake Outlet	2021-02-23 11:05:00	3	0.006	<
67461	300-62-9	Amphetamine	455801089542401	Long Lake Outlet	2021-02-23 11:05:00	3	0.0044	<
67462	137-58-6	Lidocaine	455801089542401	Long Lake Outlet	2021-02-23 11:05:00	3	0.004	<
67464	57-53-4	Meprobamate	455801089542401	Long Lake Outlet	2021-02-23 11:05:00	3	0.012	<
67466	57-41-0	Phenytoin	455801089542401	Long Lake Outlet	2021-02-23 11:05:00	3	0.188	<
67467	53-03-2	Prednisone	455801089542401	Long Lake Outlet	2021-02-23 11:05:00	3	0.14	<
67468	125-71-3	Dextromethorphan	455801089542401	Long Lake Outlet	2021-02-23 11:05:00	3	0.0082	<
67469	604-75-1	Oxazepam	455801089542401	Long Lake Outlet	2021-02-23 11:05:00	3	0.226	<
67470	846-49-1	Lorazepam	455801089542401	Long Lake Outlet	2021-02-23 11:05:00	3	0.202	<
67471	846-50-4	Temazepam	455801089542401	Long Lake Outlet	2021-02-23 11:05:00	3	0.04	<
67472	52-53-9	Verapamil	455801089542401	Long Lake Outlet	2021-02-23 11:05:00	3	0.14	<
67475	396-01-0	Triamterene	455801089542401	Long Lake Outlet	2021-02-23 11:05:00	3	0.0052	<
67476	144-82-1	Sulfamethizole	455801089542401	Long Lake Outlet	2021-02-23 11:05:00	3	0.104	<
67477	60-80-0	Antipyrine	455801089542401	Long Lake Outlet	2021-02-23 11:05:00	3	0.05	<
67478	86386-73-4	Fluconazole	455801089542401	Long Lake Outlet	2021-02-23 11:05:00	3	0.03	<
67479	76963-41-2	Nizatidine	455801089542401	Long Lake Outlet	2021-02-23 11:05:00	3	0.08	<
67480	6493-05-6	Pentoxifylline	455801089542401	Long Lake Outlet	2021-02-23 11:05:00	3	0.0094	<
67481	256-96-2	Iminostilbene	455801089542401	Long Lake Outlet	2021-02-23 11:05:00	3	0.145	<
67483	50-24-8	Prednisolone	455801089542401	Long Lake Outlet	2021-02-23 11:05:00	3	0.2	<
67484	59277-89-3	Acyclovir	455801089542401	Long Lake Outlet	2021-02-23 11:05:00	3	0.022	<
67485	378-44-9	Betamethasone	455801089542401	Long Lake Outlet	2021-02-23 11:05:00	3	0.2	<
67487	163222-33-1	Ezetimibe	455801089542401	Long Lake Outlet	2021-02-23 11:05:00	3	0.205	<
67488	79794-75-5	Loratadine	455801089542401	Long Lake Outlet	2021-02-23 11:05:00	3	0.007	<
67489	49562-28-9	Fenofibrate	455801089542401	Long Lake Outlet	2021-02-23 11:05:00	3	0.02	<
67492	657-24-9	Metformin	455801089542401	Long Lake Outlet	2021-02-23 11:05:00	3	0.02	<
67493	54-11-5	Nicotine	455801089542401	Long Lake Outlet	2021-02-23 11:05:00	3	0.058	<
67494	58-55-9	Theophylline	455801089542401	Long Lake Outlet	2021-02-23 11:05:00	3	0.2	<
67495	76-42-6	Oxycodone	455801089542401	Long Lake Outlet	2021-02-23 11:05:00	3	0.025	<
67496	634-03-7	Phendimetrazine	455801089542401	Long Lake Outlet	2021-02-23 11:05:00	3	0.02	<
67497	132-22-9	Chlorpheniramine	455801089542401	Long Lake Outlet	2021-02-23 11:05:00	3	0.054	<
67498	78-44-4	Carisoprodol	455801089542401	Long Lake Outlet	2021-02-23 11:05:00	3	0.02	<
67499	439-14-5	Diazepam	455801089542401	Long Lake Outlet	2021-02-23 11:05:00	3	0.004	<
67500	76-99-3	Methadone	455801089542401	Long Lake Outlet	2021-02-23 11:05:00	3	0.0076	<
67501	532-03-6	Methocarbamol	455801089542401	Long Lake Outlet	2021-02-23 11:05:00	3	0.011	<
67502	29122-68-7	Atenolol	455801089542401	Long Lake Outlet	2021-02-23 11:05:00	3	0.02	<
67503	122-11-2	Sulfadimethoxine	455801089542401	Long Lake Outlet	2021-02-23 11:05:00	3	0.014	<
67504	1665-48-1	Metaxalone	455801089542401	Long Lake Outlet	2021-02-23 11:05:00	3	0.02	<
67505	59729-33-8	Citalopram	455801089542401	Long Lake Outlet	2021-02-23 11:05:00	3	0.0066	<
67506	125-29-1	Hydrocodone	455801089542401	Long Lake Outlet	2021-02-23 11:05:00	3	0.04	<
67507	124832-26-4	Valacyclovir	455801089542401	Long Lake Outlet	2021-02-23 11:05:00	3	0.163	<
67508	186691-13-4	Tiotropium	455801089542401	Long Lake Outlet	2021-02-23 11:05:00	3	0.05	<
67510	83799-24-0	Fexofenadine	455801089542401	Long Lake Outlet	2021-02-23 11:05:00	3	0.044	<
67511	196618-13-0	Oseltamivir	455801089542401	Long Lake Outlet	2021-02-23 11:05:00	3	0.015	<
67512	73590-58-6 + 161796-78-7	Omeprazole + Esomeprazole	455801089542401	Long Lake Outlet	2021-02-23 11:05:00	3	0.016	<
67514	29385-43-1	Tolyltriazole	455801089542401	Long Lake Outlet	2021-02-23 11:05:00	3	0.08	<
67515	53179-11-6	Loperamide	455801089542401	Long Lake Outlet	2021-02-23 11:05:00	3	0.08	<
67516	525-66-6	Propranolol	455801089542401	Long Lake Outlet	2021-02-23 11:05:00	3	0.026	<
67517	27203-92-5	Tramadol	455801089542401	Long Lake Outlet	2021-02-23 11:05:00	3	0.0074	<
67518	4205-90-7	Clonidine	455801089542401	Long Lake Outlet	2021-02-23 11:05:00	3	0.061	<
67519	42399-41-7	Diltiazem	455801089542401	Long Lake Outlet	2021-02-23 11:05:00	3	0.01	<
67521	54739-18-3	Fluvoxamine	455801089542401	Long Lake Outlet	2021-02-23 11:05:00	3	0.08	<
67522	50-48-6	Amitriptyline	455801089542401	Long Lake Outlet	2021-02-23 11:05:00	3	0.037	<
67523	51384-51-1	Metoprolol	455801089542401	Long Lake Outlet	2021-02-23 11:05:00	3	0.01	<
67524	60-87-7	Promethazine	455801089542401	Long Lake Outlet	2021-02-23 11:05:00	3	0.114	<
67525	59-05-2	Methotrexate	455801089542401	Long Lake Outlet	2021-02-23 11:05:00	3	0.052	<
67527	61869-08-7	Paroxetine	455801089542401	Long Lake Outlet	2021-02-23 11:05:00	3	0.072	<
67528	79617-96-2	Sertraline	455801089542401	Long Lake Outlet	2021-02-23 11:05:00	3	0.016	<
67529	80474-14-2	Fluticasone propionate	455801089542401	Long Lake Outlet	2021-02-23 11:05:00	3	0.03	<
67530	84449-90-1	Raloxifene	455801089542401	Long Lake Outlet	2021-02-23 11:05:00	3	0.08	<
67531	486460-32-6	Sitagliptin	455801089542401	Long Lake Outlet	2021-02-23 11:05:00	3	0.097	<
67532	87857-41-8	Norsertraline	455801089542401	Long Lake Outlet	2021-02-23 11:05:00	3	0.08	<
67534	93413-69-5	Venlafaxine	455801089542401	Long Lake Outlet	2021-02-23 11:05:00	3	0.0052	<
67995	1159-82-6	10-Hydroxy-amitriptyline	455801089542401	Long Lake Outlet	2021-02-23 11:05:00	3	0.0083	<
67997	86-13-5	Benztropine	455801089542401	Long Lake Outlet	2021-02-23 11:05:00	3	0.044	<
67999	86408-45-9	Desmethyldiltiazem	455801089542401	Long Lake Outlet	2021-02-23 11:05:00	3	0.07	<
68000	76824-35-6	Famotidine	455801089542401	Long Lake Outlet	2021-02-23 11:05:00	3	0.034	<
68001	29094-61-9	Glipizide	455801089542401	Long Lake Outlet	2021-02-23 11:05:00	3	0.08	<
68002	10238-21-8	Glyburide	455801089542401	Long Lake Outlet	2021-02-23 11:05:00	3	0.004	<
68005	68-88-2	Hydroxyzine	455801089542401	Long Lake Outlet	2021-02-23 11:05:00	3	0.0074	<
68006	42200-33-9	Nadolol	455801089542401	Long Lake Outlet	2021-02-23 11:05:00	3	0.02	<
68007	67018-85-3	Norverapamil	455801089542401	Long Lake Outlet	2021-02-23 11:05:00	3	0.0086	<
68008	94-78-0	Phenazopyridine	455801089542401	Long Lake Outlet	2021-02-23 11:05:00	3	0.02	<
68009	469-62-5	Propoxyphene	455801089542401	Long Lake Outlet	2021-02-23 11:05:00	3	0.028	<
68011	130-95-0	Quinine	455801089542401	Long Lake Outlet	2021-02-23 11:05:00	3	0.08	<
68012	102676-47-1	Fadrozole	455801089542401	Long Lake Outlet	2021-02-23 11:05:00	3	0.013	<
68014	65277-42-1	Ketoconazole	455801089542401	Long Lake Outlet	2021-02-23 11:05:00	3	0.113	<
68015	10540-29-1	Tamoxifen	455801089542401	Long Lake Outlet	2021-02-23 11:05:00	3	0.27	<
68017	129618-40-2	Nevirapine	455801089542401	Long Lake Outlet	2021-02-23 11:05:00	3	0.046	<
68018	134678-17-4	Lamivudine	455801089542401	Long Lake Outlet	2021-02-23 11:05:00	3	0.016	<
68021	39809-25-1	Penciclovir	455801089542401	Long Lake Outlet	2021-02-23 11:05:00	3	0.08	<
68022	136470-78-5	Abacavir	455801089542401	Long Lake Outlet	2021-02-23 11:05:00	3	0.002	<
68250	28981-97-7	Alprazolam	455801089542401	Long Lake Outlet	2021-02-23 11:05:00	3	0.021	<
68251	93413-62-8	Desvenlafaxine	455801089542401	Long Lake Outlet	2021-02-23 11:05:00	3	0.084	<
68252	1088-11-5	Nordiazepam	455801089542401	Long Lake Outlet	2021-02-23 11:05:00	3	0.02	<
52817	60142-96-3	Gabapentin	455801089542401	Long Lake Outlet	2021-05-18 10:05:00	4	0.08	<
65065	1912-24-9	Atrazine	455801089542401	Long Lake Outlet	2021-05-18 10:05:00	4	0.02
67434	68-22-4	Norethindrone	455801089542401	Long Lake Outlet	2021-05-18 10:05:00	4	0.02	<
67435	51-03-6	Piperonyl butoxide	455801089542401	Long Lake Outlet	2021-05-18 10:05:00	4	0.2	<
67436	103-90-2	Acetaminophen	455801089542401	Long Lake Outlet	2021-05-18 10:05:00	4	0.084	<
67437	18559-94-9	Albuterol	455801089542401	Long Lake Outlet	2021-05-18 10:05:00	4	0.0067	<
67439	34911-55-2	Bupropion	455801089542401	Long Lake Outlet	2021-05-18 10:05:00	4	0.018	<
67440	58-08-2	Caffeine	455801089542401	Long Lake Outlet	2021-05-18 10:05:00	4	0.091	<
67441	298-46-4	Carbamazepine	455801089542401	Long Lake Outlet	2021-05-18 10:05:00	4	0.02	<
67442	51481-61-9	Cimetidine	455801089542401	Long Lake Outlet	2021-05-18 10:05:00	4	0.2	<
67443	76-57-3	Codeine	455801089542401	Long Lake Outlet	2021-05-18 10:05:00	4	0.032	<
67444	486-56-6	Cotinine	455801089542401	Long Lake Outlet	2021-05-18 10:05:00	4	0.0064	<
67445	67035-22-7	Dehydronifedipine	455801089542401	Long Lake Outlet	2021-05-18 10:05:00	4	0.02	<
67446	611-59-6	Dimethylxanthine	455801089542401	Long Lake Outlet	2021-05-18 10:05:00	4	0.14	<
67447	58-73-1	Diphenhydramine	455801089542401	Long Lake Outlet	2021-05-18 10:05:00	4	0.048	<
67448	116539-59-4	Duloxetine	455801089542401	Long Lake Outlet	2021-05-18 10:05:00	4	0.04	<
67449	114-07-8	Erythromycin	455801089542401	Long Lake Outlet	2021-05-18 10:05:00	4	0.08	<
67450	54910-89-3	Fluoxetine	455801089542401	Long Lake Outlet	2021-05-18 10:05:00	4	0.08	<
67451	83891-03-6	Norfluoxetine	455801089542401	Long Lake Outlet	2021-05-18 10:05:00	4	0.08	<
67454	723-46-6	Sulfamethoxazole	455801089542401	Long Lake Outlet	2021-05-18 10:05:00	4	0.02	<
67455	148-79-8	Thiabendazole	455801089542401	Long Lake Outlet	2021-05-18 10:05:00	4	0.004	<
67456	738-70-5	Trimethoprim	455801089542401	Long Lake Outlet	2021-05-18 10:05:00	4	0.02	<
67457	81-81-2	Warfarin	455801089542401	Long Lake Outlet	2021-05-18 10:05:00	4	0.006	<
67458	57-27-2	Morphine	455801089542401	Long Lake Outlet	2021-05-18 10:05:00	4	0.08	<
67459	50-23-7	Hydrocortisone	455801089542401	Long Lake Outlet	2021-05-18 10:05:00	4	0.147	<
67460	90-82-4 + 299-42-3	Pseudoephedrine + Ephedrine	455801089542401	Long Lake Outlet	2021-05-18 10:05:00	4	0.006	<
67461	300-62-9	Amphetamine	455801089542401	Long Lake Outlet	2021-05-18 10:05:00	4	0.0044	<
67462	137-58-6	Lidocaine	455801089542401	Long Lake Outlet	2021-05-18 10:05:00	4	0.004	<
67464	57-53-4	Meprobamate	455801089542401	Long Lake Outlet	2021-05-18 10:05:00	4	0.012	<
67466	57-41-0	Phenytoin	455801089542401	Long Lake Outlet	2021-05-18 10:05:00	4	0.2	<
67467	53-03-2	Prednisone	455801089542401	Long Lake Outlet	2021-05-18 10:05:00	4	0.105	<
67468	125-71-3	Dextromethorphan	455801089542401	Long Lake Outlet	2021-05-18 10:05:00	4	0.0082	<
67469	604-75-1	Oxazepam	455801089542401	Long Lake Outlet	2021-05-18 10:05:00	4	0.226	<
67470	846-49-1	Lorazepam	455801089542401	Long Lake Outlet	2021-05-18 10:05:00	4	0.8	<
67471	846-50-4	Temazepam	455801089542401	Long Lake Outlet	2021-05-18 10:05:00	4	0.018	<
67472	52-53-9	Verapamil	455801089542401	Long Lake Outlet	2021-05-18 10:05:00	4	0.14	<
67475	396-01-0	Triamterene	455801089542401	Long Lake Outlet	2021-05-18 10:05:00	4	0.0052	<
67476	144-82-1	Sulfamethizole	455801089542401	Long Lake Outlet	2021-05-18 10:05:00	4	0.104	<
67477	60-80-0	Antipyrine	455801089542401	Long Lake Outlet	2021-05-18 10:05:00	4	0.05	<
67478	86386-73-4	Fluconazole	455801089542401	Long Lake Outlet	2021-05-18 10:05:00	4	0.03	<
67479	76963-41-2	Nizatidine	455801089542401	Long Lake Outlet	2021-05-18 10:05:00	4	0.2	<
67480	6493-05-6	Pentoxifylline	455801089542401	Long Lake Outlet	2021-05-18 10:05:00	4	0.0094	<
67481	256-96-2	Iminostilbene	455801089542401	Long Lake Outlet	2021-05-18 10:05:00	4	0.2	<
67483	50-24-8	Prednisolone	455801089542401	Long Lake Outlet	2021-05-18 10:05:00	4	0.15	<
67484	59277-89-3	Acyclovir	455801089542401	Long Lake Outlet	2021-05-18 10:05:00	4	0.022	<
67485	378-44-9	Betamethasone	455801089542401	Long Lake Outlet	2021-05-18 10:05:00	4	0.114	<
67487	163222-33-1	Ezetimibe	455801089542401	Long Lake Outlet	2021-05-18 10:05:00	4	0.205	<
67488	79794-75-5	Loratadine	455801089542401	Long Lake Outlet	2021-05-18 10:05:00	4	0.007	<
67489	49562-28-9	Fenofibrate	455801089542401	Long Lake Outlet	2021-05-18 10:05:00	4	0.0064	<
67492	657-24-9	Metformin	455801089542401	Long Lake Outlet	2021-05-18 10:05:00	4	0.0118	E
67493	54-11-5	Nicotine	455801089542401	Long Lake Outlet	2021-05-18 10:05:00	4	0.08	<
67494	58-55-9	Theophylline	455801089542401	Long Lake Outlet	2021-05-18 10:05:00	4	0.08	<
67495	76-42-6	Oxycodone	455801089542401	Long Lake Outlet	2021-05-18 10:05:00	4	0.025	<
67496	634-03-7	Phendimetrazine	455801089542401	Long Lake Outlet	2021-05-18 10:05:00	4	0.02	<
67497	132-22-9	Chlorpheniramine	455801089542401	Long Lake Outlet	2021-05-18 10:05:00	4	0.054	<
67498	78-44-4	Carisoprodol	455801089542401	Long Lake Outlet	2021-05-18 10:05:00	4	0.02	<
67499	439-14-5	Diazepam	455801089542401	Long Lake Outlet	2021-05-18 10:05:00	4	0.004	<
67500	76-99-3	Methadone	455801089542401	Long Lake Outlet	2021-05-18 10:05:00	4	0.02	<
67501	532-03-6	Methocarbamol	455801089542401	Long Lake Outlet	2021-05-18 10:05:00	4	0.04	<
67502	29122-68-7	Atenolol	455801089542401	Long Lake Outlet	2021-05-18 10:05:00	4	0.02	<
67503	122-11-2	Sulfadimethoxine	455801089542401	Long Lake Outlet	2021-05-18 10:05:00	4	0.014	<
67504	1665-48-1	Metaxalone	455801089542401	Long Lake Outlet	2021-05-18 10:05:00	4	0.02	<
67505	59729-33-8	Citalopram	455801089542401	Long Lake Outlet	2021-05-18 10:05:00	4	0.0066	<
67506	125-29-1	Hydrocodone	455801089542401	Long Lake Outlet	2021-05-18 10:05:00	4	0.08	<
67507	124832-26-4	Valacyclovir	455801089542401	Long Lake Outlet	2021-05-18 10:05:00	4	0.163	<
67508	186691-13-4	Tiotropium	455801089542401	Long Lake Outlet	2021-05-18 10:05:00	4	0.05	<
67510	83799-24-0	Fexofenadine	455801089542401	Long Lake Outlet	2021-05-18 10:05:00	4	0.044	<
67511	196618-13-0	Oseltamivir	455801089542401	Long Lake Outlet	2021-05-18 10:05:00	4	0.02	<
67512	73590-58-6 + 161796-78-7	Omeprazole + Esomeprazole	455801089542401	Long Lake Outlet	2021-05-18 10:05:00	4	0.016	<
67514	29385-43-1	Tolyltriazole	455801089542401	Long Lake Outlet	2021-05-18 10:05:00	4	0.08	<
67515	53179-11-6	Loperamide	455801089542401	Long Lake Outlet	2021-05-18 10:05:00	4	0.08	<
67516	525-66-6	Propranolol	455801089542401	Long Lake Outlet	2021-05-18 10:05:00	4	0.026	<
67517	27203-92-5	Tramadol	455801089542401	Long Lake Outlet	2021-05-18 10:05:00	4	0.0074	<
67518	4205-90-7	Clonidine	455801089542401	Long Lake Outlet	2021-05-18 10:05:00	4	0.061	<
67519	42399-41-7	Diltiazem	455801089542401	Long Lake Outlet	2021-05-18 10:05:00	4	0.02	<
67521	54739-18-3	Fluvoxamine	455801089542401	Long Lake Outlet	2021-05-18 10:05:00	4	0.08	<
67522	50-48-6	Amitriptyline	455801089542401	Long Lake Outlet	2021-05-18 10:05:00	4	0.037	<
67523	51384-51-1	Metoprolol	455801089542401	Long Lake Outlet	2021-05-18 10:05:00	4	0.01	<
67524	60-87-7	Promethazine	455801089542401	Long Lake Outlet	2021-05-18 10:05:00	4	0.114	<
67525	59-05-2	Methotrexate	455801089542401	Long Lake Outlet	2021-05-18 10:05:00	4	0.052	<
67527	61869-08-7	Paroxetine	455801089542401	Long Lake Outlet	2021-05-18 10:05:00	4	0.072	<
67528	79617-96-2	Sertraline	455801089542401	Long Lake Outlet	2021-05-18 10:05:00	4	0.016	<
67529	80474-14-2	Fluticasone propionate	455801089542401	Long Lake Outlet	2021-05-18 10:05:00	4	0.03	<
67530	84449-90-1	Raloxifene	455801089542401	Long Lake Outlet	2021-05-18 10:05:00	4	0.08	<
67531	486460-32-6	Sitagliptin	455801089542401	Long Lake Outlet	2021-05-18 10:05:00	4	0.097	<
67532	87857-41-8	Norsertraline	455801089542401	Long Lake Outlet	2021-05-18 10:05:00	4	0.08	<
67534	93413-69-5	Venlafaxine	455801089542401	Long Lake Outlet	2021-05-18 10:05:00	4	0.0052	<
67995	1159-82-6	10-Hydroxy-amitriptyline	455801089542401	Long Lake Outlet	2021-05-18 10:05:00	4	0.02	<
67997	86-13-5	Benztropine	455801089542401	Long Lake Outlet	2021-05-18 10:05:00	4	0.044	<
67999	86408-45-9	Desmethyldiltiazem	455801089542401	Long Lake Outlet	2021-05-18 10:05:00	4	0.07	<
68000	76824-35-6	Famotidine	455801089542401	Long Lake Outlet	2021-05-18 10:05:00	4	0.2	<
68001	29094-61-9	Glipizide	455801089542401	Long Lake Outlet	2021-05-18 10:05:00	4	0.08	<
68002	10238-21-8	Glyburide	455801089542401	Long Lake Outlet	2021-05-18 10:05:00	4	0.004	<
68005	68-88-2	Hydroxyzine	455801089542401	Long Lake Outlet	2021-05-18 10:05:00	4	0.0074	<
68006	42200-33-9	Nadolol	455801089542401	Long Lake Outlet	2021-05-18 10:05:00	4	0.02	<
68007	67018-85-3	Norverapamil	455801089542401	Long Lake Outlet	2021-05-18 10:05:00	4	0.01	<
68008	94-78-0	Phenazopyridine	455801089542401	Long Lake Outlet	2021-05-18 10:05:00	4	0.04	<
68009	469-62-5	Propoxyphene	455801089542401	Long Lake Outlet	2021-05-18 10:05:00	4	0.04	<
68011	130-95-0	Quinine	455801089542401	Long Lake Outlet	2021-05-18 10:05:00	4	0.08	<
68012	102676-47-1	Fadrozole	455801089542401	Long Lake Outlet	2021-05-18 10:05:00	4	0.013	<
68014	65277-42-1	Ketoconazole	455801089542401	Long Lake Outlet	2021-05-18 10:05:00	4	0.113	<
68015	10540-29-1	Tamoxifen	455801089542401	Long Lake Outlet	2021-05-18 10:05:00	4	0.27	<
68017	129618-40-2	Nevirapine	455801089542401	Long Lake Outlet	2021-05-18 10:05:00	4	0.046	<
68018	134678-17-4	Lamivudine	455801089542401	Long Lake Outlet	2021-05-18 10:05:00	4	0.016	<
68021	39809-25-1	Penciclovir	455801089542401	Long Lake Outlet	2021-05-18 10:05:00	4	0.08	<
68022	136470-78-5	Abacavir	455801089542401	Long Lake Outlet	2021-05-18 10:05:00	4	0.002	<
68250	28981-97-7	Alprazolam	455801089542401	Long Lake Outlet	2021-05-18 10:05:00	4	0.021	<
68251	93413-62-8	Desvenlafaxine	455801089542401	Long Lake Outlet	2021-05-18 10:05:00	4	0.084	<
68252	1088-11-5	Nordiazepam	455801089542401	Long Lake Outlet	2021-05-18 10:05:00	4	0.02	<
52817	60142-96-3	Gabapentin	455811089542701	Pokegama Lake Outlet	2020-08-19 13:23:00	1	0.08	<
65065	1912-24-9	Atrazine	455811089542701	Pokegama Lake Outlet	2020-08-19 13:23:00	1	0.0118	E
67434	68-22-4	Norethindrone	455811089542701	Pokegama Lake Outlet	2020-08-19 13:23:00	1	0.2	<
67435	51-03-6	Piperonyl butoxide	455811089542701	Pokegama Lake Outlet	2020-08-19 13:23:00	1	0.2	<
67436	103-90-2	Acetaminophen	455811089542701	Pokegama Lake Outlet	2020-08-19 13:23:00	1	0.02	<
67437	18559-94-9	Albuterol	455811089542701	Pokegama Lake Outlet	2020-08-19 13:23:00	1	0.0067	<
67439	34911-55-2	Bupropion	455811089542701	Pokegama Lake Outlet	2020-08-19 13:23:00	1	0.018	<
67440	58-08-2	Caffeine	455811089542701	Pokegama Lake Outlet	2020-08-19 13:23:00	1	0.091	<
67441	298-46-4	Carbamazepine	455811089542701	Pokegama Lake Outlet	2020-08-19 13:23:00	1	0.011	<
67442	51481-61-9	Cimetidine	455811089542701	Pokegama Lake Outlet	2020-08-19 13:23:00	1	0.14	<
67443	76-57-3	Codeine	455811089542701	Pokegama Lake Outlet	2020-08-19 13:23:00	1	0.032	<
67444	486-56-6	Cotinine	455811089542701	Pokegama Lake Outlet	2020-08-19 13:23:00	1	0.0064	<
67445	67035-22-7	Dehydronifedipine	455811089542701	Pokegama Lake Outlet	2020-08-19 13:23:00	1	0.02	<
67446	611-59-6	Dimethylxanthine	455811089542701	Pokegama Lake Outlet	2020-08-19 13:23:00	1	0.14	<
67447	58-73-1	Diphenhydramine	455811089542701	Pokegama Lake Outlet	2020-08-19 13:23:00	1	0.048	<
67448	116539-59-4	Duloxetine	455811089542701	Pokegama Lake Outlet	2020-08-19 13:23:00	1	0.037	<
67449	114-07-8	Erythromycin	455811089542701	Pokegama Lake Outlet	2020-08-19 13:23:00	1	0.08	<
67450	54910-89-3	Fluoxetine	455811089542701	Pokegama Lake Outlet	2020-08-19 13:23:00	1	0.026	<
67451	83891-03-6	Norfluoxetine	455811089542701	Pokegama Lake Outlet	2020-08-19 13:23:00	1	0.08	<
67452	66357-35-5	Ranitidine	455811089542701	Pokegama Lake Outlet	2020-08-19 13:23:00	1	0.192	<
67454	723-46-6	Sulfamethoxazole	455811089542701	Pokegama Lake Outlet	2020-08-19 13:23:00	1	0.02	<
67455	148-79-8	Thiabendazole	455811089542701	Pokegama Lake Outlet	2020-08-19 13:23:00	1	0.004	<
67456	738-70-5	Trimethoprim	455811089542701	Pokegama Lake Outlet	2020-08-19 13:23:00	1	0.02	<
67457	81-81-2	Warfarin	455811089542701	Pokegama Lake Outlet	2020-08-19 13:23:00	1	0.006	<
67458	57-27-2	Morphine	455811089542701	Pokegama Lake Outlet	2020-08-19 13:23:00	1	0.08	<
67459	50-23-7	Hydrocortisone	455811089542701	Pokegama Lake Outlet	2020-08-19 13:23:00	1	0.147	<
67460	90-82-4 + 299-42-3	Pseudoephedrine + Ephedrine	455811089542701	Pokegama Lake Outlet	2020-08-19 13:23:00	1	0.006	<
67461	300-62-9	Amphetamine	455811089542701	Pokegama Lake Outlet	2020-08-19 13:23:00	1	0.0044	<
67462	137-58-6	Lidocaine	455811089542701	Pokegama Lake Outlet	2020-08-19 13:23:00	1	0.008	<
67464	57-53-4	Meprobamate	455811089542701	Pokegama Lake Outlet	2020-08-19 13:23:00	1	0.012	<
67466	57-41-0	Phenytoin	455811089542701	Pokegama Lake Outlet	2020-08-19 13:23:00	1	0.4	<
67467	53-03-2	Prednisone	455811089542701	Pokegama Lake Outlet	2020-08-19 13:23:00	1	0.105	<
67468	125-71-3	Dextromethorphan	455811089542701	Pokegama Lake Outlet	2020-08-19 13:23:00	1	0.0082	<
67469	604-75-1	Oxazepam	455811089542701	Pokegama Lake Outlet	2020-08-19 13:23:00	1	0.226	<
67470	846-49-1	Lorazepam	455811089542701	Pokegama Lake Outlet	2020-08-19 13:23:00	1	0.202	<
67471	846-50-4	Temazepam	455811089542701	Pokegama Lake Outlet	2020-08-19 13:23:00	1	0.018	<
67472	52-53-9	Verapamil	455811089542701	Pokegama Lake Outlet	2020-08-19 13:23:00	1	0.14	<
67475	396-01-0	Triamterene	455811089542701	Pokegama Lake Outlet	2020-08-19 13:23:00	1	0.0052	<
67476	144-82-1	Sulfamethizole	455811089542701	Pokegama Lake Outlet	2020-08-19 13:23:00	1	0.104	<
67477	60-80-0	Antipyrine	455811089542701	Pokegama Lake Outlet	2020-08-19 13:23:00	1	0.05	<
67478	86386-73-4	Fluconazole	455811089542701	Pokegama Lake Outlet	2020-08-19 13:23:00	1	0.03	<
67479	76963-41-2	Nizatidine	455811089542701	Pokegama Lake Outlet	2020-08-19 13:23:00	1	0.08	<
67480	6493-05-6	Pentoxifylline	455811089542701	Pokegama Lake Outlet	2020-08-19 13:23:00	1	0.0094	<
67481	256-96-2	Iminostilbene	455811089542701	Pokegama Lake Outlet	2020-08-19 13:23:00	1	0.145	<
67483	50-24-8	Prednisolone	455811089542701	Pokegama Lake Outlet	2020-08-19 13:23:00	1	0.15	<
67484	59277-89-3	Acyclovir	455811089542701	Pokegama Lake Outlet	2020-08-19 13:23:00	1	0.022	<
67485	378-44-9	Betamethasone	455811089542701	Pokegama Lake Outlet	2020-08-19 13:23:00	1	0.114	<
67487	163222-33-1	Ezetimibe	455811089542701	Pokegama Lake Outlet	2020-08-19 13:23:00	1	0.205	<
67488	79794-75-5	Loratadine	455811089542701	Pokegama Lake Outlet	2020-08-19 13:23:00	1	0.007	<
67489	49562-28-9	Fenofibrate	455811089542701	Pokegama Lake Outlet	2020-08-19 13:23:00	1	0.0064	<
67492	657-24-9	Metformin	455811089542701	Pokegama Lake Outlet	2020-08-19 13:23:00	1	0.013	<
67493	54-11-5	Nicotine	455811089542701	Pokegama Lake Outlet	2020-08-19 13:23:00	1	0.08	<
67494	58-55-9	Theophylline	455811089542701	Pokegama Lake Outlet	2020-08-19 13:23:00	1	0.2	<
67495	76-42-6	Oxycodone	455811089542701	Pokegama Lake Outlet	2020-08-19 13:23:00	1	0.025	<
67496	634-03-7	Phendimetrazine	455811089542701	Pokegama Lake Outlet	2020-08-19 13:23:00	1	0.02	<
67497	132-22-9	Chlorpheniramine	455811089542701	Pokegama Lake Outlet	2020-08-19 13:23:00	1	0.054	<
67498	78-44-4	Carisoprodol	455811089542701	Pokegama Lake Outlet	2020-08-19 13:23:00	1	0.02	<
67499	439-14-5	Diazepam	455811089542701	Pokegama Lake Outlet	2020-08-19 13:23:00	1	0.004	<
67500	76-99-3	Methadone	455811089542701	Pokegama Lake Outlet	2020-08-19 13:23:00	1	0.01	<
67501	532-03-6	Methocarbamol	455811089542701	Pokegama Lake Outlet	2020-08-19 13:23:00	1	0.02	<
67502	29122-68-7	Atenolol	455811089542701	Pokegama Lake Outlet	2020-08-19 13:23:00	1	0.02	<
67503	122-11-2	Sulfadimethoxine	455811089542701	Pokegama Lake Outlet	2020-08-19 13:23:00	1	0.03	<
67504	1665-48-1	Metaxalone	455811089542701	Pokegama Lake Outlet	2020-08-19 13:23:00	1	0.08	<
67505	59729-33-8	Citalopram	455811089542701	Pokegama Lake Outlet	2020-08-19 13:23:00	1	0.0066	<
67506	125-29-1	Hydrocodone	455811089542701	Pokegama Lake Outlet	2020-08-19 13:23:00	1	0.04	<
67507	124832-26-4	Valacyclovir	455811089542701	Pokegama Lake Outlet	2020-08-19 13:23:00	1	0.163	<
67508	186691-13-4	Tiotropium	455811089542701	Pokegama Lake Outlet	2020-08-19 13:23:00	1	0.05	<
67510	83799-24-0	Fexofenadine	455811089542701	Pokegama Lake Outlet	2020-08-19 13:23:00	1	0.044	<
67511	196618-13-0	Oseltamivir	455811089542701	Pokegama Lake Outlet	2020-08-19 13:23:00	1	0.02	<
67512	73590-58-6 + 161796-78-7	Omeprazole + Esomeprazole	455811089542701	Pokegama Lake Outlet	2020-08-19 13:23:00	1	0.016	<
67514	29385-43-1	Tolyltriazole	455811089542701	Pokegama Lake Outlet	2020-08-19 13:23:00	1	0.08	<
67515	53179-11-6	Loperamide	455811089542701	Pokegama Lake Outlet	2020-08-19 13:23:00	1	0.08	<
67516	525-66-6	Propranolol	455811089542701	Pokegama Lake Outlet	2020-08-19 13:23:00	1	0.026	<
67517	27203-92-5	Tramadol	455811089542701	Pokegama Lake Outlet	2020-08-19 13:23:00	1	0.0074	<
67518	4205-90-7	Clonidine	455811089542701	Pokegama Lake Outlet	2020-08-19 13:23:00	1	0.061	<
67519	42399-41-7	Diltiazem	455811089542701	Pokegama Lake Outlet	2020-08-19 13:23:00	1	0.02	<
67521	54739-18-3	Fluvoxamine	455811089542701	Pokegama Lake Outlet	2020-08-19 13:23:00	1	0.08	<
67522	50-48-6	Amitriptyline	455811089542701	Pokegama Lake Outlet	2020-08-19 13:23:00	1	0.037	<
67523	51384-51-1	Metoprolol	455811089542701	Pokegama Lake Outlet	2020-08-19 13:23:00	1	0.01	<
67524	60-87-7	Promethazine	455811089542701	Pokegama Lake Outlet	2020-08-19 13:23:00	1	0.114	<
67525	59-05-2	Methotrexate	455811089542701	Pokegama Lake Outlet	2020-08-19 13:23:00	1	0.052	<
67527	61869-08-7	Paroxetine	455811089542701	Pokegama Lake Outlet	2020-08-19 13:23:00	1	0.072	<
67528	79617-96-2	Sertraline	455811089542701	Pokegama Lake Outlet	2020-08-19 13:23:00	1	0.016	<
67529	80474-14-2	Fluticasone propionate	455811089542701	Pokegama Lake Outlet	2020-08-19 13:23:00	1	0.03	<
67530	84449-90-1	Raloxifene	455811089542701	Pokegama Lake Outlet	2020-08-19 13:23:00	1	0.2	<
67531	486460-32-6	Sitagliptin	455811089542701	Pokegama Lake Outlet	2020-08-19 13:23:00	1	0.097	<
67532	87857-41-8	Norsertraline	455811089542701	Pokegama Lake Outlet	2020-08-19 13:23:00	1	0.08	<
67534	93413-69-5	Venlafaxine	455811089542701	Pokegama Lake Outlet	2020-08-19 13:23:00	1	0.0052	<
67995	1159-82-6	10-Hydroxy-amitriptyline	455811089542701	Pokegama Lake Outlet	2020-08-19 13:23:00	1	0.0083	<
67997	86-13-5	Benztropine	455811089542701	Pokegama Lake Outlet	2020-08-19 13:23:00	1	0.044	<
67999	86408-45-9	Desmethyldiltiazem	455811089542701	Pokegama Lake Outlet	2020-08-19 13:23:00	1	0.07	<
68000	76824-35-6	Famotidine	455811089542701	Pokegama Lake Outlet	2020-08-19 13:23:00	1	0.034	<
68001	29094-61-9	Glipizide	455811089542701	Pokegama Lake Outlet	2020-08-19 13:23:00	1	0.08	<
68002	10238-21-8	Glyburide	455811089542701	Pokegama Lake Outlet	2020-08-19 13:23:00	1	0.058	<
68005	68-88-2	Hydroxyzine	455811089542701	Pokegama Lake Outlet	2020-08-19 13:23:00	1	0.0074	<
68006	42200-33-9	Nadolol	455811089542701	Pokegama Lake Outlet	2020-08-19 13:23:00	1	0.02	<
68007	67018-85-3	Norverapamil	455811089542701	Pokegama Lake Outlet	2020-08-19 13:23:00	1	0.2	<
68008	94-78-0	Phenazopyridine	455811089542701	Pokegama Lake Outlet	2020-08-19 13:23:00	1	0.02	<
68009	469-62-5	Propoxyphene	455811089542701	Pokegama Lake Outlet	2020-08-19 13:23:00	1	0.028	<
68011	130-95-0	Quinine	455811089542701	Pokegama Lake Outlet	2020-08-19 13:23:00	1	0.08	<
68012	102676-47-1	Fadrozole	455811089542701	Pokegama Lake Outlet	2020-08-19 13:23:00	1	0.02	<
68014	65277-42-1	Ketoconazole	455811089542701	Pokegama Lake Outlet	2020-08-19 13:23:00	1	0.113	<
68015	10540-29-1	Tamoxifen	455811089542701	Pokegama Lake Outlet	2020-08-19 13:23:00	1	0.27	<
68017	129618-40-2	Nevirapine	455811089542701	Pokegama Lake Outlet	2020-08-19 13:23:00	1	0.046	<
68018	134678-17-4	Lamivudine	455811089542701	Pokegama Lake Outlet	2020-08-19 13:23:00	1	0.02	<
68021	39809-25-1	Penciclovir	455811089542701	Pokegama Lake Outlet	2020-08-19 13:23:00	1	0.14	<
68022	136470-78-5	Abacavir	455811089542701	Pokegama Lake Outlet	2020-08-19 13:23:00	1	0.002	<
68250	28981-97-7	Alprazolam	455811089542701	Pokegama Lake Outlet	2020-08-19 13:23:00	1	0.021	<
68251	93413-62-8	Desvenlafaxine	455811089542701	Pokegama Lake Outlet	2020-08-19 13:23:00	1	0.084	<
68252	1088-11-5	Nordiazepam	455811089542701	Pokegama Lake Outlet	2020-08-19 13:23:00	1	0.02	<
52817	60142-96-3	Gabapentin	455811089542701	Pokegama Lake Outlet	2020-11-18 10:30:00	2	0.08	<
65065	1912-24-9	Atrazine	455811089542701	Pokegama Lake Outlet	2020-11-18 10:30:00	2	0.02	<
67434	68-22-4	Norethindrone	455811089542701	Pokegama Lake Outlet	2020-11-18 10:30:00	2	0.14	<
67435	51-03-6	Piperonyl butoxide	455811089542701	Pokegama Lake Outlet	2020-11-18 10:30:00	2	0.06	<
67436	103-90-2	Acetaminophen	455811089542701	Pokegama Lake Outlet	2020-11-18 10:30:00	2	0.084	<
67437	18559-94-9	Albuterol	455811089542701	Pokegama Lake Outlet	2020-11-18 10:30:00	2	0.0067	<
67439	34911-55-2	Bupropion	455811089542701	Pokegama Lake Outlet	2020-11-18 10:30:00	2	0.018	<
67440	58-08-2	Caffeine	455811089542701	Pokegama Lake Outlet	2020-11-18 10:30:00	2	0.091	<
67441	298-46-4	Carbamazepine	455811089542701	Pokegama Lake Outlet	2020-11-18 10:30:00	2	0.011	<
67442	51481-61-9	Cimetidine	455811089542701	Pokegama Lake Outlet	2020-11-18 10:30:00	2	0.14	<
67443	76-57-3	Codeine	455811089542701	Pokegama Lake Outlet	2020-11-18 10:30:00	2	0.032	<
67444	486-56-6	Cotinine	455811089542701	Pokegama Lake Outlet	2020-11-18 10:30:00	2	0.0064	<
67445	67035-22-7	Dehydronifedipine	455811089542701	Pokegama Lake Outlet	2020-11-18 10:30:00	2	0.02	<
67446	611-59-6	Dimethylxanthine	455811089542701	Pokegama Lake Outlet	2020-11-18 10:30:00	2	0.2	<
67447	58-73-1	Diphenhydramine	455811089542701	Pokegama Lake Outlet	2020-11-18 10:30:00	2	0.048	<
67448	116539-59-4	Duloxetine	455811089542701	Pokegama Lake Outlet	2020-11-18 10:30:00	2	0.08	<
67449	114-07-8	Erythromycin	455811089542701	Pokegama Lake Outlet	2020-11-18 10:30:00	2	0.08	<
67450	54910-89-3	Fluoxetine	455811089542701	Pokegama Lake Outlet	2020-11-18 10:30:00	2	0.026	<
67451	83891-03-6	Norfluoxetine	455811089542701	Pokegama Lake Outlet	2020-11-18 10:30:00	2	0.08	<
67452	66357-35-5	Ranitidine	455811089542701	Pokegama Lake Outlet	2020-11-18 10:30:00	2	0.192	<
67454	723-46-6	Sulfamethoxazole	455811089542701	Pokegama Lake Outlet	2020-11-18 10:30:00	2	0.02	<
67455	148-79-8	Thiabendazole	455811089542701	Pokegama Lake Outlet	2020-11-18 10:30:00	2	0.004	<
67456	738-70-5	Trimethoprim	455811089542701	Pokegama Lake Outlet	2020-11-18 10:30:00	2	0.02	<
67457	81-81-2	Warfarin	455811089542701	Pokegama Lake Outlet	2020-11-18 10:30:00	2	0.006	<
67458	57-27-2	Morphine	455811089542701	Pokegama Lake Outlet	2020-11-18 10:30:00	2	0.08	<
67459	50-23-7	Hydrocortisone	455811089542701	Pokegama Lake Outlet	2020-11-18 10:30:00	2	0.2	<
67460	90-82-4 + 299-42-3	Pseudoephedrine + Ephedrine	455811089542701	Pokegama Lake Outlet	2020-11-18 10:30:00	2	0.006	<
67461	300-62-9	Amphetamine	455811089542701	Pokegama Lake Outlet	2020-11-18 10:30:00	2	0.0044	<
67462	137-58-6	Lidocaine	455811089542701	Pokegama Lake Outlet	2020-11-18 10:30:00	2	0.004	<
67464	57-53-4	Meprobamate	455811089542701	Pokegama Lake Outlet	2020-11-18 10:30:00	2	0.012	<
67466	57-41-0	Phenytoin	455811089542701	Pokegama Lake Outlet	2020-11-18 10:30:00	2	0.2	<
67467	53-03-2	Prednisone	455811089542701	Pokegama Lake Outlet	2020-11-18 10:30:00	2	0.2	<
67468	125-71-3	Dextromethorphan	455811089542701	Pokegama Lake Outlet	2020-11-18 10:30:00	2	0.0082	<
67469	604-75-1	Oxazepam	455811089542701	Pokegama Lake Outlet	2020-11-18 10:30:00	2	0.226	<
67470	846-49-1	Lorazepam	455811089542701	Pokegama Lake Outlet	2020-11-18 10:30:00	2	0.202	<
67471	846-50-4	Temazepam	455811089542701	Pokegama Lake Outlet	2020-11-18 10:30:00	2	0.018	<
67472	52-53-9	Verapamil	455811089542701	Pokegama Lake Outlet	2020-11-18 10:30:00	2	0.14	<
67475	396-01-0	Triamterene	455811089542701	Pokegama Lake Outlet	2020-11-18 10:30:00	2	0.0052	<
67476	144-82-1	Sulfamethizole	455811089542701	Pokegama Lake Outlet	2020-11-18 10:30:00	2	0.104	<
67477	60-80-0	Antipyrine	455811089542701	Pokegama Lake Outlet	2020-11-18 10:30:00	2	0.05	<
67478	86386-73-4	Fluconazole	455811089542701	Pokegama Lake Outlet	2020-11-18 10:30:00	2	0.03	<
67479	76963-41-2	Nizatidine	455811089542701	Pokegama Lake Outlet	2020-11-18 10:30:00	2	0.08	<
67480	6493-05-6	Pentoxifylline	455811089542701	Pokegama Lake Outlet	2020-11-18 10:30:00	2	0.02	<
67481	256-96-2	Iminostilbene	455811089542701	Pokegama Lake Outlet	2020-11-18 10:30:00	2	0.145	<
67483	50-24-8	Prednisolone	455811089542701	Pokegama Lake Outlet	2020-11-18 10:30:00	2	0.4	<
67484	59277-89-3	Acyclovir	455811089542701	Pokegama Lake Outlet	2020-11-18 10:30:00	2	0.022	<
67485	378-44-9	Betamethasone	455811089542701	Pokegama Lake Outlet	2020-11-18 10:30:00	2	0.2	<
67487	163222-33-1	Ezetimibe	455811089542701	Pokegama Lake Outlet	2020-11-18 10:30:00	2	0.205	<
67488	79794-75-5	Loratadine	455811089542701	Pokegama Lake Outlet	2020-11-18 10:30:00	2	0.007	<
67489	49562-28-9	Fenofibrate	455811089542701	Pokegama Lake Outlet	2020-11-18 10:30:00	2	0.0064	<
67492	657-24-9	Metformin	455811089542701	Pokegama Lake Outlet	2020-11-18 10:30:00	2	0.02	<
67493	54-11-5	Nicotine	455811089542701	Pokegama Lake Outlet	2020-11-18 10:30:00	2	0.08	<
67494	58-55-9	Theophylline	455811089542701	Pokegama Lake Outlet	2020-11-18 10:30:00	2	0.4	<
67495	76-42-6	Oxycodone	455811089542701	Pokegama Lake Outlet	2020-11-18 10:30:00	2	0.025	<
67496	634-03-7	Phendimetrazine	455811089542701	Pokegama Lake Outlet	2020-11-18 10:30:00	2	0.02	<
67497	132-22-9	Chlorpheniramine	455811089542701	Pokegama Lake Outlet	2020-11-18 10:30:00	2	0.054	<
67498	78-44-4	Carisoprodol	455811089542701	Pokegama Lake Outlet	2020-11-18 10:30:00	2	0.02	<
67499	439-14-5	Diazepam	455811089542701	Pokegama Lake Outlet	2020-11-18 10:30:00	2	0.004	<
67500	76-99-3	Methadone	455811089542701	Pokegama Lake Outlet	2020-11-18 10:30:00	2	0.0076	<
67501	532-03-6	Methocarbamol	455811089542701	Pokegama Lake Outlet	2020-11-18 10:30:00	2	0.02	<
67502	29122-68-7	Atenolol	455811089542701	Pokegama Lake Outlet	2020-11-18 10:30:00	2	0.02	<
67503	122-11-2	Sulfadimethoxine	455811089542701	Pokegama Lake Outlet	2020-11-18 10:30:00	2	0.014	<
67504	1665-48-1	Metaxalone	455811089542701	Pokegama Lake Outlet	2020-11-18 10:30:00	2	0.2	<
67505	59729-33-8	Citalopram	455811089542701	Pokegama Lake Outlet	2020-11-18 10:30:00	2	0.0066	<
67506	125-29-1	Hydrocodone	455811089542701	Pokegama Lake Outlet	2020-11-18 10:30:00	2	0.04	<
67507	124832-26-4	Valacyclovir	455811089542701	Pokegama Lake Outlet	2020-11-18 10:30:00	2	0.163	<
67508	186691-13-4	Tiotropium	455811089542701	Pokegama Lake Outlet	2020-11-18 10:30:00	2	0.05	<
67510	83799-24-0	Fexofenadine	455811089542701	Pokegama Lake Outlet	2020-11-18 10:30:00	2	0.044	<
67511	196618-13-0	Oseltamivir	455811089542701	Pokegama Lake Outlet	2020-11-18 10:30:00	2	0.015	<
67512	73590-58-6 + 161796-78-7	Omeprazole + Esomeprazole	455811089542701	Pokegama Lake Outlet	2020-11-18 10:30:00	2	0.016	<
67514	29385-43-1	Tolyltriazole	455811089542701	Pokegama Lake Outlet	2020-11-18 10:30:00	2	0.08	<
67515	53179-11-6	Loperamide	455811089542701	Pokegama Lake Outlet	2020-11-18 10:30:00	2	0.08	<
67516	525-66-6	Propranolol	455811089542701	Pokegama Lake Outlet	2020-11-18 10:30:00	2	0.026	<
67517	27203-92-5	Tramadol	455811089542701	Pokegama Lake Outlet	2020-11-18 10:30:00	2	0.01	<
67518	4205-90-7	Clonidine	455811089542701	Pokegama Lake Outlet	2020-11-18 10:30:00	2	0.08	<
67519	42399-41-7	Diltiazem	455811089542701	Pokegama Lake Outlet	2020-11-18 10:30:00	2	0.02	<
67521	54739-18-3	Fluvoxamine	455811089542701	Pokegama Lake Outlet	2020-11-18 10:30:00	2	0.08	<
67522	50-48-6	Amitriptyline	455811089542701	Pokegama Lake Outlet	2020-11-18 10:30:00	2	0.037	<
67523	51384-51-1	Metoprolol	455811089542701	Pokegama Lake Outlet	2020-11-18 10:30:00	2	0.01	<
67524	60-87-7	Promethazine	455811089542701	Pokegama Lake Outlet	2020-11-18 10:30:00	2	0.114	<
67525	59-05-2	Methotrexate	455811089542701	Pokegama Lake Outlet	2020-11-18 10:30:00	2	0.052	<
67527	61869-08-7	Paroxetine	455811089542701	Pokegama Lake Outlet	2020-11-18 10:30:00	2	0.072	<
67528	79617-96-2	Sertraline	455811089542701	Pokegama Lake Outlet	2020-11-18 10:30:00	2	0.016	<
67529	80474-14-2	Fluticasone propionate	455811089542701	Pokegama Lake Outlet	2020-11-18 10:30:00	2	0.03	<
67530	84449-90-1	Raloxifene	455811089542701	Pokegama Lake Outlet	2020-11-18 10:30:00	2	0.08	<
67531	486460-32-6	Sitagliptin	455811089542701	Pokegama Lake Outlet	2020-11-18 10:30:00	2	0.097	<
67532	87857-41-8	Norsertraline	455811089542701	Pokegama Lake Outlet	2020-11-18 10:30:00	2	0.08	<
67534	93413-69-5	Venlafaxine	455811089542701	Pokegama Lake Outlet	2020-11-18 10:30:00	2	0.0052	<
67995	1159-82-6	10-Hydroxy-amitriptyline	455811089542701	Pokegama Lake Outlet	2020-11-18 10:30:00	2	0.0083	<
67997	86-13-5	Benztropine	455811089542701	Pokegama Lake Outlet	2020-11-18 10:30:00	2	0.044	<
67999	86408-45-9	Desmethyldiltiazem	455811089542701	Pokegama Lake Outlet	2020-11-18 10:30:00	2	0.07	<
68000	76824-35-6	Famotidine	455811089542701	Pokegama Lake Outlet	2020-11-18 10:30:00	2	0.034	<
68001	29094-61-9	Glipizide	455811089542701	Pokegama Lake Outlet	2020-11-18 10:30:00	2	0.2	<
68002	10238-21-8	Glyburide	455811089542701	Pokegama Lake Outlet	2020-11-18 10:30:00	2	0.004	<
68005	68-88-2	Hydroxyzine	455811089542701	Pokegama Lake Outlet	2020-11-18 10:30:00	2	0.0074	<
68006	42200-33-9	Nadolol	455811089542701	Pokegama Lake Outlet	2020-11-18 10:30:00	2	0.02	<
68007	67018-85-3	Norverapamil	455811089542701	Pokegama Lake Outlet	2020-11-18 10:30:00	2	0.0086	<
68008	94-78-0	Phenazopyridine	455811089542701	Pokegama Lake Outlet	2020-11-18 10:30:00	2	0.08	<
68009	469-62-5	Propoxyphene	455811089542701	Pokegama Lake Outlet	2020-11-18 10:30:00	2	0.028	<
68011	130-95-0	Quinine	455811089542701	Pokegama Lake Outlet	2020-11-18 10:30:00	2	0.08	<
68012	102676-47-1	Fadrozole	455811089542701	Pokegama Lake Outlet	2020-11-18 10:30:00	2	0.02	<
68014	65277-42-1	Ketoconazole	455811089542701	Pokegama Lake Outlet	2020-11-18 10:30:00	2	0.113	<
68015	10540-29-1	Tamoxifen	455811089542701	Pokegama Lake Outlet	2020-11-18 10:30:00	2	0.27	<
68017	129618-40-2	Nevirapine	455811089542701	Pokegama Lake Outlet	2020-11-18 10:30:00	2	0.046	<
68018	134678-17-4	Lamivudine	455811089542701	Pokegama Lake Outlet	2020-11-18 10:30:00	2	0.02	<
68021	39809-25-1	Penciclovir	455811089542701	Pokegama Lake Outlet	2020-11-18 10:30:00	2	0.08	<
68022	136470-78-5	Abacavir	455811089542701	Pokegama Lake Outlet	2020-11-18 10:30:00	2	0.002	<
68250	28981-97-7	Alprazolam	455811089542701	Pokegama Lake Outlet	2020-11-18 10:30:00	2	0.021	<
68251	93413-62-8	Desvenlafaxine	455811089542701	Pokegama Lake Outlet	2020-11-18 10:30:00	2	0.084	<
68252	1088-11-5	Nordiazepam	455811089542701	Pokegama Lake Outlet	2020-11-18 10:30:00	2	0.02	<
52817	60142-96-3	Gabapentin	455811089542701	Pokegama Lake Outlet	2021-02-23 08:00:00	3	0.08	<
65065	1912-24-9	Atrazine	455811089542701	Pokegama Lake Outlet	2021-02-23 08:00:00	3	0.0107	E
67434	68-22-4	Norethindrone	455811089542701	Pokegama Lake Outlet	2021-02-23 08:00:00	3	0.08	<
67435	51-03-6	Piperonyl butoxide	455811089542701	Pokegama Lake Outlet	2021-02-23 08:00:00	3	0.2	<
67436	103-90-2	Acetaminophen	455811089542701	Pokegama Lake Outlet	2021-02-23 08:00:00	3	0.2	<
67437	18559-94-9	Albuterol	455811089542701	Pokegama Lake Outlet	2021-02-23 08:00:00	3	0.0067	<
67439	34911-55-2	Bupropion	455811089542701	Pokegama Lake Outlet	2021-02-23 08:00:00	3	0.018	<
67440	58-08-2	Caffeine	455811089542701	Pokegama Lake Outlet	2021-02-23 08:00:00	3	0.091	<
67441	298-46-4	Carbamazepine	455811089542701	Pokegama Lake Outlet	2021-02-23 08:00:00	3	0.011	<
67442	51481-61-9	Cimetidine	455811089542701	Pokegama Lake Outlet	2021-02-23 08:00:00	3	0.14	<
67443	76-57-3	Codeine	455811089542701	Pokegama Lake Outlet	2021-02-23 08:00:00	3	0.08	<
67444	486-56-6	Cotinine	455811089542701	Pokegama Lake Outlet	2021-02-23 08:00:00	3	0.02	<
67445	67035-22-7	Dehydronifedipine	455811089542701	Pokegama Lake Outlet	2021-02-23 08:00:00	3	0.02	<
67447	58-73-1	Diphenhydramine	455811089542701	Pokegama Lake Outlet	2021-02-23 08:00:00	3	0.048	<
67448	116539-59-4	Duloxetine	455811089542701	Pokegama Lake Outlet	2021-02-23 08:00:00	3	0.037	<
67449	114-07-8	Erythromycin	455811089542701	Pokegama Lake Outlet	2021-02-23 08:00:00	3	0.08	<
67450	54910-89-3	Fluoxetine	455811089542701	Pokegama Lake Outlet	2021-02-23 08:00:00	3	0.026	<
67451	83891-03-6	Norfluoxetine	455811089542701	Pokegama Lake Outlet	2021-02-23 08:00:00	3	0.08	<
67452	66357-35-5	Ranitidine	455811089542701	Pokegama Lake Outlet	2021-02-23 08:00:00	3	0.192	<
67454	723-46-6	Sulfamethoxazole	455811089542701	Pokegama Lake Outlet	2021-02-23 08:00:00	3	0.02	<
67455	148-79-8	Thiabendazole	455811089542701	Pokegama Lake Outlet	2021-02-23 08:00:00	3	0.004	<
67456	738-70-5	Trimethoprim	455811089542701	Pokegama Lake Outlet	2021-02-23 08:00:00	3	0.02	<
67457	81-81-2	Warfarin	455811089542701	Pokegama Lake Outlet	2021-02-23 08:00:00	3	0.006	<
67458	57-27-2	Morphine	455811089542701	Pokegama Lake Outlet	2021-02-23 08:00:00	3	0.08	<
67459	50-23-7	Hydrocortisone	455811089542701	Pokegama Lake Outlet	2021-02-23 08:00:00	3	0.2	<
67460	90-82-4 + 299-42-3	Pseudoephedrine + Ephedrine	455811089542701	Pokegama Lake Outlet	2021-02-23 08:00:00	3	0.006	<
67461	300-62-9	Amphetamine	455811089542701	Pokegama Lake Outlet	2021-02-23 08:00:00	3	0.0044	<
67462	137-58-6	Lidocaine	455811089542701	Pokegama Lake Outlet	2021-02-23 08:00:00	3	0.004	<
[truncated: 628 more rows]
