# Supplementary material for: Evaluating pharmaceuticals and other organic contaminants in the Lac du Flambeau Chain of Lakes using risk-based screening techniques
Source: PLoS One. 2023 Jun 2;18(6):e0286571. doi: 10.1371/journal.pone.0286571 (PMC10237466; doi:10.1371/journal.pone.0286571)
Supplement: S3 Table — Field blank sample results for samples collected in Lac du Flambeau Chain of Lakes, Wisconsin, USA, August 2020-May 2021. (XLSX) [file pone.0286571.s006.xlsx]

## Sheet: S3 Table. Blank samples
S3 Table. Field blank sample results for samples collected in Lac du Flambeau Chain of Lakes, Wisconsin, USA, August 2020-May 2021. Concentrations accompanied by a "<" remark code were not detected; the concentration listed represents an upper bound, not the true concentration value. [CAS = Chemical Abstract Services number, SiteID = USGS site number, µg/L = micrograms per liter] (Remark codes: <…
CAS	Chemical	SiteID	Sample Date	Quarter	Concentration (µg/L)	Remark Code
1159-82-6	10-Hydroxy-amitriptyline	455801089542401	2020-08-19 09:25:00	1	0.0083	<
136470-78-5	Abacavir	455801089542401	2020-08-19 09:25:00	1	0.004	<
103-90-2	Acetaminophen	455801089542401	2020-08-19 09:25:00	1	0.02	<
59277-89-3	Acyclovir	455801089542401	2020-08-19 09:25:00	1	0.08	<
18559-94-9	Albuterol	455801089542401	2020-08-19 09:25:00	1	0.0067	<
28981-97-7	Alprazolam	455801089542401	2020-08-19 09:25:00	1	0.021	<
50-48-6	Amitriptyline	455801089542401	2020-08-19 09:25:00	1	0.037	<
300-62-9	Amphetamine	455801089542401	2020-08-19 09:25:00	1	0.0044	<
60-80-0	Antipyrine	455801089542401	2020-08-19 09:25:00	1	0.05	<
29122-68-7	Atenolol	455801089542401	2020-08-19 09:25:00	1	0.013	<
1912-24-9	Atrazine	455801089542401	2020-08-19 09:25:00	1	0.02	<
86-13-5	Benztropine	455801089542401	2020-08-19 09:25:00	1	0.044	<
378-44-9	Betamethasone	455801089542401	2020-08-19 09:25:00	1	0.114	<
34911-55-2	Bupropion	455801089542401	2020-08-19 09:25:00	1	0.018	<
58-08-2	Caffeine	455801089542401	2020-08-19 09:25:00	1	0.091	<
298-46-4	Carbamazepine	455801089542401	2020-08-19 09:25:00	1	0.02	<
78-44-4	Carisoprodol	455801089542401	2020-08-19 09:25:00	1	0.02	<
132-22-9	Chlorpheniramine	455801089542401	2020-08-19 09:25:00	1	0.054	<
51481-61-9	Cimetidine	455801089542401	2020-08-19 09:25:00	1	0.14	<
59729-33-8	Citalopram	455801089542401	2020-08-19 09:25:00	1	0.0066	<
4205-90-7	Clonidine	455801089542401	2020-08-19 09:25:00	1	0.061	<
76-57-3	Codeine	455801089542401	2020-08-19 09:25:00	1	0.032	<
486-56-6	Cotinine	455801089542401	2020-08-19 09:25:00	1	0.0064	<
67035-22-7	Dehydronifedipine	455801089542401	2020-08-19 09:25:00	1	0.02	<
86408-45-9	Desmethyldiltiazem	455801089542401	2020-08-19 09:25:00	1	0.07	<
93413-62-8	Desvenlafaxine	455801089542401	2020-08-19 09:25:00	1	0.084	<
125-71-3	Dextromethorphan	455801089542401	2020-08-19 09:25:00	1	0.0082	<
439-14-5	Diazepam	455801089542401	2020-08-19 09:25:00	1	0.004	<
42399-41-7	Diltiazem	455801089542401	2020-08-19 09:25:00	1	0.02	<
611-59-6	Dimethylxanthine	455801089542401	2020-08-19 09:25:00	1	0.088	<
58-73-1	Diphenhydramine	455801089542401	2020-08-19 09:25:00	1	0.048	<
116539-59-4	Duloxetine	455801089542401	2020-08-19 09:25:00	1	0.037	<
114-07-8	Erythromycin	455801089542401	2020-08-19 09:25:00	1	0.08	<
163222-33-1	Ezetimibe	455801089542401	2020-08-19 09:25:00	1	0.205	<
102676-47-1	Fadrozole	455801089542401	2020-08-19 09:25:00	1	0.013	<
76824-35-6	Famotidine	455801089542401	2020-08-19 09:25:00	1	0.034	<
49562-28-9	Fenofibrate	455801089542401	2020-08-19 09:25:00	1	0.02	<
83799-24-0	Fexofenadine	455801089542401	2020-08-19 09:25:00	1	0.044	<
86386-73-4	Fluconazole	455801089542401	2020-08-19 09:25:00	1	0.03	<
54910-89-3	Fluoxetine	455801089542401	2020-08-19 09:25:00	1	0.026	<
80474-14-2	Fluticasone propionate	455801089542401	2020-08-19 09:25:00	1	0.03	<
54739-18-3	Fluvoxamine	455801089542401	2020-08-19 09:25:00	1	0.08	<
60142-96-3	Gabapentin	455801089542401	2020-08-19 09:25:00	1	0.16	<
29094-61-9	Glipizide	455801089542401	2020-08-19 09:25:00	1	0.08	<
10238-21-8	Glyburide	455801089542401	2020-08-19 09:25:00	1	0.058	<
125-29-1	Hydrocodone	455801089542401	2020-08-19 09:25:00	1	0.04	<
50-23-7	Hydrocortisone	455801089542401	2020-08-19 09:25:00	1	0.147	<
68-88-2	Hydroxyzine	455801089542401	2020-08-19 09:25:00	1	0.02	<
256-96-2	Iminostilbene	455801089542401	2020-08-19 09:25:00	1	0.2	<
65277-42-1	Ketoconazole	455801089542401	2020-08-19 09:25:00	1	0.113	<
134678-17-4	Lamivudine	455801089542401	2020-08-19 09:25:00	1	0.016	<
137-58-6	Lidocaine	455801089542401	2020-08-19 09:25:00	1	0.008	<
79794-75-5	Loratadine	455801089542401	2020-08-19 09:25:00	1	0.007	<
846-49-1	Lorazepam	455801089542401	2020-08-19 09:25:00	1	0.202	<
57-53-4	Meprobamate	455801089542401	2020-08-19 09:25:00	1	0.012	<
1665-48-1	Metaxalone	455801089542401	2020-08-19 09:25:00	1	0.02	<
657-24-9	Metformin	455801089542401	2020-08-19 09:25:00	1	0.02	<
76-99-3	Methadone	455801089542401	2020-08-19 09:25:00	1	0.0076	<
532-03-6	Methocarbamol	455801089542401	2020-08-19 09:25:00	1	0.011	<
59-05-2	Methotrexate	455801089542401	2020-08-19 09:25:00	1	0.052	<
51384-51-1	Metoprolol	455801089542401	2020-08-19 09:25:00	1	0.01	<
57-27-2	Morphine	455801089542401	2020-08-19 09:25:00	1	0.08	<
42200-33-9	Nadolol	455801089542401	2020-08-19 09:25:00	1	0.02	<
129618-40-2	Nevirapine	455801089542401	2020-08-19 09:25:00	1	0.046	<
54-11-5	Nicotine	455801089542401	2020-08-19 09:25:00	1	0.058	<
76963-41-2	Nizatidine	455801089542401	2020-08-19 09:25:00	1	0.08	<
1088-11-5	Nordiazepam	455801089542401	2020-08-19 09:25:00	1	0.02	<
68-22-4	Norethindrone	455801089542401	2020-08-19 09:25:00	1	0.08	<
83891-03-6	Norfluoxetine	455801089542401	2020-08-19 09:25:00	1	0.08	<
87857-41-8	Norsertraline	455801089542401	2020-08-19 09:25:00	1	0.08	<
67018-85-3	Norverapamil	455801089542401	2020-08-19 09:25:00	1	0.01	<
73590-58-6 + 161796-78-7	Omeprazole + Esomeprazole	455801089542401	2020-08-19 09:25:00	1	0.016	<
196618-13-0	Oseltamivir	455801089542401	2020-08-19 09:25:00	1	0.02	<
604-75-1	Oxazepam	455801089542401	2020-08-19 09:25:00	1	0.226	<
76-42-6	Oxycodone	455801089542401	2020-08-19 09:25:00	1	0.025	<
61869-08-7	Paroxetine	455801089542401	2020-08-19 09:25:00	1	0.072	<
39809-25-1	Penciclovir	455801089542401	2020-08-19 09:25:00	1	0.08	<
6493-05-6	Pentoxifylline	455801089542401	2020-08-19 09:25:00	1	0.0094	<
94-78-0	Phenazopyridine	455801089542401	2020-08-19 09:25:00	1	0.02	<
634-03-7	Phendimetrazine	455801089542401	2020-08-19 09:25:00	1	0.02	<
57-41-0	Phenytoin	455801089542401	2020-08-19 09:25:00	1	0.4	<
51-03-6	Piperonyl butoxide	455801089542401	2020-08-19 09:25:00	1	0.08	<
50-24-8	Prednisolone	455801089542401	2020-08-19 09:25:00	1	0.15	<
53-03-2	Prednisone	455801089542401	2020-08-19 09:25:00	1	0.105	<
469-62-5	Propoxyphene	455801089542401	2020-08-19 09:25:00	1	0.028	<
525-66-6	Propranolol	455801089542401	2020-08-19 09:25:00	1	0.026	<
90-82-4 + 299-42-3	Pseudoephedrine + Ephedrine	455801089542401	2020-08-19 09:25:00	1	0.006	<
130-95-0	Quinine	455801089542401	2020-08-19 09:25:00	1	0.08	<
84449-90-1	Raloxifene	455801089542401	2020-08-19 09:25:00	1	0.08	<
66357-35-5	Ranitidine	455801089542401	2020-08-19 09:25:00	1	0.192	<
79617-96-2	Sertraline	455801089542401	2020-08-19 09:25:00	1	0.016	<
486460-32-6	Sitagliptin	455801089542401	2020-08-19 09:25:00	1	0.097	<
122-11-2	Sulfadimethoxine	455801089542401	2020-08-19 09:25:00	1	0.03	<
144-82-1	Sulfamethizole	455801089542401	2020-08-19 09:25:00	1	0.104	<
723-46-6	Sulfamethoxazole	455801089542401	2020-08-19 09:25:00	1	0.02	<
10540-29-1	Tamoxifen	455801089542401	2020-08-19 09:25:00	1	0.27	<
846-50-4	Temazepam	455801089542401	2020-08-19 09:25:00	1	0.02	<
58-55-9	Theophylline	455801089542401	2020-08-19 09:25:00	1	0.2	<
148-79-8	Thiabendazole	455801089542401	2020-08-19 09:25:00	1	0.004	<
186691-13-4	Tiotropium	455801089542401	2020-08-19 09:25:00	1	0.05	<
29385-43-1	Tolyltriazole	455801089542401	2020-08-19 09:25:00	1	0.08	<
27203-92-5	Tramadol	455801089542401	2020-08-19 09:25:00	1	0.0074	<
396-01-0	Triamterene	455801089542401	2020-08-19 09:25:00	1	0.0052	<
738-70-5	Trimethoprim	455801089542401	2020-08-19 09:25:00	1	0.02	<
124832-26-4	Valacyclovir	455801089542401	2020-08-19 09:25:00	1	0.163	<
93413-69-5	Venlafaxine	455801089542401	2020-08-19 09:25:00	1	0.0052	<
52-53-9	Verapamil	455801089542401	2020-08-19 09:25:00	1	0.14	<
81-81-2	Warfarin	455801089542401	2020-08-19 09:25:00	1	0.02	<
1159-82-6	10-Hydroxy-amitriptyline	455656089540501	2020-11-17 11:38:00	2	0.0083	<
136470-78-5	Abacavir	455656089540501	2020-11-17 11:38:00	2	0.002	<
103-90-2	Acetaminophen	455656089540501	2020-11-17 11:38:00	2	0.084	<
59277-89-3	Acyclovir	455656089540501	2020-11-17 11:38:00	2	0.022	<
18559-94-9	Albuterol	455656089540501	2020-11-17 11:38:00	2	0.0067	<
28981-97-7	Alprazolam	455656089540501	2020-11-17 11:38:00	2	0.021	<
50-48-6	Amitriptyline	455656089540501	2020-11-17 11:38:00	2	0.037	<
300-62-9	Amphetamine	455656089540501	2020-11-17 11:38:00	2	0.0044	<
60-80-0	Antipyrine	455656089540501	2020-11-17 11:38:00	2	0.05	<
29122-68-7	Atenolol	455656089540501	2020-11-17 11:38:00	2	0.02	<
1912-24-9	Atrazine	455656089540501	2020-11-17 11:38:00	2	0.02	<
86-13-5	Benztropine	455656089540501	2020-11-17 11:38:00	2	0.044	<
378-44-9	Betamethasone	455656089540501	2020-11-17 11:38:00	2	0.2	<
34911-55-2	Bupropion	455656089540501	2020-11-17 11:38:00	2	0.018	<
58-08-2	Caffeine	455656089540501	2020-11-17 11:38:00	2	0.091	<
298-46-4	Carbamazepine	455656089540501	2020-11-17 11:38:00	2	0.011	<
78-44-4	Carisoprodol	455656089540501	2020-11-17 11:38:00	2	0.02	<
132-22-9	Chlorpheniramine	455656089540501	2020-11-17 11:38:00	2	0.054	<
51481-61-9	Cimetidine	455656089540501	2020-11-17 11:38:00	2	0.14	<
59729-33-8	Citalopram	455656089540501	2020-11-17 11:38:00	2	0.0066	<
4205-90-7	Clonidine	455656089540501	2020-11-17 11:38:00	2	0.08	<
76-57-3	Codeine	455656089540501	2020-11-17 11:38:00	2	0.032	<
486-56-6	Cotinine	455656089540501	2020-11-17 11:38:00	2	0.0064	<
67035-22-7	Dehydronifedipine	455656089540501	2020-11-17 11:38:00	2	0.02	<
86408-45-9	Desmethyldiltiazem	455656089540501	2020-11-17 11:38:00	2	0.07	<
93413-62-8	Desvenlafaxine	455656089540501	2020-11-17 11:38:00	2	0.084	<
125-71-3	Dextromethorphan	455656089540501	2020-11-17 11:38:00	2	0.0082	<
439-14-5	Diazepam	455656089540501	2020-11-17 11:38:00	2	0.004	<
42399-41-7	Diltiazem	455656089540501	2020-11-17 11:38:00	2	0.02	<
611-59-6	Dimethylxanthine	455656089540501	2020-11-17 11:38:00	2	0.2	<
58-73-1	Diphenhydramine	455656089540501	2020-11-17 11:38:00	2	0.048	<
116539-59-4	Duloxetine	455656089540501	2020-11-17 11:38:00	2	0.08	<
114-07-8	Erythromycin	455656089540501	2020-11-17 11:38:00	2	0.08	<
163222-33-1	Ezetimibe	455656089540501	2020-11-17 11:38:00	2	0.205	<
102676-47-1	Fadrozole	455656089540501	2020-11-17 11:38:00	2	0.02	<
76824-35-6	Famotidine	455656089540501	2020-11-17 11:38:00	2	0.034	<
49562-28-9	Fenofibrate	455656089540501	2020-11-17 11:38:00	2	0.0064	<
83799-24-0	Fexofenadine	455656089540501	2020-11-17 11:38:00	2	0.044	<
86386-73-4	Fluconazole	455656089540501	2020-11-17 11:38:00	2	0.03	<
54910-89-3	Fluoxetine	455656089540501	2020-11-17 11:38:00	2	0.026	<
80474-14-2	Fluticasone propionate	455656089540501	2020-11-17 11:38:00	2	0.03	<
54739-18-3	Fluvoxamine	455656089540501	2020-11-17 11:38:00	2	0.08	<
60142-96-3	Gabapentin	455656089540501	2020-11-17 11:38:00	2	0.16	<
29094-61-9	Glipizide	455656089540501	2020-11-17 11:38:00	2	0.2	<
10238-21-8	Glyburide	455656089540501	2020-11-17 11:38:00	2	0.004	<
125-29-1	Hydrocodone	455656089540501	2020-11-17 11:38:00	2	0.04	<
50-23-7	Hydrocortisone	455656089540501	2020-11-17 11:38:00	2	0.2	<
68-88-2	Hydroxyzine	455656089540501	2020-11-17 11:38:00	2	0.0074	<
256-96-2	Iminostilbene	455656089540501	2020-11-17 11:38:00	2	0.145	<
65277-42-1	Ketoconazole	455656089540501	2020-11-17 11:38:00	2	0.113	<
134678-17-4	Lamivudine	455656089540501	2020-11-17 11:38:00	2	0.02	<
137-58-6	Lidocaine	455656089540501	2020-11-17 11:38:00	2	0.004	<
53179-11-6	Loperamide	455656089540501	2020-11-17 11:38:00	2	0.08	<
79794-75-5	Loratadine	455656089540501	2020-11-17 11:38:00	2	0.007	<
846-49-1	Lorazepam	455656089540501	2020-11-17 11:38:00	2	0.202	<
57-53-4	Meprobamate	455656089540501	2020-11-17 11:38:00	2	0.012	<
1665-48-1	Metaxalone	455656089540501	2020-11-17 11:38:00	2	0.2	<
657-24-9	Metformin	455656089540501	2020-11-17 11:38:00	2	0.02	<
76-99-3	Methadone	455656089540501	2020-11-17 11:38:00	2	0.0076	<
532-03-6	Methocarbamol	455656089540501	2020-11-17 11:38:00	2	0.02	<
59-05-2	Methotrexate	455656089540501	2020-11-17 11:38:00	2	0.052	<
51384-51-1	Metoprolol	455656089540501	2020-11-17 11:38:00	2	0.01	<
57-27-2	Morphine	455656089540501	2020-11-17 11:38:00	2	0.08	<
42200-33-9	Nadolol	455656089540501	2020-11-17 11:38:00	2	0.02	<
129618-40-2	Nevirapine	455656089540501	2020-11-17 11:38:00	2	0.046	<
54-11-5	Nicotine	455656089540501	2020-11-17 11:38:00	2	0.08	<
76963-41-2	Nizatidine	455656089540501	2020-11-17 11:38:00	2	0.08	<
1088-11-5	Nordiazepam	455656089540501	2020-11-17 11:38:00	2	0.02	<
68-22-4	Norethindrone	455656089540501	2020-11-17 11:38:00	2	0.14	<
83891-03-6	Norfluoxetine	455656089540501	2020-11-17 11:38:00	2	0.08	<
87857-41-8	Norsertraline	455656089540501	2020-11-17 11:38:00	2	0.08	<
67018-85-3	Norverapamil	455656089540501	2020-11-17 11:38:00	2	0.0086	<
73590-58-6 + 161796-78-7	Omeprazole + Esomeprazole	455656089540501	2020-11-17 11:38:00	2	0.016	<
196618-13-0	Oseltamivir	455656089540501	2020-11-17 11:38:00	2	0.015	<
604-75-1	Oxazepam	455656089540501	2020-11-17 11:38:00	2	0.226	<
76-42-6	Oxycodone	455656089540501	2020-11-17 11:38:00	2	0.025	<
61869-08-7	Paroxetine	455656089540501	2020-11-17 11:38:00	2	0.072	<
39809-25-1	Penciclovir	455656089540501	2020-11-17 11:38:00	2	0.08	<
6493-05-6	Pentoxifylline	455656089540501	2020-11-17 11:38:00	2	0.02	<
94-78-0	Phenazopyridine	455656089540501	2020-11-17 11:38:00	2	0.08	<
634-03-7	Phendimetrazine	455656089540501	2020-11-17 11:38:00	2	0.02	<
57-41-0	Phenytoin	455656089540501	2020-11-17 11:38:00	2	0.2	<
51-03-6	Piperonyl butoxide	455656089540501	2020-11-17 11:38:00	2	0.06	<
50-24-8	Prednisolone	455656089540501	2020-11-17 11:38:00	2	0.4	<
53-03-2	Prednisone	455656089540501	2020-11-17 11:38:00	2	0.2	<
60-87-7	Promethazine	455656089540501	2020-11-17 11:38:00	2	0.114	<
469-62-5	Propoxyphene	455656089540501	2020-11-17 11:38:00	2	0.028	<
525-66-6	Propranolol	455656089540501	2020-11-17 11:38:00	2	0.026	<
90-82-4 + 299-42-3	Pseudoephedrine + Ephedrine	455656089540501	2020-11-17 11:38:00	2	0.006	<
130-95-0	Quinine	455656089540501	2020-11-17 11:38:00	2	0.08	<
84449-90-1	Raloxifene	455656089540501	2020-11-17 11:38:00	2	0.08	<
66357-35-5	Ranitidine	455656089540501	2020-11-17 11:38:00	2	0.192	<
79617-96-2	Sertraline	455656089540501	2020-11-17 11:38:00	2	0.016	<
486460-32-6	Sitagliptin	455656089540501	2020-11-17 11:38:00	2	0.097	<
122-11-2	Sulfadimethoxine	455656089540501	2020-11-17 11:38:00	2	0.014	<
144-82-1	Sulfamethizole	455656089540501	2020-11-17 11:38:00	2	0.104	<
723-46-6	Sulfamethoxazole	455656089540501	2020-11-17 11:38:00	2	0.02	<
10540-29-1	Tamoxifen	455656089540501	2020-11-17 11:38:00	2	0.27	<
846-50-4	Temazepam	455656089540501	2020-11-17 11:38:00	2	0.018	<
58-55-9	Theophylline	455656089540501	2020-11-17 11:38:00	2	0.4	<
148-79-8	Thiabendazole	455656089540501	2020-11-17 11:38:00	2	0.004	<
186691-13-4	Tiotropium	455656089540501	2020-11-17 11:38:00	2	0.05	<
29385-43-1	Tolyltriazole	455656089540501	2020-11-17 11:38:00	2	0.08	<
27203-92-5	Tramadol	455656089540501	2020-11-17 11:38:00	2	0.01	<
396-01-0	Triamterene	455656089540501	2020-11-17 11:38:00	2	0.0052	<
738-70-5	Trimethoprim	455656089540501	2020-11-17 11:38:00	2	0.02	<
124832-26-4	Valacyclovir	455656089540501	2020-11-17 11:38:00	2	0.163	<
93413-69-5	Venlafaxine	455656089540501	2020-11-17 11:38:00	2	0.0052	<
52-53-9	Verapamil	455656089540501	2020-11-17 11:38:00	2	0.14	<
81-81-2	Warfarin	455656089540501	2020-11-17 11:38:00	2	0.006	<
1159-82-6	10-Hydroxy-amitriptyline	455811089542701	2021-02-23 08:46:00	3	0.0083	<
136470-78-5	Abacavir	455811089542701	2021-02-23 08:46:00	3	0.002	<
103-90-2	Acetaminophen	455811089542701	2021-02-23 08:46:00	3	0.2	<
59277-89-3	Acyclovir	455811089542701	2021-02-23 08:46:00	3	0.022	<
18559-94-9	Albuterol	455811089542701	2021-02-23 08:46:00	3	0.0067	<
28981-97-7	Alprazolam	455811089542701	2021-02-23 08:46:00	3	0.021	<
50-48-6	Amitriptyline	455811089542701	2021-02-23 08:46:00	3	0.037	<
300-62-9	Amphetamine	455811089542701	2021-02-23 08:46:00	3	0.0044	<
60-80-0	Antipyrine	455811089542701	2021-02-23 08:46:00	3	0.05	<
29122-68-7	Atenolol	455811089542701	2021-02-23 08:46:00	3	0.02	<
1912-24-9	Atrazine	455811089542701	2021-02-23 08:46:00	3	0.02	<
86-13-5	Benztropine	455811089542701	2021-02-23 08:46:00	3	0.044	<
378-44-9	Betamethasone	455811089542701	2021-02-23 08:46:00	3	0.2	<
34911-55-2	Bupropion	455811089542701	2021-02-23 08:46:00	3	0.018	<
58-08-2	Caffeine	455811089542701	2021-02-23 08:46:00	3	0.091	<
298-46-4	Carbamazepine	455811089542701	2021-02-23 08:46:00	3	0.011	<
78-44-4	Carisoprodol	455811089542701	2021-02-23 08:46:00	3	0.02	<
132-22-9	Chlorpheniramine	455811089542701	2021-02-23 08:46:00	3	0.054	<
51481-61-9	Cimetidine	455811089542701	2021-02-23 08:46:00	3	0.14	<
59729-33-8	Citalopram	455811089542701	2021-02-23 08:46:00	3	0.0066	<
4205-90-7	Clonidine	455811089542701	2021-02-23 08:46:00	3	0.061	<
76-57-3	Codeine	455811089542701	2021-02-23 08:46:00	3	0.08	<
486-56-6	Cotinine	455811089542701	2021-02-23 08:46:00	3	0.02	<
67035-22-7	Dehydronifedipine	455811089542701	2021-02-23 08:46:00	3	0.02	<
86408-45-9	Desmethyldiltiazem	455811089542701	2021-02-23 08:46:00	3	0.07	<
93413-62-8	Desvenlafaxine	455811089542701	2021-02-23 08:46:00	3	0.084	<
125-71-3	Dextromethorphan	455811089542701	2021-02-23 08:46:00	3	0.0082	<
439-14-5	Diazepam	455811089542701	2021-02-23 08:46:00	3	0.004	<
42399-41-7	Diltiazem	455811089542701	2021-02-23 08:46:00	3	0.01	<
58-73-1	Diphenhydramine	455811089542701	2021-02-23 08:46:00	3	0.048	<
116539-59-4	Duloxetine	455811089542701	2021-02-23 08:46:00	3	0.037	<
114-07-8	Erythromycin	455811089542701	2021-02-23 08:46:00	3	0.08	<
163222-33-1	Ezetimibe	455811089542701	2021-02-23 08:46:00	3	0.205	<
102676-47-1	Fadrozole	455811089542701	2021-02-23 08:46:00	3	0.013	<
76824-35-6	Famotidine	455811089542701	2021-02-23 08:46:00	3	0.034	<
49562-28-9	Fenofibrate	455811089542701	2021-02-23 08:46:00	3	0.02	<
83799-24-0	Fexofenadine	455811089542701	2021-02-23 08:46:00	3	0.044	<
86386-73-4	Fluconazole	455811089542701	2021-02-23 08:46:00	3	0.03	<
54910-89-3	Fluoxetine	455811089542701	2021-02-23 08:46:00	3	0.026	<
80474-14-2	Fluticasone propionate	455811089542701	2021-02-23 08:46:00	3	0.03	<
54739-18-3	Fluvoxamine	455811089542701	2021-02-23 08:46:00	3	0.08	<
60142-96-3	Gabapentin	455811089542701	2021-02-23 08:46:00	3	0.16	<
29094-61-9	Glipizide	455811089542701	2021-02-23 08:46:00	3	0.08	<
10238-21-8	Glyburide	455811089542701	2021-02-23 08:46:00	3	0.004	<
125-29-1	Hydrocodone	455811089542701	2021-02-23 08:46:00	3	0.04	<
50-23-7	Hydrocortisone	455811089542701	2021-02-23 08:46:00	3	0.2	<
68-88-2	Hydroxyzine	455811089542701	2021-02-23 08:46:00	3	0.0074	<
256-96-2	Iminostilbene	455811089542701	2021-02-23 08:46:00	3	0.145	<
65277-42-1	Ketoconazole	455811089542701	2021-02-23 08:46:00	3	0.113	<
134678-17-4	Lamivudine	455811089542701	2021-02-23 08:46:00	3	0.016	<
137-58-6	Lidocaine	455811089542701	2021-02-23 08:46:00	3	0.004	<
53179-11-6	Loperamide	455811089542701	2021-02-23 08:46:00	3	0.08	<
79794-75-5	Loratadine	455811089542701	2021-02-23 08:46:00	3	0.007	<
846-49-1	Lorazepam	455811089542701	2021-02-23 08:46:00	3	0.202	<
57-53-4	Meprobamate	455811089542701	2021-02-23 08:46:00	3	0.012	<
1665-48-1	Metaxalone	455811089542701	2021-02-23 08:46:00	3	0.02	<
657-24-9	Metformin	455811089542701	2021-02-23 08:46:00	3	0.02	<
76-99-3	Methadone	455811089542701	2021-02-23 08:46:00	3	0.0076	<
532-03-6	Methocarbamol	455811089542701	2021-02-23 08:46:00	3	0.011	<
59-05-2	Methotrexate	455811089542701	2021-02-23 08:46:00	3	0.052	<
51384-51-1	Metoprolol	455811089542701	2021-02-23 08:46:00	3	0.01	<
57-27-2	Morphine	455811089542701	2021-02-23 08:46:00	3	0.08	<
42200-33-9	Nadolol	455811089542701	2021-02-23 08:46:00	3	0.02	<
129618-40-2	Nevirapine	455811089542701	2021-02-23 08:46:00	3	0.046	<
54-11-5	Nicotine	455811089542701	2021-02-23 08:46:00	3	0.058	<
76963-41-2	Nizatidine	455811089542701	2021-02-23 08:46:00	3	0.08	<
1088-11-5	Nordiazepam	455811089542701	2021-02-23 08:46:00	3	0.02	<
68-22-4	Norethindrone	455811089542701	2021-02-23 08:46:00	3	0.08	<
83891-03-6	Norfluoxetine	455811089542701	2021-02-23 08:46:00	3	0.08	<
87857-41-8	Norsertraline	455811089542701	2021-02-23 08:46:00	3	0.08	<
67018-85-3	Norverapamil	455811089542701	2021-02-23 08:46:00	3	0.0086	<
73590-58-6 + 161796-78-7	Omeprazole + Esomeprazole	455811089542701	2021-02-23 08:46:00	3	0.016	<
196618-13-0	Oseltamivir	455811089542701	2021-02-23 08:46:00	3	0.015	<
604-75-1	Oxazepam	455811089542701	2021-02-23 08:46:00	3	0.226	<
76-42-6	Oxycodone	455811089542701	2021-02-23 08:46:00	3	0.025	<
61869-08-7	Paroxetine	455811089542701	2021-02-23 08:46:00	3	0.072	<
39809-25-1	Penciclovir	455811089542701	2021-02-23 08:46:00	3	0.08	<
6493-05-6	Pentoxifylline	455811089542701	2021-02-23 08:46:00	3	0.0094	<
94-78-0	Phenazopyridine	455811089542701	2021-02-23 08:46:00	3	0.02	<
634-03-7	Phendimetrazine	455811089542701	2021-02-23 08:46:00	3	0.02	<
57-41-0	Phenytoin	455811089542701	2021-02-23 08:46:00	3	0.188	<
51-03-6	Piperonyl butoxide	455811089542701	2021-02-23 08:46:00	3	0.2	<
50-24-8	Prednisolone	455811089542701	2021-02-23 08:46:00	3	0.2	<
53-03-2	Prednisone	455811089542701	2021-02-23 08:46:00	3	0.14	<
60-87-7	Promethazine	455811089542701	2021-02-23 08:46:00	3	0.114	<
469-62-5	Propoxyphene	455811089542701	2021-02-23 08:46:00	3	0.028	<
525-66-6	Propranolol	455811089542701	2021-02-23 08:46:00	3	0.026	<
90-82-4 + 299-42-3	Pseudoephedrine + Ephedrine	455811089542701	2021-02-23 08:46:00	3	0.006	<
130-95-0	Quinine	455811089542701	2021-02-23 08:46:00	3	0.08	<
84449-90-1	Raloxifene	455811089542701	2021-02-23 08:46:00	3	0.08	<
66357-35-5	Ranitidine	455811089542701	2021-02-23 08:46:00	3	0.192	<
79617-96-2	Sertraline	455811089542701	2021-02-23 08:46:00	3	0.016	<
486460-32-6	Sitagliptin	455811089542701	2021-02-23 08:46:00	3	0.097	<
122-11-2	Sulfadimethoxine	455811089542701	2021-02-23 08:46:00	3	0.014	<
144-82-1	Sulfamethizole	455811089542701	2021-02-23 08:46:00	3	0.104	<
723-46-6	Sulfamethoxazole	455811089542701	2021-02-23 08:46:00	3	0.02	<
10540-29-1	Tamoxifen	455811089542701	2021-02-23 08:46:00	3	0.27	<
846-50-4	Temazepam	455811089542701	2021-02-23 08:46:00	3	0.04	<
58-55-9	Theophylline	455811089542701	2021-02-23 08:46:00	3	0.2	<
148-79-8	Thiabendazole	455811089542701	2021-02-23 08:46:00	3	0.004	<
186691-13-4	Tiotropium	455811089542701	2021-02-23 08:46:00	3	0.05	<
29385-43-1	Tolyltriazole	455811089542701	2021-02-23 08:46:00	3	0.08	<
27203-92-5	Tramadol	455811089542701	2021-02-23 08:46:00	3	0.0074	<
396-01-0	Triamterene	455811089542701	2021-02-23 08:46:00	3	0.0052	<
738-70-5	Trimethoprim	455811089542701	2021-02-23 08:46:00	3	0.02	<
124832-26-4	Valacyclovir	455811089542701	2021-02-23 08:46:00	3	0.163	<
93413-69-5	Venlafaxine	455811089542701	2021-02-23 08:46:00	3	0.0052	<
52-53-9	Verapamil	455811089542701	2021-02-23 08:46:00	3	0.14	<
81-81-2	Warfarin	455811089542701	2021-02-23 08:46:00	3	0.006	<
1159-82-6	10-Hydroxy-amitriptyline	455811089542701	2021-05-17 14:05:00	4	0.02	<
136470-78-5	Abacavir	455811089542701	2021-05-17 14:05:00	4	0.002	<
103-90-2	Acetaminophen	455811089542701	2021-05-17 14:05:00	4	0.084	<
59277-89-3	Acyclovir	455811089542701	2021-05-17 14:05:00	4	0.022	<
18559-94-9	Albuterol	455811089542701	2021-05-17 14:05:00	4	0.0067	<
28981-97-7	Alprazolam	455811089542701	2021-05-17 14:05:00	4	0.021	<
50-48-6	Amitriptyline	455811089542701	2021-05-17 14:05:00	4	0.037	<
300-62-9	Amphetamine	455811089542701	2021-05-17 14:05:00	4	0.0044	<
60-80-0	Antipyrine	455811089542701	2021-05-17 14:05:00	4	0.05	<
29122-68-7	Atenolol	455811089542701	2021-05-17 14:05:00	4	0.02	<
1912-24-9	Atrazine	455811089542701	2021-05-17 14:05:00	4	0.02	<
86-13-5	Benztropine	455811089542701	2021-05-17 14:05:00	4	0.044	<
378-44-9	Betamethasone	455811089542701	2021-05-17 14:05:00	4	0.114	<
34911-55-2	Bupropion	455811089542701	2021-05-17 14:05:00	4	0.018	<
58-08-2	Caffeine	455811089542701	2021-05-17 14:05:00	4	0.091	<
298-46-4	Carbamazepine	455811089542701	2021-05-17 14:05:00	4	0.02	<
78-44-4	Carisoprodol	455811089542701	2021-05-17 14:05:00	4	0.02	<
132-22-9	Chlorpheniramine	455811089542701	2021-05-17 14:05:00	4	0.054	<
51481-61-9	Cimetidine	455811089542701	2021-05-17 14:05:00	4	0.2	<
59729-33-8	Citalopram	455811089542701	2021-05-17 14:05:00	4	0.0066	<
4205-90-7	Clonidine	455811089542701	2021-05-17 14:05:00	4	0.061	<
76-57-3	Codeine	455811089542701	2021-05-17 14:05:00	4	0.032	<
486-56-6	Cotinine	455811089542701	2021-05-17 14:05:00	4	0.0064	<
67035-22-7	Dehydronifedipine	455811089542701	2021-05-17 14:05:00	4	0.02	<
86408-45-9	Desmethyldiltiazem	455811089542701	2021-05-17 14:05:00	4	0.07	<
93413-62-8	Desvenlafaxine	455811089542701	2021-05-17 14:05:00	4	0.084	<
125-71-3	Dextromethorphan	455811089542701	2021-05-17 14:05:00	4	0.0082	<
439-14-5	Diazepam	455811089542701	2021-05-17 14:05:00	4	0.004	<
42399-41-7	Diltiazem	455811089542701	2021-05-17 14:05:00	4	0.02	<
611-59-6	Dimethylxanthine	455811089542701	2021-05-17 14:05:00	4	0.14	<
58-73-1	Diphenhydramine	455811089542701	2021-05-17 14:05:00	4	0.048	<
116539-59-4	Duloxetine	455811089542701	2021-05-17 14:05:00	4	0.04	<
114-07-8	Erythromycin	455811089542701	2021-05-17 14:05:00	4	0.08	<
163222-33-1	Ezetimibe	455811089542701	2021-05-17 14:05:00	4	0.205	<
102676-47-1	Fadrozole	455811089542701	2021-05-17 14:05:00	4	0.013	<
76824-35-6	Famotidine	455811089542701	2021-05-17 14:05:00	4	0.2	<
49562-28-9	Fenofibrate	455811089542701	2021-05-17 14:05:00	4	0.0064	<
83799-24-0	Fexofenadine	455811089542701	2021-05-17 14:05:00	4	0.044	<
86386-73-4	Fluconazole	455811089542701	2021-05-17 14:05:00	4	0.03	<
54910-89-3	Fluoxetine	455811089542701	2021-05-17 14:05:00	4	0.08	<
80474-14-2	Fluticasone propionate	455811089542701	2021-05-17 14:05:00	4	0.03	<
54739-18-3	Fluvoxamine	455811089542701	2021-05-17 14:05:00	4	0.08	<
60142-96-3	Gabapentin	455811089542701	2021-05-17 14:05:00	4	0.16	<
29094-61-9	Glipizide	455811089542701	2021-05-17 14:05:00	4	0.08	<
10238-21-8	Glyburide	455811089542701	2021-05-17 14:05:00	4	0.004	<
125-29-1	Hydrocodone	455811089542701	2021-05-17 14:05:00	4	0.08	<
50-23-7	Hydrocortisone	455811089542701	2021-05-17 14:05:00	4	0.147	<
68-88-2	Hydroxyzine	455811089542701	2021-05-17 14:05:00	4	0.0074	<
256-96-2	Iminostilbene	455811089542701	2021-05-17 14:05:00	4	0.2	<
134678-17-4	Lamivudine	455811089542701	2021-05-17 14:05:00	4	0.016	<
137-58-6	Lidocaine	455811089542701	2021-05-17 14:05:00	4	0.004	<
53179-11-6	Loperamide	455811089542701	2021-05-17 14:05:00	4	0.08	<
79794-75-5	Loratadine	455811089542701	2021-05-17 14:05:00	4	0.007	<
846-49-1	Lorazepam	455811089542701	2021-05-17 14:05:00	4	0.8	<
57-53-4	Meprobamate	455811089542701	2021-05-17 14:05:00	4	0.012	<
1665-48-1	Metaxalone	455811089542701	2021-05-17 14:05:00	4	0.02	<
657-24-9	Metformin	455811089542701	2021-05-17 14:05:00	4	0.02	<
76-99-3	Methadone	455811089542701	2021-05-17 14:05:00	4	0.02	<
532-03-6	Methocarbamol	455811089542701	2021-05-17 14:05:00	4	0.04	<
59-05-2	Methotrexate	455811089542701	2021-05-17 14:05:00	4	0.052	<
51384-51-1	Metoprolol	455811089542701	2021-05-17 14:05:00	4	0.01	<
57-27-2	Morphine	455811089542701	2021-05-17 14:05:00	4	0.08	<
42200-33-9	Nadolol	455811089542701	2021-05-17 14:05:00	4	0.02	<
129618-40-2	Nevirapine	455811089542701	2021-05-17 14:05:00	4	0.046	<
54-11-5	Nicotine	455811089542701	2021-05-17 14:05:00	4	0.08	<
76963-41-2	Nizatidine	455811089542701	2021-05-17 14:05:00	4	0.2	<
1088-11-5	Nordiazepam	455811089542701	2021-05-17 14:05:00	4	0.02	<
68-22-4	Norethindrone	455811089542701	2021-05-17 14:05:00	4	0.02	<
83891-03-6	Norfluoxetine	455811089542701	2021-05-17 14:05:00	4	0.08	<
87857-41-8	Norsertraline	455811089542701	2021-05-17 14:05:00	4	0.08	<
67018-85-3	Norverapamil	455811089542701	2021-05-17 14:05:00	4	0.01	<
73590-58-6 + 161796-78-7	Omeprazole + Esomeprazole	455811089542701	2021-05-17 14:05:00	4	0.016	<
196618-13-0	Oseltamivir	455811089542701	2021-05-17 14:05:00	4	0.02	<
604-75-1	Oxazepam	455811089542701	2021-05-17 14:05:00	4	0.226	<
76-42-6	Oxycodone	455811089542701	2021-05-17 14:05:00	4	0.025	<
61869-08-7	Paroxetine	455811089542701	2021-05-17 14:05:00	4	0.072	<
39809-25-1	Penciclovir	455811089542701	2021-05-17 14:05:00	4	0.08	<
6493-05-6	Pentoxifylline	455811089542701	2021-05-17 14:05:00	4	0.0094	<
94-78-0	Phenazopyridine	455811089542701	2021-05-17 14:05:00	4	0.04	<
634-03-7	Phendimetrazine	455811089542701	2021-05-17 14:05:00	4	0.02	<
57-41-0	Phenytoin	455811089542701	2021-05-17 14:05:00	4	0.2	<
51-03-6	Piperonyl butoxide	455811089542701	2021-05-17 14:05:00	4	0.2	<
50-24-8	Prednisolone	455811089542701	2021-05-17 14:05:00	4	0.15	<
53-03-2	Prednisone	455811089542701	2021-05-17 14:05:00	4	0.105	<
60-87-7	Promethazine	455811089542701	2021-05-17 14:05:00	4	0.114	<
469-62-5	Propoxyphene	455811089542701	2021-05-17 14:05:00	4	0.04	<
525-66-6	Propranolol	455811089542701	2021-05-17 14:05:00	4	0.026	<
90-82-4 + 299-42-3	Pseudoephedrine + Ephedrine	455811089542701	2021-05-17 14:05:00	4	0.006	<
130-95-0	Quinine	455811089542701	2021-05-17 14:05:00	4	0.08	<
79617-96-2	Sertraline	455811089542701	2021-05-17 14:05:00	4	0.016	<
486460-32-6	Sitagliptin	455811089542701	2021-05-17 14:05:00	4	0.097	<
122-11-2	Sulfadimethoxine	455811089542701	2021-05-17 14:05:00	4	0.014	<
144-82-1	Sulfamethizole	455811089542701	2021-05-17 14:05:00	4	0.104	<
723-46-6	Sulfamethoxazole	455811089542701	2021-05-17 14:05:00	4	0.02	<
10540-29-1	Tamoxifen	455811089542701	2021-05-17 14:05:00	4	0.27	<
846-50-4	Temazepam	455811089542701	2021-05-17 14:05:00	4	0.018	<
58-55-9	Theophylline	455811089542701	2021-05-17 14:05:00	4	0.08	<
148-79-8	Thiabendazole	455811089542701	2021-05-17 14:05:00	4	0.004	<
186691-13-4	Tiotropium	455811089542701	2021-05-17 14:05:00	4	0.05	<
29385-43-1	Tolyltriazole	455811089542701	2021-05-17 14:05:00	4	0.08	<
27203-92-5	Tramadol	455811089542701	2021-05-17 14:05:00	4	0.0074	<
396-01-0	Triamterene	455811089542701	2021-05-17 14:05:00	4	0.0052	<
738-70-5	Trimethoprim	455811089542701	2021-05-17 14:05:00	4	0.02	<
124832-26-4	Valacyclovir	455811089542701	2021-05-17 14:05:00	4	0.163	<
93413-69-5	Venlafaxine	455811089542701	2021-05-17 14:05:00	4	0.0052	<
52-53-9	Verapamil	455811089542701	2021-05-17 14:05:00	4	0.14	<
81-81-2	Warfarin	455811089542701	2021-05-17 14:05:00	4	0.006	<
