# Supplementary material for: Evaluating pharmaceuticals and other organic contaminants in the Lac du Flambeau Chain of Lakes using risk-based screening techniques
Source: PLoS One. 2023 Jun 2;18(6):e0286571. doi: 10.1371/journal.pone.0286571 (PMC10237466; doi:10.1371/journal.pone.0286571)
Supplement: S4 Table — Replicate sample results for samples collected in Lac du Flambeau Chain of Lakes, Wisconsin, USA, August 2020-May 2021. (XLSX) [file pone.0286571.s007.xlsx]

## Sheet: S4 Table. Replicate samples
S4 Table. Replicate sample results for samples collected in Lac du Flambeau Chain of Lakes, Wisconsin, USA, August 2020-May 2021. All concentration values are listed in micrograms per liter (µg/L). Reporting level was obtained from the USGS National Water Quality Laboratory (NWQL). Concentrations accompanied by a "<" remark code were not detected; the concentration listed represents an upper boun…
CAS	Chemical	SiteID	Date	Regular concentration (µg/L)	Regular remark code	Replicate concentration (µg/L)	Replicate remark code	Reporting level (µg/L)	Relative percent difference	Chemical detected in
657-24-9	Metformin	455656089540501	2021-05-17	0.02	<	0.00944	E	0.013	-	One sample
137-58-6	Lidocaine	455659089515901	2021-02-22	0.004	<	0.00579	E	0.004	-	One sample
1912-24-9	Atrazine	455659089515901	2021-02-22	0.0209		0.0177	E	0.02	16.58	Both samples
1912-24-9	Atrazine	455656089540501	2021-05-17	0.0236		0.0209		0.02	12.13	Both samples
1912-24-9	Atrazine	455826089563101	2020-08-19	0.0163	E	0.0178	E	0.02	8.8	Both samples
298-46-4	Carbamazepine	455744089534801	2020-11-17	0.00549	E	0.00514	E	0.011	6.59	Both samples
60142-96-3	Gabapentin	455744089534801	2020-11-17	0.326	E	0.318	E	0.16	2.48	Both samples
657-24-9	Metformin	455744089534801	2020-11-17	0.0481		0.0473		0.013	1.68	Both samples
60142-96-3	Gabapentin	455656089540501	2021-05-17	0.16	<	0.16	<	0.16	0	Neither sample
68-22-4	Norethindrone	455656089540501	2021-05-17	0.02	<	0.02	<	0.02	0	Neither sample
51-03-6	Piperonyl butoxide	455656089540501	2021-05-17	0.2	<	0.2	<	0.06	0	Neither sample
103-90-2	Acetaminophen	455656089540501	2021-05-17	0.084	<	0.084	<	0.084	0	Neither sample
18559-94-9	Albuterol	455656089540501	2021-05-17	0.0067	<	0.0067	<	0.0067	0	Neither sample
34911-55-2	Bupropion	455656089540501	2021-05-17	0.018	<	0.018	<	0.018	0	Neither sample
58-08-2	Caffeine	455656089540501	2021-05-17	0.091	<	0.091	<	0.091	0	Neither sample
298-46-4	Carbamazepine	455656089540501	2021-05-17	0.02	<	0.02	<	0.011	0	Neither sample
51481-61-9	Cimetidine	455656089540501	2021-05-17	0.2	<	0.2	<	0.14	0	Neither sample
76-57-3	Codeine	455656089540501	2021-05-17	0.032	<	0.032	<	0.032	0	Neither sample
486-56-6	Cotinine	455656089540501	2021-05-17	0.0064	<	0.0064	<	0.0064	0	Neither sample
67035-22-7	Dehydronifedipine	455656089540501	2021-05-17	0.02	<	0.02	<	0.02	0	Neither sample
611-59-6	Dimethylxanthine	455656089540501	2021-05-17	0.14	<	0.14	<	0.088	0	Neither sample
58-73-1	Diphenhydramine	455656089540501	2021-05-17	0.048	<	0.048	<	0.048	0	Neither sample
116539-59-4	Duloxetine	455656089540501	2021-05-17	0.04	<	0.04	<	0.037	0	Neither sample
114-07-8	Erythromycin	455656089540501	2021-05-17	0.08	<	0.08	<	0.08	0	Neither sample
54910-89-3	Fluoxetine	455656089540501	2021-05-17	0.08	<	0.08	<	0.026	0	Neither sample
83891-03-6	Norfluoxetine	455656089540501	2021-05-17	0.08	<	0.08	<	0.08	0	Neither sample
723-46-6	Sulfamethoxazole	455656089540501	2021-05-17	0.02	<	0.02	<	0.02	0	Neither sample
148-79-8	Thiabendazole	455656089540501	2021-05-17	0.004	<	0.004	<	0.004	0	Neither sample
738-70-5	Trimethoprim	455656089540501	2021-05-17	0.02	<	0.02	<	0.02	0	Neither sample
81-81-2	Warfarin	455656089540501	2021-05-17	0.006	<	0.006	<	0.006	0	Neither sample
57-27-2	Morphine	455656089540501	2021-05-17	0.08	<	0.08	<	0.08	0	Neither sample
50-23-7	Hydrocortisone	455656089540501	2021-05-17	0.147	<	0.147	<	0.147	0	Neither sample
90-82-4 + 299-42-3	Pseudoephedrine + Ephedrine	455656089540501	2021-05-17	0.006	<	0.006	<	0.006	0	Neither sample
300-62-9	Amphetamine	455656089540501	2021-05-17	0.0044	<	0.0044	<	0.0044	0	Neither sample
137-58-6	Lidocaine	455656089540501	2021-05-17	0.004	<	0.004	<	0.004	0	Neither sample
57-53-4	Meprobamate	455656089540501	2021-05-17	0.012	<	0.012	<	0.012	0	Neither sample
57-41-0	Phenytoin	455656089540501	2021-05-17	0.2	<	0.2	<	0.188	0	Neither sample
53-03-2	Prednisone	455656089540501	2021-05-17	0.105	<	0.105	<	0.105	0	Neither sample
125-71-3	Dextromethorphan	455656089540501	2021-05-17	0.0082	<	0.0082	<	0.0082	0	Neither sample
604-75-1	Oxazepam	455656089540501	2021-05-17	0.226	<	0.226	<	0.226	0	Neither sample
846-49-1	Lorazepam	455656089540501	2021-05-17	0.8	<	0.8	<	0.202	0	Neither sample
846-50-4	Temazepam	455656089540501	2021-05-17	0.018	<	0.018	<	0.018	0	Neither sample
52-53-9	Verapamil	455656089540501	2021-05-17	0.14	<	0.14	<	0.14	0	Neither sample
396-01-0	Triamterene	455656089540501	2021-05-17	0.0052	<	0.0052	<	0.0052	0	Neither sample
144-82-1	Sulfamethizole	455656089540501	2021-05-17	0.104	<	0.104	<	0.104	0	Neither sample
60-80-0	Antipyrine	455656089540501	2021-05-17	0.05	<	0.05	<	0.05	0	Neither sample
86386-73-4	Fluconazole	455656089540501	2021-05-17	0.03	<	0.03	<	0.03	0	Neither sample
76963-41-2	Nizatidine	455656089540501	2021-05-17	0.2	<	0.2	<	0.08	0	Neither sample
6493-05-6	Pentoxifylline	455656089540501	2021-05-17	0.0094	<	0.0094	<	0.0094	0	Neither sample
256-96-2	Iminostilbene	455656089540501	2021-05-17	0.2	<	0.2	<	0.145	0	Neither sample
50-24-8	Prednisolone	455656089540501	2021-05-17	0.15	<	0.15	<	0.15	0	Neither sample
59277-89-3	Acyclovir	455656089540501	2021-05-17	0.022	<	0.022	<	0.022	0	Neither sample
378-44-9	Betamethasone	455656089540501	2021-05-17	0.114	<	0.114	<	0.114	0	Neither sample
163222-33-1	Ezetimibe	455656089540501	2021-05-17	0.205	<	0.205	<	0.205	0	Neither sample
79794-75-5	Loratadine	455656089540501	2021-05-17	0.007	<	0.007	<	0.007	0	Neither sample
49562-28-9	Fenofibrate	455656089540501	2021-05-17	0.0064	<	0.0064	<	0.0064	0	Neither sample
54-11-5	Nicotine	455656089540501	2021-05-17	0.08	<	0.08	<	0.058	0	Neither sample
58-55-9	Theophylline	455656089540501	2021-05-17	0.08	<	0.08	<	0.08	0	Neither sample
76-42-6	Oxycodone	455656089540501	2021-05-17	0.025	<	0.025	<	0.025	0	Neither sample
634-03-7	Phendimetrazine	455656089540501	2021-05-17	0.02	<	0.02	<	0.02	0	Neither sample
132-22-9	Chlorpheniramine	455656089540501	2021-05-17	0.054	<	0.054	<	0.054	0	Neither sample
78-44-4	Carisoprodol	455656089540501	2021-05-17	0.02	<	0.02	<	0.02	0	Neither sample
439-14-5	Diazepam	455656089540501	2021-05-17	0.004	<	0.004	<	0.004	0	Neither sample
76-99-3	Methadone	455656089540501	2021-05-17	0.02	<	0.02	<	0.0076	0	Neither sample
532-03-6	Methocarbamol	455656089540501	2021-05-17	0.04	<	0.04	<	0.011	0	Neither sample
29122-68-7	Atenolol	455656089540501	2021-05-17	0.02	<	0.02	<	0.013	0	Neither sample
122-11-2	Sulfadimethoxine	455656089540501	2021-05-17	0.014	<	0.014	<	0.014	0	Neither sample
1665-48-1	Metaxalone	455656089540501	2021-05-17	0.02	<	0.02	<	0.016	0	Neither sample
59729-33-8	Citalopram	455656089540501	2021-05-17	0.0066	<	0.0066	<	0.0066	0	Neither sample
125-29-1	Hydrocodone	455656089540501	2021-05-17	0.08	<	0.08	<	0.04	0	Neither sample
124832-26-4	Valacyclovir	455656089540501	2021-05-17	0.163	<	0.163	<	0.163	0	Neither sample
186691-13-4	Tiotropium	455656089540501	2021-05-17	0.05	<	0.05	<	0.05	0	Neither sample
83799-24-0	Fexofenadine	455656089540501	2021-05-17	0.044	<	0.044	<	0.044	0	Neither sample
196618-13-0	Oseltamivir	455656089540501	2021-05-17	0.02	<	0.02	<	0.015	0	Neither sample
73590-58-6 + 161796-78-7	Omeprazole + Esomeprazole	455656089540501	2021-05-17	0.016	<	0.016	<	0.016	0	Neither sample
29385-43-1	Tolyltriazole	455656089540501	2021-05-17	0.08	<	0.08	<	0.08	0	Neither sample
53179-11-6	Loperamide	455656089540501	2021-05-17	0.08	<	0.08	<	0.08	0	Neither sample
525-66-6	Propranolol	455656089540501	2021-05-17	0.026	<	0.026	<	0.026	0	Neither sample
27203-92-5	Tramadol	455656089540501	2021-05-17	0.0074	<	0.0074	<	0.0074	0	Neither sample
4205-90-7	Clonidine	455656089540501	2021-05-17	0.061	<	0.061	<	0.061	0	Neither sample
42399-41-7	Diltiazem	455656089540501	2021-05-17	0.02	<	0.02	<	0.01	0	Neither sample
54739-18-3	Fluvoxamine	455656089540501	2021-05-17	0.08	<	0.08	<	0.08	0	Neither sample
50-48-6	Amitriptyline	455656089540501	2021-05-17	0.037	<	0.037	<	0.037	0	Neither sample
51384-51-1	Metoprolol	455656089540501	2021-05-17	0.01	<	0.01	<	0.01	0	Neither sample
60-87-7	Promethazine	455656089540501	2021-05-17	0.114	<	0.114	<	0.114	0	Neither sample
59-05-2	Methotrexate	455656089540501	2021-05-17	0.052	<	0.052	<	0.052	0	Neither sample
61869-08-7	Paroxetine	455656089540501	2021-05-17	0.072	<	0.072	<	0.072	0	Neither sample
79617-96-2	Sertraline	455656089540501	2021-05-17	0.016	<	0.016	<	0.016	0	Neither sample
80474-14-2	Fluticasone propionate	455656089540501	2021-05-17	0.03	<	0.03	<	0.03	0	Neither sample
84449-90-1	Raloxifene	455656089540501	2021-05-17	0.08	<	0.08	<	0.08	0	Neither sample
486460-32-6	Sitagliptin	455656089540501	2021-05-17	0.097	<	0.097	<	0.097	0	Neither sample
87857-41-8	Norsertraline	455656089540501	2021-05-17	0.08	<	0.08	<	0.08	0	Neither sample
93413-69-5	Venlafaxine	455656089540501	2021-05-17	0.0052	<	0.0052	<	0.0052	0	Neither sample
1159-82-6	10-Hydroxy-amitriptyline	455656089540501	2021-05-17	0.02	<	0.02	<	0.0083	0	Neither sample
86-13-5	Benztropine	455656089540501	2021-05-17	0.044	<	0.044	<	0.044	0	Neither sample
86408-45-9	Desmethyldiltiazem	455656089540501	2021-05-17	0.07	<	0.07	<	0.07	0	Neither sample
76824-35-6	Famotidine	455656089540501	2021-05-17	0.2	<	0.2	<	0.034	0	Neither sample
29094-61-9	Glipizide	455656089540501	2021-05-17	0.08	<	0.08	<	0.08	0	Neither sample
10238-21-8	Glyburide	455656089540501	2021-05-17	0.004	<	0.004	<	0.004	0	Neither sample
68-88-2	Hydroxyzine	455656089540501	2021-05-17	0.0074	<	0.0074	<	0.0074	0	Neither sample
42200-33-9	Nadolol	455656089540501	2021-05-17	0.02	<	0.02	<	0.02	0	Neither sample
67018-85-3	Norverapamil	455656089540501	2021-05-17	0.01	<	0.01	<	0.0086	0	Neither sample
94-78-0	Phenazopyridine	455656089540501	2021-05-17	0.04	<	0.04	<	0.013	0	Neither sample
469-62-5	Propoxyphene	455656089540501	2021-05-17	0.04	<	0.04	<	0.028	0	Neither sample
130-95-0	Quinine	455656089540501	2021-05-17	0.08	<	0.08	<	0.08	0	Neither sample
102676-47-1	Fadrozole	455656089540501	2021-05-17	0.013	<	0.013	<	0.013	0	Neither sample
10540-29-1	Tamoxifen	455656089540501	2021-05-17	0.27	<	0.27	<	0.27	0	Neither sample
129618-40-2	Nevirapine	455656089540501	2021-05-17	0.046	<	0.046	<	0.046	0	Neither sample
134678-17-4	Lamivudine	455656089540501	2021-05-17	0.016	<	0.016	<	0.016	0	Neither sample
39809-25-1	Penciclovir	455656089540501	2021-05-17	0.08	<	0.08	<	0.08	0	Neither sample
136470-78-5	Abacavir	455656089540501	2021-05-17	0.002	<	0.002	<	0.002	0	Neither sample
28981-97-7	Alprazolam	455656089540501	2021-05-17	0.021	<	0.021	<	0.021	0	Neither sample
93413-62-8	Desvenlafaxine	455656089540501	2021-05-17	0.084	<	0.084	<	0.084	0	Neither sample
1088-11-5	Nordiazepam	455656089540501	2021-05-17	0.02	<	0.02	<	0.02	0	Neither sample
60142-96-3	Gabapentin	455659089515901	2021-02-22	0.16	<	0.16	<	0.16	0	Neither sample
68-22-4	Norethindrone	455659089515901	2021-02-22	0.08	<	0.08	<	0.02	0	Neither sample
51-03-6	Piperonyl butoxide	455659089515901	2021-02-22	0.2	<	0.2	<	0.06	0	Neither sample
103-90-2	Acetaminophen	455659089515901	2021-02-22	0.2	<	0.2	<	0.084	0	Neither sample
18559-94-9	Albuterol	455659089515901	2021-02-22	0.0067	<	0.0067	<	0.0067	0	Neither sample
34911-55-2	Bupropion	455659089515901	2021-02-22	0.018	<	0.018	<	0.018	0	Neither sample
58-08-2	Caffeine	455659089515901	2021-02-22	0.091	<	0.091	<	0.091	0	Neither sample
298-46-4	Carbamazepine	455659089515901	2021-02-22	0.011	<	0.011	<	0.011	0	Neither sample
51481-61-9	Cimetidine	455659089515901	2021-02-22	0.14	<	0.14	<	0.14	0	Neither sample
76-57-3	Codeine	455659089515901	2021-02-22	0.08	<	0.08	<	0.032	0	Neither sample
486-56-6	Cotinine	455659089515901	2021-02-22	0.02	<	0.02	<	0.0064	0	Neither sample
67035-22-7	Dehydronifedipine	455659089515901	2021-02-22	0.02	<	0.02	<	0.02	0	Neither sample
58-73-1	Diphenhydramine	455659089515901	2021-02-22	0.048	<	0.048	<	0.048	0	Neither sample
116539-59-4	Duloxetine	455659089515901	2021-02-22	0.037	<	0.037	<	0.037	0	Neither sample
114-07-8	Erythromycin	455659089515901	2021-02-22	0.08	<	0.08	<	0.08	0	Neither sample
54910-89-3	Fluoxetine	455659089515901	2021-02-22	0.026	<	0.026	<	0.026	0	Neither sample
83891-03-6	Norfluoxetine	455659089515901	2021-02-22	0.08	<	0.08	<	0.08	0	Neither sample
66357-35-5	Ranitidine	455659089515901	2021-02-22	0.192	<	0.192	<	0.192	0	Neither sample
723-46-6	Sulfamethoxazole	455659089515901	2021-02-22	0.02	<	0.02	<	0.02	0	Neither sample
148-79-8	Thiabendazole	455659089515901	2021-02-22	0.004	<	0.004	<	0.004	0	Neither sample
738-70-5	Trimethoprim	455659089515901	2021-02-22	0.02	<	0.02	<	0.02	0	Neither sample
81-81-2	Warfarin	455659089515901	2021-02-22	0.006	<	0.006	<	0.006	0	Neither sample
57-27-2	Morphine	455659089515901	2021-02-22	0.08	<	0.08	<	0.08	0	Neither sample
50-23-7	Hydrocortisone	455659089515901	2021-02-22	0.2	<	0.2	<	0.147	0	Neither sample
90-82-4 + 299-42-3	Pseudoephedrine + Ephedrine	455659089515901	2021-02-22	0.006	<	0.006	<	0.006	0	Neither sample
300-62-9	Amphetamine	455659089515901	2021-02-22	0.0044	<	0.0044	<	0.0044	0	Neither sample
57-53-4	Meprobamate	455659089515901	2021-02-22	0.012	<	0.012	<	0.012	0	Neither sample
57-41-0	Phenytoin	455659089515901	2021-02-22	0.188	<	0.188	<	0.188	0	Neither sample
53-03-2	Prednisone	455659089515901	2021-02-22	0.14	<	0.14	<	0.105	0	Neither sample
125-71-3	Dextromethorphan	455659089515901	2021-02-22	0.0082	<	0.0082	<	0.0082	0	Neither sample
604-75-1	Oxazepam	455659089515901	2021-02-22	0.226	<	0.226	<	0.226	0	Neither sample
846-49-1	Lorazepam	455659089515901	2021-02-22	0.202	<	0.202	<	0.202	0	Neither sample
846-50-4	Temazepam	455659089515901	2021-02-22	0.04	<	0.04	<	0.018	0	Neither sample
52-53-9	Verapamil	455659089515901	2021-02-22	0.14	<	0.14	<	0.14	0	Neither sample
396-01-0	Triamterene	455659089515901	2021-02-22	0.0052	<	0.0052	<	0.0052	0	Neither sample
144-82-1	Sulfamethizole	455659089515901	2021-02-22	0.104	<	0.104	<	0.104	0	Neither sample
60-80-0	Antipyrine	455659089515901	2021-02-22	0.05	<	0.05	<	0.05	0	Neither sample
86386-73-4	Fluconazole	455659089515901	2021-02-22	0.03	<	0.03	<	0.03	0	Neither sample
76963-41-2	Nizatidine	455659089515901	2021-02-22	0.08	<	0.08	<	0.08	0	Neither sample
6493-05-6	Pentoxifylline	455659089515901	2021-02-22	0.0094	<	0.0094	<	0.0094	0	Neither sample
256-96-2	Iminostilbene	455659089515901	2021-02-22	0.145	<	0.145	<	0.145	0	Neither sample
50-24-8	Prednisolone	455659089515901	2021-02-22	0.2	<	0.2	<	0.15	0	Neither sample
59277-89-3	Acyclovir	455659089515901	2021-02-22	0.022	<	0.022	<	0.022	0	Neither sample
378-44-9	Betamethasone	455659089515901	2021-02-22	0.2	<	0.2	<	0.114	0	Neither sample
163222-33-1	Ezetimibe	455659089515901	2021-02-22	0.205	<	0.205	<	0.205	0	Neither sample
79794-75-5	Loratadine	455659089515901	2021-02-22	0.007	<	0.007	<	0.007	0	Neither sample
49562-28-9	Fenofibrate	455659089515901	2021-02-22	0.02	<	0.02	<	0.0064	0	Neither sample
657-24-9	Metformin	455659089515901	2021-02-22	0.02	<	0.02	<	0.013	0	Neither sample
54-11-5	Nicotine	455659089515901	2021-02-22	0.058	<	0.058	<	0.058	0	Neither sample
58-55-9	Theophylline	455659089515901	2021-02-22	0.2	<	0.2	<	0.08	0	Neither sample
76-42-6	Oxycodone	455659089515901	2021-02-22	0.025	<	0.025	<	0.025	0	Neither sample
634-03-7	Phendimetrazine	455659089515901	2021-02-22	0.02	<	0.02	<	0.02	0	Neither sample
132-22-9	Chlorpheniramine	455659089515901	2021-02-22	0.054	<	0.054	<	0.054	0	Neither sample
78-44-4	Carisoprodol	455659089515901	2021-02-22	0.02	<	0.02	<	0.02	0	Neither sample
439-14-5	Diazepam	455659089515901	2021-02-22	0.004	<	0.004	<	0.004	0	Neither sample
76-99-3	Methadone	455659089515901	2021-02-22	0.0076	<	0.0076	<	0.0076	0	Neither sample
532-03-6	Methocarbamol	455659089515901	2021-02-22	0.011	<	0.011	<	0.011	0	Neither sample
29122-68-7	Atenolol	455659089515901	2021-02-22	0.02	<	0.02	<	0.013	0	Neither sample
122-11-2	Sulfadimethoxine	455659089515901	2021-02-22	0.014	<	0.014	<	0.014	0	Neither sample
1665-48-1	Metaxalone	455659089515901	2021-02-22	0.02	<	0.02	<	0.016	0	Neither sample
59729-33-8	Citalopram	455659089515901	2021-02-22	0.0066	<	0.0066	<	0.0066	0	Neither sample
125-29-1	Hydrocodone	455659089515901	2021-02-22	0.04	<	0.04	<	0.04	0	Neither sample
124832-26-4	Valacyclovir	455659089515901	2021-02-22	0.163	<	0.163	<	0.163	0	Neither sample
186691-13-4	Tiotropium	455659089515901	2021-02-22	0.05	<	0.05	<	0.05	0	Neither sample
83799-24-0	Fexofenadine	455659089515901	2021-02-22	0.044	<	0.044	<	0.044	0	Neither sample
196618-13-0	Oseltamivir	455659089515901	2021-02-22	0.015	<	0.015	<	0.015	0	Neither sample
73590-58-6 + 161796-78-7	Omeprazole + Esomeprazole	455659089515901	2021-02-22	0.016	<	0.016	<	0.016	0	Neither sample
29385-43-1	Tolyltriazole	455659089515901	2021-02-22	0.08	<	0.08	<	0.08	0	Neither sample
53179-11-6	Loperamide	455659089515901	2021-02-22	0.08	<	0.08	<	0.08	0	Neither sample
525-66-6	Propranolol	455659089515901	2021-02-22	0.026	<	0.026	<	0.026	0	Neither sample
27203-92-5	Tramadol	455659089515901	2021-02-22	0.0074	<	0.0074	<	0.0074	0	Neither sample
4205-90-7	Clonidine	455659089515901	2021-02-22	0.061	<	0.061	<	0.061	0	Neither sample
42399-41-7	Diltiazem	455659089515901	2021-02-22	0.01	<	0.01	<	0.01	0	Neither sample
54739-18-3	Fluvoxamine	455659089515901	2021-02-22	0.08	<	0.08	<	0.08	0	Neither sample
50-48-6	Amitriptyline	455659089515901	2021-02-22	0.037	<	0.037	<	0.037	0	Neither sample
51384-51-1	Metoprolol	455659089515901	2021-02-22	0.01	<	0.01	<	0.01	0	Neither sample
60-87-7	Promethazine	455659089515901	2021-02-22	0.114	<	0.114	<	0.114	0	Neither sample
59-05-2	Methotrexate	455659089515901	2021-02-22	0.052	<	0.052	<	0.052	0	Neither sample
61869-08-7	Paroxetine	455659089515901	2021-02-22	0.072	<	0.072	<	0.072	0	Neither sample
79617-96-2	Sertraline	455659089515901	2021-02-22	0.016	<	0.016	<	0.016	0	Neither sample
80474-14-2	Fluticasone propionate	455659089515901	2021-02-22	0.03	<	0.03	<	0.03	0	Neither sample
84449-90-1	Raloxifene	455659089515901	2021-02-22	0.08	<	0.08	<	0.08	0	Neither sample
486460-32-6	Sitagliptin	455659089515901	2021-02-22	0.097	<	0.097	<	0.097	0	Neither sample
87857-41-8	Norsertraline	455659089515901	2021-02-22	0.08	<	0.08	<	0.08	0	Neither sample
93413-69-5	Venlafaxine	455659089515901	2021-02-22	0.0052	<	0.0052	<	0.0052	0	Neither sample
1159-82-6	10-Hydroxy-amitriptyline	455659089515901	2021-02-22	0.0083	<	0.0083	<	0.0083	0	Neither sample
86-13-5	Benztropine	455659089515901	2021-02-22	0.044	<	0.044	<	0.044	0	Neither sample
86408-45-9	Desmethyldiltiazem	455659089515901	2021-02-22	0.07	<	0.07	<	0.07	0	Neither sample
76824-35-6	Famotidine	455659089515901	2021-02-22	0.034	<	0.034	<	0.034	0	Neither sample
29094-61-9	Glipizide	455659089515901	2021-02-22	0.08	<	0.08	<	0.08	0	Neither sample
10238-21-8	Glyburide	455659089515901	2021-02-22	0.004	<	0.004	<	0.004	0	Neither sample
68-88-2	Hydroxyzine	455659089515901	2021-02-22	0.0074	<	0.0074	<	0.0074	0	Neither sample
42200-33-9	Nadolol	455659089515901	2021-02-22	0.02	<	0.02	<	0.02	0	Neither sample
67018-85-3	Norverapamil	455659089515901	2021-02-22	0.0086	<	0.0086	<	0.0086	0	Neither sample
94-78-0	Phenazopyridine	455659089515901	2021-02-22	0.02	<	0.02	<	0.013	0	Neither sample
469-62-5	Propoxyphene	455659089515901	2021-02-22	0.028	<	0.028	<	0.028	0	Neither sample
130-95-0	Quinine	455659089515901	2021-02-22	0.08	<	0.08	<	0.08	0	Neither sample
102676-47-1	Fadrozole	455659089515901	2021-02-22	0.013	<	0.013	<	0.013	0	Neither sample
65277-42-1	Ketoconazole	455659089515901	2021-02-22	0.113	<	0.113	<	0.113	0	Neither sample
10540-29-1	Tamoxifen	455659089515901	2021-02-22	0.27	<	0.27	<	0.27	0	Neither sample
129618-40-2	Nevirapine	455659089515901	2021-02-22	0.046	<	0.046	<	0.046	0	Neither sample
134678-17-4	Lamivudine	455659089515901	2021-02-22	0.016	<	0.016	<	0.016	0	Neither sample
39809-25-1	Penciclovir	455659089515901	2021-02-22	0.08	<	0.08	<	0.08	0	Neither sample
136470-78-5	Abacavir	455659089515901	2021-02-22	0.002	<	0.002	<	0.002	0	Neither sample
28981-97-7	Alprazolam	455659089515901	2021-02-22	0.021	<	0.021	<	0.021	0	Neither sample
93413-62-8	Desvenlafaxine	455659089515901	2021-02-22	0.084	<	0.084	<	0.084	0	Neither sample
1088-11-5	Nordiazepam	455659089515901	2021-02-22	0.02	<	0.02	<	0.02	0	Neither sample
1912-24-9	Atrazine	455744089534801	2020-11-17	0.02	<	0.02	<	0.02	0	Neither sample
68-22-4	Norethindrone	455744089534801	2020-11-17	0.14	<	0.14	<	0.02	0	Neither sample
51-03-6	Piperonyl butoxide	455744089534801	2020-11-17	0.06	<	0.06	<	0.06	0	Neither sample
103-90-2	Acetaminophen	455744089534801	2020-11-17	0.084	<	0.084	<	0.084	0	Neither sample
18559-94-9	Albuterol	455744089534801	2020-11-17	0.0067	<	0.0067	<	0.0067	0	Neither sample
34911-55-2	Bupropion	455744089534801	2020-11-17	0.018	<	0.018	<	0.018	0	Neither sample
58-08-2	Caffeine	455744089534801	2020-11-17	0.091	<	0.091	<	0.091	0	Neither sample
51481-61-9	Cimetidine	455744089534801	2020-11-17	0.14	<	0.14	<	0.14	0	Neither sample
76-57-3	Codeine	455744089534801	2020-11-17	0.032	<	0.032	<	0.032	0	Neither sample
486-56-6	Cotinine	455744089534801	2020-11-17	0.0064	<	0.0064	<	0.0064	0	Neither sample
67035-22-7	Dehydronifedipine	455744089534801	2020-11-17	0.02	<	0.02	<	0.02	0	Neither sample
611-59-6	Dimethylxanthine	455744089534801	2020-11-17	0.2	<	0.2	<	0.088	0	Neither sample
58-73-1	Diphenhydramine	455744089534801	2020-11-17	0.048	<	0.048	<	0.048	0	Neither sample
116539-59-4	Duloxetine	455744089534801	2020-11-17	0.08	<	0.08	<	0.037	0	Neither sample
114-07-8	Erythromycin	455744089534801	2020-11-17	0.08	<	0.08	<	0.08	0	Neither sample
54910-89-3	Fluoxetine	455744089534801	2020-11-17	0.026	<	0.026	<	0.026	0	Neither sample
83891-03-6	Norfluoxetine	455744089534801	2020-11-17	0.08	<	0.08	<	0.08	0	Neither sample
66357-35-5	Ranitidine	455744089534801	2020-11-17	0.192	<	0.192	<	0.192	0	Neither sample
723-46-6	Sulfamethoxazole	455744089534801	2020-11-17	0.02	<	0.02	<	0.02	0	Neither sample
148-79-8	Thiabendazole	455744089534801	2020-11-17	0.004	<	0.004	<	0.004	0	Neither sample
738-70-5	Trimethoprim	455744089534801	2020-11-17	0.02	<	0.02	<	0.02	0	Neither sample
81-81-2	Warfarin	455744089534801	2020-11-17	0.006	<	0.006	<	0.006	0	Neither sample
57-27-2	Morphine	455744089534801	2020-11-17	0.08	<	0.08	<	0.08	0	Neither sample
50-23-7	Hydrocortisone	455744089534801	2020-11-17	0.2	<	0.2	<	0.147	0	Neither sample
90-82-4 + 299-42-3	Pseudoephedrine + Ephedrine	455744089534801	2020-11-17	0.006	<	0.006	<	0.006	0	Neither sample
300-62-9	Amphetamine	455744089534801	2020-11-17	0.0044	<	0.0044	<	0.0044	0	Neither sample
137-58-6	Lidocaine	455744089534801	2020-11-17	0.004	<	0.004	<	0.004	0	Neither sample
57-53-4	Meprobamate	455744089534801	2020-11-17	0.012	<	0.012	<	0.012	0	Neither sample
57-41-0	Phenytoin	455744089534801	2020-11-17	0.2	<	0.2	<	0.188	0	Neither sample
53-03-2	Prednisone	455744089534801	2020-11-17	0.2	<	0.2	<	0.105	0	Neither sample
125-71-3	Dextromethorphan	455744089534801	2020-11-17	0.0082	<	0.0082	<	0.0082	0	Neither sample
604-75-1	Oxazepam	455744089534801	2020-11-17	0.226	<	0.226	<	0.226	0	Neither sample
846-49-1	Lorazepam	455744089534801	2020-11-17	0.202	<	0.202	<	0.202	0	Neither sample
846-50-4	Temazepam	455744089534801	2020-11-17	0.018	<	0.018	<	0.018	0	Neither sample
52-53-9	Verapamil	455744089534801	2020-11-17	0.14	<	0.14	<	0.14	0	Neither sample
396-01-0	Triamterene	455744089534801	2020-11-17	0.0052	<	0.0052	<	0.0052	0	Neither sample
144-82-1	Sulfamethizole	455744089534801	2020-11-17	0.104	<	0.104	<	0.104	0	Neither sample
60-80-0	Antipyrine	455744089534801	2020-11-17	0.05	<	0.05	<	0.05	0	Neither sample
86386-73-4	Fluconazole	455744089534801	2020-11-17	0.03	<	0.03	<	0.03	0	Neither sample
76963-41-2	Nizatidine	455744089534801	2020-11-17	0.08	<	0.08	<	0.08	0	Neither sample
6493-05-6	Pentoxifylline	455744089534801	2020-11-17	0.02	<	0.02	<	0.0094	0	Neither sample
256-96-2	Iminostilbene	455744089534801	2020-11-17	0.145	<	0.145	<	0.145	0	Neither sample
50-24-8	Prednisolone	455744089534801	2020-11-17	0.4	<	0.4	<	0.15	0	Neither sample
59277-89-3	Acyclovir	455744089534801	2020-11-17	0.022	<	0.022	<	0.022	0	Neither sample
378-44-9	Betamethasone	455744089534801	2020-11-17	0.2	<	0.2	<	0.114	0	Neither sample
163222-33-1	Ezetimibe	455744089534801	2020-11-17	0.205	<	0.205	<	0.205	0	Neither sample
79794-75-5	Loratadine	455744089534801	2020-11-17	0.007	<	0.007	<	0.007	0	Neither sample
49562-28-9	Fenofibrate	455744089534801	2020-11-17	0.0064	<	0.0064	<	0.0064	0	Neither sample
54-11-5	Nicotine	455744089534801	2020-11-17	0.08	<	0.08	<	0.058	0	Neither sample
58-55-9	Theophylline	455744089534801	2020-11-17	0.4	<	0.4	<	0.08	0	Neither sample
76-42-6	Oxycodone	455744089534801	2020-11-17	0.025	<	0.025	<	0.025	0	Neither sample
634-03-7	Phendimetrazine	455744089534801	2020-11-17	0.02	<	0.02	<	0.02	0	Neither sample
132-22-9	Chlorpheniramine	455744089534801	2020-11-17	0.054	<	0.054	<	0.054	0	Neither sample
78-44-4	Carisoprodol	455744089534801	2020-11-17	0.02	<	0.02	<	0.02	0	Neither sample
439-14-5	Diazepam	455744089534801	2020-11-17	0.004	<	0.004	<	0.004	0	Neither sample
76-99-3	Methadone	455744089534801	2020-11-17	0.0076	<	0.0076	<	0.0076	0	Neither sample
532-03-6	Methocarbamol	455744089534801	2020-11-17	0.02	<	0.02	<	0.011	0	Neither sample
29122-68-7	Atenolol	455744089534801	2020-11-17	0.02	<	0.02	<	0.013	0	Neither sample
122-11-2	Sulfadimethoxine	455744089534801	2020-11-17	0.014	<	0.014	<	0.014	0	Neither sample
1665-48-1	Metaxalone	455744089534801	2020-11-17	0.2	<	0.2	<	0.016	0	Neither sample
59729-33-8	Citalopram	455744089534801	2020-11-17	0.0066	<	0.0066	<	0.0066	0	Neither sample
125-29-1	Hydrocodone	455744089534801	2020-11-17	0.04	<	0.04	<	0.04	0	Neither sample
124832-26-4	Valacyclovir	455744089534801	2020-11-17	0.163	<	0.163	<	0.163	0	Neither sample
186691-13-4	Tiotropium	455744089534801	2020-11-17	0.05	<	0.05	<	0.05	0	Neither sample
83799-24-0	Fexofenadine	455744089534801	2020-11-17	0.044	<	0.044	<	0.044	0	Neither sample
196618-13-0	Oseltamivir	455744089534801	2020-11-17	0.015	<	0.015	<	0.015	0	Neither sample
73590-58-6 + 161796-78-7	Omeprazole + Esomeprazole	455744089534801	2020-11-17	0.016	<	0.016	<	0.016	0	Neither sample
29385-43-1	Tolyltriazole	455744089534801	2020-11-17	0.08	<	0.08	<	0.08	0	Neither sample
53179-11-6	Loperamide	455744089534801	2020-11-17	0.08	<	0.08	<	0.08	0	Neither sample
525-66-6	Propranolol	455744089534801	2020-11-17	0.026	<	0.026	<	0.026	0	Neither sample
27203-92-5	Tramadol	455744089534801	2020-11-17	0.01	<	0.01	<	0.0074	0	Neither sample
4205-90-7	Clonidine	455744089534801	2020-11-17	0.08	<	0.08	<	0.061	0	Neither sample
42399-41-7	Diltiazem	455744089534801	2020-11-17	0.02	<	0.02	<	0.01	0	Neither sample
54739-18-3	Fluvoxamine	455744089534801	2020-11-17	0.08	<	0.08	<	0.08	0	Neither sample
50-48-6	Amitriptyline	455744089534801	2020-11-17	0.037	<	0.037	<	0.037	0	Neither sample
51384-51-1	Metoprolol	455744089534801	2020-11-17	0.01	<	0.01	<	0.01	0	Neither sample
60-87-7	Promethazine	455744089534801	2020-11-17	0.114	<	0.114	<	0.114	0	Neither sample
59-05-2	Methotrexate	455744089534801	2020-11-17	0.052	<	0.052	<	0.052	0	Neither sample
61869-08-7	Paroxetine	455744089534801	2020-11-17	0.072	<	0.072	<	0.072	0	Neither sample
79617-96-2	Sertraline	455744089534801	2020-11-17	0.016	<	0.016	<	0.016	0	Neither sample
80474-14-2	Fluticasone propionate	455744089534801	2020-11-17	0.03	<	0.03	<	0.03	0	Neither sample
84449-90-1	Raloxifene	455744089534801	2020-11-17	0.08	<	0.08	<	0.08	0	Neither sample
486460-32-6	Sitagliptin	455744089534801	2020-11-17	0.097	<	0.097	<	0.097	0	Neither sample
87857-41-8	Norsertraline	455744089534801	2020-11-17	0.08	<	0.08	<	0.08	0	Neither sample
93413-69-5	Venlafaxine	455744089534801	2020-11-17	0.0052	<	0.0052	<	0.0052	0	Neither sample
1159-82-6	10-Hydroxy-amitriptyline	455744089534801	2020-11-17	0.0083	<	0.0083	<	0.0083	0	Neither sample
86-13-5	Benztropine	455744089534801	2020-11-17	0.044	<	0.044	<	0.044	0	Neither sample
86408-45-9	Desmethyldiltiazem	455744089534801	2020-11-17	0.07	<	0.07	<	0.07	0	Neither sample
76824-35-6	Famotidine	455744089534801	2020-11-17	0.034	<	0.034	<	0.034	0	Neither sample
29094-61-9	Glipizide	455744089534801	2020-11-17	0.2	<	0.2	<	0.08	0	Neither sample
10238-21-8	Glyburide	455744089534801	2020-11-17	0.004	<	0.004	<	0.004	0	Neither sample
68-88-2	Hydroxyzine	455744089534801	2020-11-17	0.0074	<	0.0074	<	0.0074	0	Neither sample
42200-33-9	Nadolol	455744089534801	2020-11-17	0.02	<	0.02	<	0.02	0	Neither sample
67018-85-3	Norverapamil	455744089534801	2020-11-17	0.0086	<	0.0086	<	0.0086	0	Neither sample
94-78-0	Phenazopyridine	455744089534801	2020-11-17	0.08	<	0.08	<	0.013	0	Neither sample
469-62-5	Propoxyphene	455744089534801	2020-11-17	0.028	<	0.028	<	0.028	0	Neither sample
130-95-0	Quinine	455744089534801	2020-11-17	0.08	<	0.08	<	0.08	0	Neither sample
102676-47-1	Fadrozole	455744089534801	2020-11-17	0.02	<	0.02	<	0.013	0	Neither sample
65277-42-1	Ketoconazole	455744089534801	2020-11-17	0.113	<	0.113	<	0.113	0	Neither sample
10540-29-1	Tamoxifen	455744089534801	2020-11-17	0.27	<	0.27	<	0.27	0	Neither sample
129618-40-2	Nevirapine	455744089534801	2020-11-17	0.046	<	0.046	<	0.046	0	Neither sample
134678-17-4	Lamivudine	455744089534801	2020-11-17	0.02	<	0.02	<	0.016	0	Neither sample
39809-25-1	Penciclovir	455744089534801	2020-11-17	0.08	<	0.08	<	0.08	0	Neither sample
136470-78-5	Abacavir	455744089534801	2020-11-17	0.002	<	0.002	<	0.002	0	Neither sample
28981-97-7	Alprazolam	455744089534801	2020-11-17	0.021	<	0.021	<	0.021	0	Neither sample
93413-62-8	Desvenlafaxine	455744089534801	2020-11-17	0.084	<	0.084	<	0.084	0	Neither sample
1088-11-5	Nordiazepam	455744089534801	2020-11-17	0.02	<	0.02	<	0.02	0	Neither sample
60142-96-3	Gabapentin	455826089563101	2020-08-19	0.16	<	0.16	<	0.16	0	Neither sample
68-22-4	Norethindrone	455826089563101	2020-08-19	0.08	<	0.08	<	0.02	0	Neither sample
51-03-6	Piperonyl butoxide	455826089563101	2020-08-19	0.08	<	0.08	<	0.06	0	Neither sample
103-90-2	Acetaminophen	455826089563101	2020-08-19	0.02	<	0.02	<	0.02	0	Neither sample
18559-94-9	Albuterol	455826089563101	2020-08-19	0.0067	<	0.0067	<	0.0067	0	Neither sample
34911-55-2	Bupropion	455826089563101	2020-08-19	0.018	<	0.018	<	0.018	0	Neither sample
58-08-2	Caffeine	455826089563101	2020-08-19	0.091	<	0.091	<	0.091	0	Neither sample
298-46-4	Carbamazepine	455826089563101	2020-08-19	0.02	<	0.02	<	0.011	0	Neither sample
51481-61-9	Cimetidine	455826089563101	2020-08-19	0.14	<	0.14	<	0.14	0	Neither sample
76-57-3	Codeine	455826089563101	2020-08-19	0.032	<	0.032	<	0.032	0	Neither sample
486-56-6	Cotinine	455826089563101	2020-08-19	0.0064	<	0.0064	<	0.0064	0	Neither sample
67035-22-7	Dehydronifedipine	455826089563101	2020-08-19	0.02	<	0.02	<	0.02	0	Neither sample
611-59-6	Dimethylxanthine	455826089563101	2020-08-19	0.088	<	0.088	<	0.088	0	Neither sample
58-73-1	Diphenhydramine	455826089563101	2020-08-19	0.048	<	0.048	<	0.048	0	Neither sample
116539-59-4	Duloxetine	455826089563101	2020-08-19	0.037	<	0.037	<	0.037	0	Neither sample
114-07-8	Erythromycin	455826089563101	2020-08-19	0.08	<	0.08	<	0.08	0	Neither sample
54910-89-3	Fluoxetine	455826089563101	2020-08-19	0.026	<	0.026	<	0.026	0	Neither sample
83891-03-6	Norfluoxetine	455826089563101	2020-08-19	0.08	<	0.08	<	0.08	0	Neither sample
66357-35-5	Ranitidine	455826089563101	2020-08-19	0.192	<	0.192	<	0.192	0	Neither sample
723-46-6	Sulfamethoxazole	455826089563101	2020-08-19	0.02	<	0.02	<	0.02	0	Neither sample
148-79-8	Thiabendazole	455826089563101	2020-08-19	0.004	<	0.004	<	0.004	0	Neither sample
738-70-5	Trimethoprim	455826089563101	2020-08-19	0.02	<	0.02	<	0.02	0	Neither sample
81-81-2	Warfarin	455826089563101	2020-08-19	0.02	<	0.02	<	0.006	0	Neither sample
57-27-2	Morphine	455826089563101	2020-08-19	0.08	<	0.08	<	0.08	0	Neither sample
50-23-7	Hydrocortisone	455826089563101	2020-08-19	0.147	<	0.147	<	0.147	0	Neither sample
90-82-4 + 299-42-3	Pseudoephedrine + Ephedrine	455826089563101	2020-08-19	0.006	<	0.006	<	0.006	0	Neither sample
300-62-9	Amphetamine	455826089563101	2020-08-19	0.0044	<	0.0044	<	0.0044	0	Neither sample
137-58-6	Lidocaine	455826089563101	2020-08-19	0.008	<	0.008	<	0.008	0	Neither sample
57-53-4	Meprobamate	455826089563101	2020-08-19	0.012	<	0.012	<	0.012	0	Neither sample
57-41-0	Phenytoin	455826089563101	2020-08-19	0.4	<	0.4	<	0.188	0	Neither sample
53-03-2	Prednisone	455826089563101	2020-08-19	0.105	<	0.105	<	0.105	0	Neither sample
125-71-3	Dextromethorphan	455826089563101	2020-08-19	0.0082	<	0.0082	<	0.0082	0	Neither sample
604-75-1	Oxazepam	455826089563101	2020-08-19	0.226	<	0.226	<	0.226	0	Neither sample
846-49-1	Lorazepam	455826089563101	2020-08-19	0.202	<	0.202	<	0.202	0	Neither sample
846-50-4	Temazepam	455826089563101	2020-08-19	0.02	<	0.02	<	0.018	0	Neither sample
52-53-9	Verapamil	455826089563101	2020-08-19	0.14	<	0.14	<	0.14	0	Neither sample
396-01-0	Triamterene	455826089563101	2020-08-19	0.0052	<	0.0052	<	0.0052	0	Neither sample
144-82-1	Sulfamethizole	455826089563101	2020-08-19	0.104	<	0.104	<	0.104	0	Neither sample
60-80-0	Antipyrine	455826089563101	2020-08-19	0.05	<	0.05	<	0.05	0	Neither sample
86386-73-4	Fluconazole	455826089563101	2020-08-19	0.03	<	0.03	<	0.03	0	Neither sample
76963-41-2	Nizatidine	455826089563101	2020-08-19	0.08	<	0.08	<	0.08	0	Neither sample
6493-05-6	Pentoxifylline	455826089563101	2020-08-19	0.0094	<	0.0094	<	0.0094	0	Neither sample
256-96-2	Iminostilbene	455826089563101	2020-08-19	0.2	<	0.2	<	0.145	0	Neither sample
50-24-8	Prednisolone	455826089563101	2020-08-19	0.15	<	0.15	<	0.15	0	Neither sample
59277-89-3	Acyclovir	455826089563101	2020-08-19	0.08	<	0.08	<	0.022	0	Neither sample
378-44-9	Betamethasone	455826089563101	2020-08-19	0.114	<	0.114	<	0.114	0	Neither sample
163222-33-1	Ezetimibe	455826089563101	2020-08-19	0.205	<	0.205	<	0.205	0	Neither sample
79794-75-5	Loratadine	455826089563101	2020-08-19	0.007	<	0.007	<	0.007	0	Neither sample
49562-28-9	Fenofibrate	455826089563101	2020-08-19	0.02	<	0.02	<	0.0064	0	Neither sample
657-24-9	Metformin	455826089563101	2020-08-19	0.02	<	0.02	<	0.013	0	Neither sample
54-11-5	Nicotine	455826089563101	2020-08-19	0.058	<	0.058	<	0.058	0	Neither sample
58-55-9	Theophylline	455826089563101	2020-08-19	0.2	<	0.2	<	0.08	0	Neither sample
76-42-6	Oxycodone	455826089563101	2020-08-19	0.025	<	0.025	<	0.025	0	Neither sample
634-03-7	Phendimetrazine	455826089563101	2020-08-19	0.02	<	0.02	<	0.02	0	Neither sample
132-22-9	Chlorpheniramine	455826089563101	2020-08-19	0.054	<	0.054	<	0.054	0	Neither sample
78-44-4	Carisoprodol	455826089563101	2020-08-19	0.02	<	0.02	<	0.02	0	Neither sample
439-14-5	Diazepam	455826089563101	2020-08-19	0.004	<	0.004	<	0.004	0	Neither sample
76-99-3	Methadone	455826089563101	2020-08-19	0.0076	<	0.0076	<	0.0076	0	Neither sample
532-03-6	Methocarbamol	455826089563101	2020-08-19	0.011	<	0.011	<	0.011	0	Neither sample
29122-68-7	Atenolol	455826089563101	2020-08-19	0.013	<	0.013	<	0.013	0	Neither sample
122-11-2	Sulfadimethoxine	455826089563101	2020-08-19	0.03	<	0.03	<	0.03	0	Neither sample
1665-48-1	Metaxalone	455826089563101	2020-08-19	0.02	<	0.02	<	0.016	0	Neither sample
59729-33-8	Citalopram	455826089563101	2020-08-19	0.0066	<	0.0066	<	0.0066	0	Neither sample
125-29-1	Hydrocodone	455826089563101	2020-08-19	0.04	<	0.04	<	0.04	0	Neither sample
124832-26-4	Valacyclovir	455826089563101	2020-08-19	0.163	<	0.163	<	0.163	0	Neither sample
186691-13-4	Tiotropium	455826089563101	2020-08-19	0.05	<	0.05	<	0.05	0	Neither sample
83799-24-0	Fexofenadine	455826089563101	2020-08-19	0.044	<	0.044	<	0.044	0	Neither sample
196618-13-0	Oseltamivir	455826089563101	2020-08-19	0.02	<	0.02	<	0.015	0	Neither sample
73590-58-6 + 161796-78-7	Omeprazole + Esomeprazole	455826089563101	2020-08-19	0.016	<	0.016	<	0.016	0	Neither sample
29385-43-1	Tolyltriazole	455826089563101	2020-08-19	0.08	<	0.08	<	0.08	0	Neither sample
53179-11-6	Loperamide	455826089563101	2020-08-19	0.08	<	0.08	<	0.08	0	Neither sample
525-66-6	Propranolol	455826089563101	2020-08-19	0.026	<	0.026	<	0.026	0	Neither sample
27203-92-5	Tramadol	455826089563101	2020-08-19	0.0074	<	0.0074	<	0.0074	0	Neither sample
4205-90-7	Clonidine	455826089563101	2020-08-19	0.061	<	0.061	<	0.061	0	Neither sample
42399-41-7	Diltiazem	455826089563101	2020-08-19	0.02	<	0.02	<	0.01	0	Neither sample
54739-18-3	Fluvoxamine	455826089563101	2020-08-19	0.08	<	0.08	<	0.08	0	Neither sample
50-48-6	Amitriptyline	455826089563101	2020-08-19	0.037	<	0.037	<	0.037	0	Neither sample
51384-51-1	Metoprolol	455826089563101	2020-08-19	0.01	<	0.01	<	0.01	0	Neither sample
60-87-7	Promethazine	455826089563101	2020-08-19	0.2	<	0.2	<	0.114	0	Neither sample
59-05-2	Methotrexate	455826089563101	2020-08-19	0.052	<	0.052	<	0.052	0	Neither sample
61869-08-7	Paroxetine	455826089563101	2020-08-19	0.072	<	0.072	<	0.072	0	Neither sample
79617-96-2	Sertraline	455826089563101	2020-08-19	0.016	<	0.016	<	0.016	0	Neither sample
80474-14-2	Fluticasone propionate	455826089563101	2020-08-19	0.03	<	0.03	<	0.03	0	Neither sample
84449-90-1	Raloxifene	455826089563101	2020-08-19	0.08	<	0.08	<	0.08	0	Neither sample
486460-32-6	Sitagliptin	455826089563101	2020-08-19	0.097	<	0.097	<	0.097	0	Neither sample
87857-41-8	Norsertraline	455826089563101	2020-08-19	0.08	<	0.08	<	0.08	0	Neither sample
93413-69-5	Venlafaxine	455826089563101	2020-08-19	0.0052	<	0.0052	<	0.0052	0	Neither sample
1159-82-6	10-Hydroxy-amitriptyline	455826089563101	2020-08-19	0.0083	<	0.0083	<	0.0083	0	Neither sample
86-13-5	Benztropine	455826089563101	2020-08-19	0.044	<	0.044	<	0.044	0	Neither sample
86408-45-9	Desmethyldiltiazem	455826089563101	2020-08-19	0.07	<	0.07	<	0.07	0	Neither sample
76824-35-6	Famotidine	455826089563101	2020-08-19	0.034	<	0.034	<	0.034	0	Neither sample
29094-61-9	Glipizide	455826089563101	2020-08-19	0.08	<	0.08	<	0.08	0	Neither sample
10238-21-8	Glyburide	455826089563101	2020-08-19	0.058	<	0.058	<	0.058	0	Neither sample
68-88-2	Hydroxyzine	455826089563101	2020-08-19	0.02	<	0.02	<	0.0074	0	Neither sample
42200-33-9	Nadolol	455826089563101	2020-08-19	0.02	<	0.02	<	0.02	0	Neither sample
67018-85-3	Norverapamil	455826089563101	2020-08-19	0.01	<	0.01	<	0.0086	0	Neither sample
94-78-0	Phenazopyridine	455826089563101	2020-08-19	0.02	<	0.02	<	0.013	0	Neither sample
469-62-5	Propoxyphene	455826089563101	2020-08-19	0.028	<	0.028	<	0.028	0	Neither sample
130-95-0	Quinine	455826089563101	2020-08-19	0.08	<	0.08	<	0.08	0	Neither sample
102676-47-1	Fadrozole	455826089563101	2020-08-19	0.013	<	0.013	<	0.013	0	Neither sample
65277-42-1	Ketoconazole	455826089563101	2020-08-19	0.113	<	0.113	<	0.113	0	Neither sample
10540-29-1	Tamoxifen	455826089563101	2020-08-19	0.27	<	0.27	<	0.27	0	Neither sample
129618-40-2	Nevirapine	455826089563101	2020-08-19	0.046	<	0.046	<	0.046	0	Neither sample
134678-17-4	Lamivudine	455826089563101	2020-08-19	0.016	<	0.016	<	0.016	0	Neither sample
39809-25-1	Penciclovir	455826089563101	2020-08-19	0.08	<	0.08	<	0.08	0	Neither sample
136470-78-5	Abacavir	455826089563101	2020-08-19	0.004	<	0.004	<	0.002	0	Neither sample
28981-97-7	Alprazolam	455826089563101	2020-08-19	0.021	<	0.021	<	0.021	0	Neither sample
93413-62-8	Desvenlafaxine	455826089563101	2020-08-19	0.084	<	0.084	<	0.084	0	Neither sample
1088-11-5	Nordiazepam	455826089563101	2020-08-19	0.02	<	0.02	<	0.02	0	Neither sample
