# Supplementary material for: Evaluating pharmaceuticals and other organic contaminants in the Lac du Flambeau Chain of Lakes using risk-based screening techniques
Source: PLoS One. 2023 Jun 2;18(6):e0286571. doi: 10.1371/journal.pone.0286571 (PMC10237466; doi:10.1371/journal.pone.0286571)
Supplement: S5 Table — ToxCast assay information for chemicals detected in the Lac du Flambeau Chain of lakes, Wisconsin, USA, August 2020-May 2021. (XLSX) [file pone.0286571.s008.xlsx]

## Sheet: S5 Table. Assay counts
S5 Table. ToxCast assay information for chemicals detected in the Lac du Flambeau Chain of lakes, Wisconsin, USA, August 2020-May 2021. The number of ToxCast assays are detailed by chemical in four columns: 1. Total ToxCast assays (the total number of ToxCast assays conducted), 2. ToxCast assays considered (the number of assays that were considered relevant and without data quality flags), 3. Act…
CAS	Chemical	Total ToxCast assays	Considered ToxCast assays	Active ToxCast assays	ToxCast assays used
103-90-2	Acetaminophen	636	268	5	1
1912-24-9	Atrazine	838	446	40	15
58-08-2	Caffeine	647	275	51	27
298-46-4	Carbamazepine	657	285	14	5
86386-73-4	Fluconazole	637	269	3	1
657-24-9	Metformin	403	203	3	1
532-03-6	Methocarbamol	238	131	4	0
148-79-8	Thiabendazole	830	431	59	31
60142-96-3	Gabapentin	211	115	2	0
