# Supplementary material for: Evaluating pharmaceuticals and other organic contaminants in the Lac du Flambeau Chain of Lakes using risk-based screening techniques
Source: PLoS One. 2023 Jun 2;18(6):e0286571. doi: 10.1371/journal.pone.0286571 (PMC10237466; doi:10.1371/journal.pone.0286571)
Supplement: S6 Table — ToxCast assays used in computation of exposure-activity ratios from chemical analysis of surface water samples for pharmaceuticals in the Lac du Flambeau Chain of Lakes, Wisconsin, USA, August 2020-May 2021. (XLSX) [file pone.0286571.s009.xlsx]

## Sheet: S6 Table. Assays used
S6 Table. ToxCast assays used in computation of exposure-activity ratios from chemical analysis of surface water samples for pharmaceuticals in the Lac du Flambeau Chain of Lakes, Wisconsin, USA, August 2020-May 2021.
ToxCast Assay	Assay Source
ACEA_AR_agonist_80hr	ACEA Biosciences
ACEA_AR_agonist_AUC_viability	ACEA Biosciences
ACEA_AR_antagonist_80hr	ACEA Biosciences
ACEA_AR_antagonist_AUC_viability	ACEA Biosciences
ACEA_ER_80hr	ACEA Biosciences
ACEA_ER_AUC_viability	ACEA Biosciences
APR_Hepat_DNATexture_1hr_dn	Apredica
APR_HepG2_CellCycleArrest_24h_up	Apredica
APR_HepG2_CellCycleArrest_72h_dn	Apredica
APR_HepG2_CellLoss_24h_dn	Apredica
APR_HepG2_CellLoss_72h_dn	Apredica
APR_HepG2_MicrotubuleCSK_24h_dn	Apredica
APR_HepG2_MicrotubuleCSK_24h_up	Apredica
APR_HepG2_MicrotubuleCSK_72h_up	Apredica
APR_HepG2_MitoMass_24h_dn	Apredica
APR_HepG2_MitoMembPot_24h_dn	Apredica
APR_HepG2_MitoticArrest_24h_up	Apredica
APR_HepG2_MitoticArrest_72h_up	Apredica
APR_HepG2_OxidativeStress_24h_up	Apredica
APR_HepG2_OxidativeStress_72h_up	Apredica
APR_HepG2_p53Act_24h_up	Apredica
APR_HepG2_StressKinase_24h_dn	Apredica
APR_HepG2_StressKinase_24h_up	Apredica
APR_HepG2_StressKinase_72h_up	Apredica
ATG_Ahr_CIS_up	Attagene
ATG_AP_1_CIS_up	Attagene
ATG_AR_TRANS_up	Attagene
ATG_BRE_CIS_up	Attagene
ATG_EGR_CIS_up	Attagene
ATG_ERa_TRANS_up	Attagene
ATG_ERE_CIS_up	Attagene
ATG_FXR_TRANS_up	Attagene
ATG_GR_TRANS_up	Attagene
ATG_HIF1a_CIS_up	Attagene
ATG_MRE_CIS_up	Attagene
ATG_NRF2_ARE_CIS_up	Attagene
ATG_NURR1_TRANS_up	Attagene
ATG_Oct_MLP_CIS_up	Attagene
ATG_Pax6_CIS_up	Attagene
ATG_PBREM_CIS_up	Attagene
ATG_PPARa_TRANS_up	Attagene
ATG_PPARg_TRANS_up	Attagene
ATG_PPRE_CIS_up	Attagene
ATG_PXR_TRANS_up	Attagene
ATG_PXRE_CIS_up	Attagene
ATG_RORE_CIS_up	Attagene
ATG_RXRb_TRANS_up	Attagene
ATG_Sox_CIS_up	Attagene
ATG_SREBP_CIS_up	Attagene
ATG_VDRE_CIS_up	Attagene
ATG_Xbp1_CIS_up	Attagene
CEETOX_H295R_11DCORT_dn	Ceetox/OpAns
CEETOX_H295R_ANDR_dn	Ceetox/OpAns
CEETOX_H295R_CORTISOL_dn	Ceetox/OpAns
CEETOX_H295R_DOC_up	Ceetox/OpAns
CEETOX_H295R_ESTRADIOL_dn	Ceetox/OpAns
CEETOX_H295R_ESTRONE_dn	Ceetox/OpAns
CEETOX_H295R_ESTRONE_up	Ceetox/OpAns
CEETOX_H295R_MTT_cell_viability_dn	Ceetox/OpAns
CEETOX_H295R_OHPREG_up	Ceetox/OpAns
CEETOX_H295R_OHPROG_dn	Ceetox/OpAns
CEETOX_H295R_TESTO_dn	Ceetox/OpAns
CLD_CYP1A1_24hr	CellzDirect
CLD_CYP1A1_48hr	CellzDirect
CLD_CYP1A1_6hr	CellzDirect
CLD_CYP1A2_24hr	CellzDirect
CLD_CYP1A2_48hr	CellzDirect
CLD_CYP1A2_6hr	CellzDirect
CLD_CYP2B6_24hr	CellzDirect
CLD_CYP2B6_48hr	CellzDirect
CLD_CYP2B6_6hr	CellzDirect
CLD_CYP3A4_24hr	CellzDirect
CLD_CYP3A4_48hr	CellzDirect
CLD_CYP3A4_6hr	CellzDirect
CLD_UGT1A1_48hr	CellzDirect
NCCT_HEK293T_CellTiterGLO	NCCT Simmons Lab
NCCT_QuantiLum_inhib_dn	NCCT Simmons Lab
NCCT_TPO_AUR_dn	NCCT Simmons Lab
NHEERL_ZF_144hpf_TERATOSCORE_up	NHEERL Padilla Lab
NIS_HEK293T_CTG_Cytotoxicity	NHEERL Stoker and Laws Laboratories
NVS_ADME_hCYP1A1	Novascreen
NVS_ADME_hCYP1A2	Novascreen
NVS_ADME_hCYP1B1	Novascreen
NVS_ADME_hCYP2B6	Novascreen
NVS_ADME_hCYP2C18	Novascreen
NVS_ADME_hCYP2C19	Novascreen
NVS_ADME_hCYP2C9	Novascreen
NVS_ADME_hCYP2D6	Novascreen
NVS_ADME_hCYP2J2	Novascreen
NVS_ADME_hCYP3A4	Novascreen
NVS_ADME_rCYP2C11	Novascreen
NVS_ADME_rCYP2C6	Novascreen
NVS_ADME_rCYP2D1	Novascreen
NVS_ADME_rCYP3A1	Novascreen
NVS_ADME_rCYP3A2	Novascreen
NVS_ENZ_hAurA	Novascreen
NVS_ENZ_hCK1D	Novascreen
NVS_ENZ_hCK2a2b2	Novascreen
NVS_ENZ_hJak2	Novascreen
NVS_ENZ_hPDE10	Novascreen
NVS_ENZ_hPDE4A1	Novascreen
NVS_ENZ_hPDE5	Novascreen
NVS_ENZ_hPPP2CA	Novascreen
NVS_ENZ_hSIRT2	Novascreen
NVS_ENZ_hSIRT3	Novascreen
NVS_ENZ_hSRC	Novascreen
NVS_ENZ_hTrkA	Novascreen
NVS_ENZ_oCOX1	Novascreen
NVS_ENZ_oCOX2	Novascreen
NVS_ENZ_rabI2C	Novascreen
NVS_ENZ_rMAOAC	Novascreen
NVS_GPCR_bAdoR_NonSelective	Novascreen
NVS_GPCR_gH2	Novascreen
NVS_GPCR_hAdoRA1	Novascreen
NVS_GPCR_hAdoRA2a	Novascreen
NVS_GPCR_hAdra2C	Novascreen
NVS_GPCR_hDRD1	Novascreen
NVS_GPCR_hDRD2s	Novascreen
NVS_GPCR_hM2	Novascreen
NVS_GPCR_hM4	Novascreen
NVS_GPCR_hM5	Novascreen
NVS_GPCR_hNK2	Novascreen
NVS_GPCR_rH3	Novascreen
NVS_GPCR_rSST	Novascreen
NVS_IC_rCaBTZCHL	Novascreen
NVS_IC_rNaCh_site2	Novascreen
NVS_LGIC_bGABARa1	Novascreen
NVS_LGIC_hNNR_NBungSens	Novascreen
NVS_LGIC_rGABAR_NonSelective	Novascreen
NVS_LGIC_rNNR_BungSens	Novascreen
NVS_MP_hPBR	Novascreen
NVS_MP_rPBR	Novascreen
NVS_NR_bER	Novascreen
NVS_NR_cAR	Novascreen
NVS_NR_hAR	Novascreen
NVS_NR_hER	Novascreen
NVS_NR_hFXR_Antagonist	Novascreen
NVS_NR_hGR	Novascreen
NVS_NR_hPPARg	Novascreen
NVS_NR_hPR	Novascreen
NVS_NR_rAR	Novascreen
NVS_NR_rMR	Novascreen
NVS_OR_gSIGMA_NonSelective	Novascreen
NVS_TR_gDAT	Novascreen
NVS_TR_hAdoT	Novascreen
NVS_TR_hDAT	Novascreen
NVS_TR_hNET	Novascreen
NVS_TR_hSERT	Novascreen
NVS_TR_rAdoT	Novascreen
OT_AR_ARELUC_AG_1440	Odyssey Thera
OT_AR_ARSRC1_0480	Odyssey Thera
OT_AR_ARSRC1_0960	Odyssey Thera
OT_ER_ERaERa_0480	Odyssey Thera
OT_ER_ERaERa_1440	Odyssey Thera
OT_ER_ERaERb_0480	Odyssey Thera
OT_ER_ERaERb_1440	Odyssey Thera
OT_ER_ERbERb_0480	Odyssey Thera
OT_ER_ERbERb_1440	Odyssey Thera
OT_ERa_EREGFP_0120	Odyssey Thera
OT_ERa_EREGFP_0480	Odyssey Thera
OT_FXR_FXRSRC1_0480	Odyssey Thera
OT_FXR_FXRSRC1_1440	Odyssey Thera
OT_NURR1_NURR1RXRa_0480	Odyssey Thera
OT_NURR1_NURR1RXRa_1440	Odyssey Thera
Tanguay_ZF_120hpf_AXIS_up	Tanguay Lab
Tanguay_ZF_120hpf_MORT_up	Tanguay Lab
Tanguay_ZF_120hpf_PE_up	Tanguay Lab
Tanguay_ZF_120hpf_SNOU_up	Tanguay Lab
TOX21_AhR_LUC_Agonist	Tox21/NCGC
TOX21_AhR_LUC_Agonist_viability	Tox21/NCGC
TOX21_AP1_BLA_Agonist_ratio	Tox21/NCGC
TOX21_AP1_BLA_Agonist_viability	Tox21/NCGC
TOX21_AR_BLA_Agonist_ratio	Tox21/NCGC
TOX21_AR_BLA_Antagonist_ratio	Tox21/NCGC
TOX21_AR_BLA_Antagonist_viability	Tox21/NCGC
TOX21_AR_LUC_MDAKB2_Agonist	Tox21/NCGC
TOX21_AR_LUC_MDAKB2_Agonist_3uM_Nilutamide	Tox21/NCGC
TOX21_AR_LUC_MDAKB2_Agonist_3uM_Nilutamide_viability	Tox21/NCGC
TOX21_AR_LUC_MDAKB2_Antagonist_0.5nM_R1881	Tox21/NCGC
TOX21_AR_LUC_MDAKB2_Antagonist_0.5nM_R1881_viability	Tox21/NCGC
TOX21_AR_LUC_MDAKB2_Antagonist_10nM_R1881	Tox21/NCGC
TOX21_AR_LUC_MDAKB2_Antagonist_10nM_R1881_viability	Tox21/NCGC
TOX21_ARE_BLA_agonist_ratio	Tox21/NCGC
TOX21_ARE_BLA_agonist_viability	Tox21/NCGC
TOX21_Aromatase_Inhibition	Tox21/NCGC
TOX21_Aromatase_Inhibition_viability	Tox21/NCGC
TOX21_CAR_Agonist	Tox21/NCGC
TOX21_CAR_Agonist_viabillity	Tox21/NCGC
TOX21_CAR_Antagonist	Tox21/NCGC
TOX21_CAR_Antagonist_viability	Tox21/NCGC
TOX21_ELG1_LUC_Agonist	Tox21/NCGC
TOX21_ELG1_LUC_Agonist_viability	Tox21/NCGC
TOX21_ERa_BLA_Agonist_ratio	Tox21/NCGC
TOX21_ERa_BLA_Antagonist_ratio	Tox21/NCGC
TOX21_ERa_BLA_Antagonist_viability	Tox21/NCGC
TOX21_ERa_LUC_VM7_Agonist	Tox21/NCGC
TOX21_ERa_LUC_VM7_Agonist_10nM_ICI182780	Tox21/NCGC
TOX21_ERa_LUC_VM7_Agonist_10nM_ICI182780_viability	Tox21/NCGC
TOX21_ERa_LUC_VM7_Antagonist_0.1nM_E2	Tox21/NCGC
TOX21_ERa_LUC_VM7_Antagonist_0.1nM_E2_viability	Tox21/NCGC
TOX21_ERa_LUC_VM7_Antagonist_0.5nM_E2	Tox21/NCGC
TOX21_ERa_LUC_VM7_Antagonist_0.5nM_E2_viability	Tox21/NCGC
TOX21_ERb_BLA_Agonist_ratio	Tox21/NCGC
TOX21_ERb_BLA_Agonist_viability	Tox21/NCGC
TOX21_ERb_BLA_Antagonist_ratio	Tox21/NCGC
TOX21_ERb_BLA_Antagonist_viability	Tox21/NCGC
TOX21_ERR_Agonist	Tox21/NCGC
TOX21_ERR_Antagonist	Tox21/NCGC
TOX21_ERR_viability	Tox21/NCGC
TOX21_ESRE_BLA_ratio	Tox21/NCGC
TOX21_ESRE_BLA_viability	Tox21/NCGC
TOX21_FXR_BLA_agonist_ratio	Tox21/NCGC
TOX21_FXR_BLA_agonist_viability	Tox21/NCGC
TOX21_FXR_BLA_antagonist_ratio	Tox21/NCGC
TOX21_FXR_BLA_antagonist_viability	Tox21/NCGC
TOX21_GR_BLA_Agonist_ratio	Tox21/NCGC
TOX21_GR_BLA_Antagonist_ratio	Tox21/NCGC
TOX21_GR_BLA_Antagonist_viability	Tox21/NCGC
TOX21_H2AX_HTRF_CHO_Agonist_ratio	Tox21/NCGC
TOX21_H2AX_HTRF_CHO_viability	Tox21/NCGC
TOX21_HDAC_Inhibition	Tox21/NCGC
TOX21_HRE_BLA_Agonist_ratio	Tox21/NCGC
TOX21_HRE_BLA_Agonist_viability	Tox21/NCGC
TOX21_HSE_BLA_agonist_ratio	Tox21/NCGC
TOX21_HSE_BLA_agonist_viability	Tox21/NCGC
TOX21_MMP_ratio_down	Tox21/NCGC
TOX21_MMP_ratio_up	Tox21/NCGC
TOX21_MMP_viability	Tox21/NCGC
TOX21_NFkB_BLA_agonist_ratio	Tox21/NCGC
TOX21_NFkB_BLA_agonist_viability	Tox21/NCGC
TOX21_p53_BLA_p1_ratio	Tox21/NCGC
TOX21_p53_BLA_p1_viability	Tox21/NCGC
TOX21_p53_BLA_p2_ratio	Tox21/NCGC
TOX21_p53_BLA_p3_viability	Tox21/NCGC
TOX21_p53_BLA_p4_ratio	Tox21/NCGC
TOX21_p53_BLA_p4_viability	Tox21/NCGC
TOX21_p53_BLA_p5_ratio	Tox21/NCGC
TOX21_p53_BLA_p5_viability	Tox21/NCGC
TOX21_PGC_ERR_Agonist	Tox21/NCGC
TOX21_PGC_ERR_Antagonist	Tox21/NCGC
TOX21_PGC_ERR_viability	Tox21/NCGC
TOX21_PPARd_BLA_agonist_ratio	Tox21/NCGC
TOX21_PPARd_BLA_Agonist_viability	Tox21/NCGC
TOX21_PPARd_BLA_antagonist_ratio	Tox21/NCGC
TOX21_PPARd_BLA_antagonist_viability	Tox21/NCGC
TOX21_PPARg_BLA_Agonist_ratio	Tox21/NCGC
TOX21_PPARg_BLA_antagonist_ratio	Tox21/NCGC
TOX21_PPARg_BLA_antagonist_viability	Tox21/NCGC
TOX21_PR_BLA_Agonist_ratio	Tox21/NCGC
TOX21_PR_BLA_Agonist_viability	Tox21/NCGC
TOX21_PR_BLA_Antagonist_ratio	Tox21/NCGC
TOX21_PR_BLA_Antagonist_viability	Tox21/NCGC
TOX21_RAR_LUC_Agonist	Tox21/NCGC
TOX21_RAR_LUC_Agonist_viability	Tox21/NCGC
TOX21_RAR_LUC_Antagonist	Tox21/NCGC
TOX21_RAR_LUC_Antagonist_viability	Tox21/NCGC
TOX21_RORg_LUC_CHO_Antagonist	Tox21/NCGC
TOX21_RORg_LUC_CHO_Antagonist_viability	Tox21/NCGC
TOX21_RT_HEK293_FLO_00hr_viability	Tox21/NCGC
TOX21_RT_HEK293_FLO_08hr_viability	Tox21/NCGC
TOX21_RT_HEK293_FLO_16hr_viability	Tox21/NCGC
TOX21_RT_HEK293_FLO_24hr_viability	Tox21/NCGC
TOX21_RT_HEK293_FLO_32hr_viability	Tox21/NCGC
TOX21_RT_HEK293_FLO_40hr_viability	Tox21/NCGC
TOX21_RT_HEK293_GLO_00hr_viability	Tox21/NCGC
TOX21_RT_HEK293_GLO_08hr_viability	Tox21/NCGC
TOX21_RT_HEK293_GLO_16hr_viability	Tox21/NCGC
TOX21_RT_HEK293_GLO_24hr_viability	Tox21/NCGC
TOX21_RT_HEK293_GLO_32hr_viability	Tox21/NCGC
TOX21_RT_HEK293_GLO_40hr_viability	Tox21/NCGC
TOX21_RT_HEPG2_FLO_00hr_ctrl_viability	Tox21/NCGC
TOX21_RT_HEPG2_FLO_08hr_viability	Tox21/NCGC
TOX21_RT_HEPG2_FLO_16hr_ctrl_viability	Tox21/NCGC
TOX21_RT_HEPG2_FLO_24hr_viability	Tox21/NCGC
TOX21_RT_HEPG2_FLO_32hr_ctrl_viability	Tox21/NCGC
TOX21_RT_HEPG2_FLO_40hr_ctrl_viability	Tox21/NCGC
TOX21_RT_HEPG2_GLO_00hr_ctrl_viability	Tox21/NCGC
TOX21_RT_HEPG2_GLO_08hr_ctrl_viability	Tox21/NCGC
TOX21_RT_HEPG2_GLO_16hr_ctrl_viability	Tox21/NCGC
TOX21_RT_HEPG2_GLO_24hr_ctrl_viability	Tox21/NCGC
TOX21_RT_HEPG2_GLO_32hr_ctrl_viability	Tox21/NCGC
TOX21_RT_HEPG2_GLO_40hr_viability	Tox21/NCGC
TOX21_RXR_BLA_Agonist_ratio	Tox21/NCGC
TOX21_RXR_BLA_Agonist_viability	Tox21/NCGC
TOX21_SSH_3T3_GLI3_Agonist_viability	Tox21/NCGC
TOX21_SSH_3T3_GLI3_Antagonist	Tox21/NCGC
TOX21_SSH_3T3_GLI3_Antagonist_viability	Tox21/NCGC
TOX21_TR_LUC_GH3_Antagonist	Tox21/NCGC
TOX21_TR_LUC_GH3_Antagonist_viability	Tox21/NCGC
TOX21_TSHR_Agonist_ratio	Tox21/NCGC
TOX21_TSHR_Antagonist_ratio	Tox21/NCGC
TOX21_TSHR_wt_ratio	Tox21/NCGC
TOX21_VDR_BLA_agonist_ratio	Tox21/NCGC
TOX21_VDR_BLA_Agonist_viability	Tox21/NCGC
TOX21_VDR_BLA_antagonist_ratio	Tox21/NCGC
TOX21_VDR_BLA_antagonist_viability	Tox21/NCGC
