# Supplementary material for: Evaluating pharmaceuticals and other organic contaminants in the Lac du Flambeau Chain of Lakes using risk-based screening techniques
Source: PLoS One. 2023 Jun 2;18(6):e0286571. doi: 10.1371/journal.pone.0286571 (PMC10237466; doi:10.1371/journal.pone.0286571)
Supplement: S7 Table — List of ToxCast assay endpoint and chemical combinations that were excluded from the computation of exposure-activity ratios. (XLSX) [file pone.0286571.s010.xlsx]

## Sheet: S7 Table. Assays excluded
S7 Table. List of ToxCast assay endpoint and chemical combinations that were excluded from the computation of exposure-activity ratios. Assays endpoints without an accompanying chemical listed were excluded for all chemicals detected in water samples from the Lac du Flambeau Chain of Lakes, Wisconsin, USA, August 2020-May 2021. Assay information can be accessed by searching assay names within the…
CAS	Chemical	Assay
58-08-2	Caffeine	TOX21_RT_HEK293_FLO_24hr_viability
58-08-2	Caffeine	TOX21_RT_HEK293_FLO_32hr_viability
58-08-2	Caffeine	ATG_ERa_TRANS_dn
58-08-2	Caffeine	ATG_RXRb_TRANS_dn
298-46-4	Carbamazepine	ACEA_AR_agonist_80hr
532-03-6	Methocarbamol	TOX21_RT_HEK293_FLO_00hr_viability
-	-	Tanguay_ZF_120hpf_ActivityScore
-	-	TOX21_p53_BLA_p3_ratio
-	-	TOX21_p53_BLA_p2_viability
-	-	CEETOX_H295R_11DCORT_noMTC_dn
-	-	CEETOX_H295R_11DCORT_noMTC_up
-	-	CEETOX_H295R_OHPREG_noMTC_dn
-	-	CEETOX_H295R_OHPREG_noMTC_up
-	-	CEETOX_H295R_OHPROG_noMTC_dn
-	-	CEETOX_H295R_OHPROG_noMTC_up
-	-	CEETOX_H295R_ANDR_noMTC_dn
-	-	CEETOX_H295R_ANDR_noMTC_up
-	-	CEETOX_H295R_CORTIC_noMTC_dn
-	-	CEETOX_H295R_CORTIC_noMTC_up
-	-	CEETOX_H295R_CORTISOL_noMTC_dn
-	-	CEETOX_H295R_CORTISOL_noMTC_up
-	-	CEETOX_H295R_DOC_noMTC_dn
-	-	CEETOX_H295R_DOC_noMTC_up
-	-	CEETOX_H295R_ESTRADIOL_noMTC_dn
-	-	CEETOX_H295R_ESTRADIOL_noMTC_up
-	-	CEETOX_H295R_ESTRONE_noMTC_dn
-	-	CEETOX_H295R_ESTRONE_noMTC_up
-	-	CEETOX_H295R_PROG_noMTC_dn
-	-	CEETOX_H295R_PROG_noMTC_up
-	-	CEETOX_H295R_TESTO_noMTC_dn
-	-	CEETOX_H295R_TESTO_noMTC_up
-	-	STM_H9_C13Cystine_area_up
-	-	STM_H9_C13Cystine_area_dn
-	-	STM_H9_C13Ornithine_area_up
-	-	STM_H9_C13Ornithine_area_dn
-	-	STM_H9_Cystine_area_up
-	-	STM_H9_Cystine_area_dn
-	-	STM_H9_CystineISnorm_up
-	-	STM_H9_CystineISnorm_dn
-	-	STM_H9_CystineISnorm_perc_up
-	-	STM_H9_CystineISnorm_perc_dn
-	-	STM_H9_Ornithine_area_up
-	-	STM_H9_Ornithine_area_dn
-	-	STM_H9_OrnithineISnorm_up
-	-	STM_H9_OrnithineISnorm_dn
-	-	STM_H9_OrnithineISnorm_perc_up
-	-	STM_H9_OrnithineISnorm_perc_dn
-	-	STM_H9_OrnCyssISnorm_prediction_up
-	-	STM_H9_OrnCyssISnorm_prediction_dn
-	-	TOX21_DT40
-	-	TOX21_DT40_100
-	-	TOX21_DT40_657
