# Supplementary material for: Evaluating pharmaceuticals and other organic contaminants in the Lac du Flambeau Chain of Lakes using risk-based screening techniques
Source: PLoS One. 2023 Jun 2;18(6):e0286571. doi: 10.1371/journal.pone.0286571 (PMC10237466; doi:10.1371/journal.pone.0286571)
Supplement: S8 Table — ECOTOX-derived water quality benchmarks developed for evaluation of chemicals detected in water samples collected from the Lac du Flambeau Chain of Lakes, Wisconsin, USA, August 2020-May 2021. (XLSX) [file pone.0286571.s011.xlsx]

## Sheet: S8 Table. ECOTOX benchmarks
S8 Table. ECOTOX-derived water quality benchmarks developed for evaluation of chemicals detected in water samples collected from the Lac du Flambeau Chain of Lakes, Wisconsin, USA, August 2020-May 2021. Benchmark values (column C) were computed by dividing ECOTOX concentration values (column D) by the overall AF value (column E), and the most conservative benchmark values were used (indicated in …
CAS	Chemical	Benchmark (µg/L)	Concentration (µg/L)	AF	Effect	Effect measurement	Endpoint	Duration (days)	Species scientific name	Species common name	Species group	Organism lifestage	Author	Publication year	Title	Source	Reference number	Test number	Result number	Fish species	Invertebrate species	Plant species	AF species	Endpoint type	AF endpoint	Half-life (weeks)	AF persistence	Benchmark used
103-90-2	Acetaminophen	0.0435	0.87	20	Histology	Ultrastructural changes	LOEC	42	Danio rerio	Zebra Danio	Fish	Adult	Galus,M., N. Kirischian, S. Higgins, J. Purdy, J. Chow, S. Rangaranjan, H. Li, C. Metcalfe, and J.Y. Wilson	2013	Chronic, Low Concentration Exposure to Pharmaceuticals Impacts Multiple Organ Systems in Zebrafish	Aquat. Toxicol.132/133:200-211	168263	2132101	2244135	4	4	0	2	LowEffect	10	2.14286	1	TRUE
103-90-2	Acetaminophen	0.0435	0.87	20	Mortality	Mortality	LOEC	42	Danio rerio	Zebra Danio	Fish	Adult	Galus,M., N. Kirischian, S. Higgins, J. Purdy, J. Chow, S. Rangaranjan, H. Li, C. Metcalfe, and J.Y. Wilson	2013	Chronic, Low Concentration Exposure to Pharmaceuticals Impacts Multiple Organ Systems in Zebrafish	Aquat. Toxicol.132/133:200-211	168263	2132101	2244129	4	4	0	2	LowEffect	10	2.14286	1	FALSE
103-90-2	Acetaminophen	0.0435	0.87	20	Histology	Ultrastructural changes	LOEC	42	Danio rerio	Zebra Danio	Fish	Adult	Galus,M., N. Kirischian, S. Higgins, J. Purdy, J. Chow, S. Rangaranjan, H. Li, C. Metcalfe, and J.Y. Wilson	2013	Chronic, Low Concentration Exposure to Pharmaceuticals Impacts Multiple Organ Systems in Zebrafish	Aquat. Toxicol.132/133:200-211	168263	2132101	2244136	4	4	0	2	LowEffect	10	2.14286	1	FALSE
103-90-2	Acetaminophen	0.0435	0.87	20	Development	Abnormal	LOEC	42	Danio rerio	Zebra Danio	Fish	Adult	Galus,M., N. Kirischian, S. Higgins, J. Purdy, J. Chow, S. Rangaranjan, H. Li, C. Metcalfe, and J.Y. Wilson	2013	Chronic, Low Concentration Exposure to Pharmaceuticals Impacts Multiple Organ Systems in Zebrafish	Aquat. Toxicol.132/133:200-211	168263	2132101	2244130	4	4	0	2	LowEffect	10	2.14286	1	FALSE
103-90-2	Acetaminophen	0.05	1	20	Growth	Length	LOEC	7	Danio rerio	Zebra Danio	Fish	Embryo	David,A.M.S.S., and K. Pancharatna	2009	Effects of Acetaminophen (Paracetamol) in the Embryonic Development of Zebrafish, Danio rerio	J. Appl. Toxicol.29(7): 597-602	160486	2085184	2156295	4	4	0	2	LowEffect	10	2.14286	1	FALSE
103-90-2	Acetaminophen	0.108	2.16	20	Reproduction	Progeny counts/numbers	LOEC	42	Danio rerio	Zebra Danio	Fish	Adult	Galus,M., N. Kirischian, S. Higgins, J. Purdy, J. Chow, S. Rangaranjan, H. Li, C. Metcalfe, and J.Y. Wilson	2013	Chronic, Low Concentration Exposure to Pharmaceuticals Impacts Multiple Organ Systems in Zebrafish	Aquat. Toxicol.132/133:200-211	168263	2132184	2244201	4	4	0	2	LowEffect	10	2.14286	1	FALSE
103-90-2	Acetaminophen	0.108	2.16	20	Reproduction	Progeny counts/numbers	LOEC	42	Danio rerio	Zebra Danio	Fish	Adult	Galus,M., N. Kirischian, S. Higgins, J. Purdy, J. Chow, S. Rangaranjan, H. Li, C. Metcalfe, and J.Y. Wilson	2013	Chronic, Low Concentration Exposure to Pharmaceuticals Impacts Multiple Organ Systems in Zebrafish	Aquat. Toxicol.132/133:200-211	168263	2132101	2244126	4	4	0	2	LowEffect	10	2.14286	1	FALSE
103-90-2	Acetaminophen	0.108	2.16	20	Histology	Ultrastructural changes	LOEC	42	Danio rerio	Zebra Danio	Fish	Adult	Galus,M., N. Kirischian, S. Higgins, J. Purdy, J. Chow, S. Rangaranjan, H. Li, C. Metcalfe, and J.Y. Wilson	2013	Chronic, Low Concentration Exposure to Pharmaceuticals Impacts Multiple Organ Systems in Zebrafish	Aquat. Toxicol.132/133:200-211	168263	2132101	2244139	4	4	0	2	LowEffect	10	2.14286	1	FALSE
103-90-2	Acetaminophen	0.108	2.16	20	Reproduction	Progeny counts/numbers	LOEC	42	Danio rerio	Zebra Danio	Fish	Adult	Galus,M., N. Kirischian, S. Higgins, J. Purdy, J. Chow, S. Rangaranjan, H. Li, C. Metcalfe, and J.Y. Wilson	2013	Chronic, Low Concentration Exposure to Pharmaceuticals Impacts Multiple Organ Systems in Zebrafish	Aquat. Toxicol.132/133:200-211	168263	2132101	2244128	4	4	0	2	LowEffect	10	2.14286	1	FALSE
103-90-2	Acetaminophen	0.25	5	20	Growth	Weight	LOEC	7	Danio rerio	Zebra Danio	Fish	Embryo	David,A.M.S.S., and K. Pancharatna	2009	Effects of Acetaminophen (Paracetamol) in the Embryonic Development of Zebrafish, Danio rerio	J. Appl. Toxicol.29(7): 597-602	160486	2085184	2156294	4	4	0	2	LowEffect	10	2.14286	1	FALSE
103-90-2	Acetaminophen	0.25	5	20	Mortality	Mortality	LOEC	7	Danio rerio	Zebra Danio	Fish	Embryo	David,A.M.S.S., and K. Pancharatna	2009	Effects of Acetaminophen (Paracetamol) in the Embryonic Development of Zebrafish, Danio rerio	J. Appl. Toxicol.29(7): 597-602	160486	2085184	2156290	4	4	0	2	LowEffect	10	2.14286	1	FALSE
103-90-2	Acetaminophen	0.25	5	20	Mortality	Hatch	LOEC	7	Danio rerio	Zebra Danio	Fish	Embryo	David,A.M.S.S., and K. Pancharatna	2009	Effects of Acetaminophen (Paracetamol) in the Embryonic Development of Zebrafish, Danio rerio	J. Appl. Toxicol.29(7): 597-602	160486	2085184	2156291	4	4	0	2	LowEffect	10	2.14286	1	FALSE
103-90-2	Acetaminophen	0.529077	10.5816	20	Biochemistry	General biochemical effect	LOEC	1	Danio rerio	Zebra Danio	Fish	Larva	Huang,S.S.Y., J.P. Benskin, B. Chandramouli, H. Butler, C.C. Helbing, and J.R. Cosgrove	2016	Xenobiotics Produce Distinct Metabolomic Responses in Zebrafish Larvae (Danio rerio)	Environ. Sci. Technol.50(12): 6526-6535	177122	2217738	2449112	4	4	0	2	LowEffect	10	2.14286	1	FALSE
103-90-2	Acetaminophen	2.5	50	20	Physiology	Pigmentation	LOEC	7	Danio rerio	Zebra Danio	Fish	Embryo	David,A.M.S.S., and K. Pancharatna	2009	Effects of Acetaminophen (Paracetamol) in the Embryonic Development of Zebrafish, Danio rerio	J. Appl. Toxicol.29(7): 597-602	160486	2085184	2156522	4	4	0	2	LowEffect	10	2.14286	1	FALSE
103-90-2	Acetaminophen	2.7385	54.77	20	Genetics	Genetics, general	LOEC	5	Salmo salar	Atlantic Salmon	Fish	Parr	Hampel,M., E. Alonso, I. Aparicio, J.E. Bron, J.L. Santos, J.B. Taggart, and M.J. Leaver	2010	Potential Physiological Effects of Pharmaceutical Compounds in Atlantic Salmon (Salmo salar) Implied by Transcriptomic Analysis	Environ. Sci. Pollut. Res.17(4): 917-933	156374	2087206	2159173	4	4	0	2	LowEffect	10	2.14286	1	FALSE
103-90-2	Acetaminophen	24	4800	200	Intoxication	Immobile	EC50	2	Daphnia magna	Water Flea	Invertebrates	Neonate	Kim,J., J. Park, P.G. Kim, C. Lee, K. Choi, and K. Choi	2010	Implication of Global Environmental Changes on Chemical Toxicity-Effect of Water Temperature, pH, and Ultraviolet B Irradiation on Acute Toxicity of Several Pharmaceuticals in Daphnia magna	Ecotoxicology19(4): 662-669	153663	2032404	2051439	2	6	0	2	AcuteEffect	100	2.14286	1	FALSE
103-90-2	Acetaminophen	32.5	6500	200	Intoxication	Immobile	EC50	2	Daphnia magna	Water Flea	Invertebrates	Neonate	Kim,J., J. Park, P.G. Kim, C. Lee, K. Choi, and K. Choi	2010	Implication of Global Environmental Changes on Chemical Toxicity-Effect of Water Temperature, pH, and Ultraviolet B Irradiation on Acute Toxicity of Several Pharmaceuticals in Daphnia magna	Ecotoxicology19(4): 662-669	153663	2032545	2051752	2	6	0	2	AcuteEffect	100	2.14286	1	FALSE
103-90-2	Acetaminophen	41.5	8300	200	Intoxication	Immobile	EC50	2	Daphnia magna	Water Flea	Invertebrates	Neonate	Kim,J., J. Park, P.G. Kim, C. Lee, K. Choi, and K. Choi	2010	Implication of Global Environmental Changes on Chemical Toxicity-Effect of Water Temperature, pH, and Ultraviolet B Irradiation on Acute Toxicity of Several Pharmaceuticals in Daphnia magna	Ecotoxicology19(4): 662-669	153663	2032413	2051456	2	6	0	2	AcuteEffect	100	2.14286	1	FALSE
103-90-2	Acetaminophen	47.5	950	20	Reproduction	Progeny counts/numbers	LOEC	7	Moina macrocopa	Water Flea	Invertebrates	Not reported	Kim,P., Y. Park, K. Ji, J. Seo, S. Lee, K. Choi, Y. Kho, J. Park, and K. Choi	2012	Effect of Chronic Exposure to Acetaminophen and Lincomycin on Japanese Medaka (Oryzias latipes) and Freshwater Cladocerans Daphnia magna and Moina macrocopa, and Potential Mechanisms of Endocrine Disruption	Chemosphere89(1): 10-18	168254	2132648	2245178	4	4	0	2	LowEffect	10	2.14286	1	FALSE
103-90-2	Acetaminophen	50	1000	20	Intoxication	Intoxication, general	LOEC	17	Hydra vulgaris	Hydra	Invertebrates	Not reported	Pascoe,D., W. Karntanut, and C.T. Muller	2003	Do Pharmaceuticals Affect Freshwater Invertebrates? A Study with the Cnidarian Hydra vulgaris	Chemosphere51(6): 521-528	71219	2089889	2164033	4	4	0	2	LowEffect	10	2.14286	1	FALSE
103-90-2	Acetaminophen	55.5	11100	200	Intoxication	Immobile	EC50	2	Daphnia magna	Water Flea	Invertebrates	Neonate	Kim,J., J. Park, P.G. Kim, C. Lee, K. Choi, and K. Choi	2010	Implication of Global Environmental Changes on Chemical Toxicity-Effect of Water Temperature, pH, and Ultraviolet B Irradiation on Acute Toxicity of Several Pharmaceuticals in Daphnia magna	Ecotoxicology19(4): 662-669	153663	2032544	2051746	2	6	0	2	AcuteEffect	100	2.14286	1	FALSE
103-90-2	Acetaminophen	55.5	11100	200	Intoxication	Immobile	EC50	2	Daphnia magna	Water Flea	Invertebrates	Neonate	Kim,J., J. Park, P.G. Kim, C. Lee, K. Choi, and K. Choi	2010	Implication of Global Environmental Changes on Chemical Toxicity-Effect of Water Temperature, pH, and Ultraviolet B Irradiation on Acute Toxicity of Several Pharmaceuticals in Daphnia magna	Ecotoxicology19(4): 662-669	153663	2032436	2051492	2	6	0	2	AcuteEffect	100	2.14286	1	FALSE
103-90-2	Acetaminophen	59.25	11850	200	Mortality	Survival	EC50	2	Daphnia magna	Water Flea	Invertebrates	Not reported	Kim,P., Y. Park, K. Ji, J. Seo, S. Lee, K. Choi, Y. Kho, J. Park, and K. Choi	2012	Effect of Chronic Exposure to Acetaminophen and Lincomycin on Japanese Medaka (Oryzias latipes) and Freshwater Cladocerans Daphnia magna and Moina macrocopa, and Potential Mechanisms of Endocrine Disruption	Chemosphere89(1): 10-18	168254	2132612	2245101	2	6	0	2	AcuteEffect	100	2.14286	1	FALSE
103-90-2	Acetaminophen	63.5	12700	200	Intoxication	Immobile	EC50	2	Daphnia magna	Water Flea	Invertebrates	Neonate	Kim,J., J. Park, P.G. Kim, C. Lee, K. Choi, and K. Choi	2010	Implication of Global Environmental Changes on Chemical Toxicity-Effect of Water Temperature, pH, and Ultraviolet B Irradiation on Acute Toxicity of Several Pharmaceuticals in Daphnia magna	Ecotoxicology19(4): 662-669	153663	2032411	2051455	2	6	0	2	AcuteEffect	100	2.14286	1	FALSE
103-90-2	Acetaminophen	85	17000	200	Intoxication	Immobile	EC50	2	Daphnia magna	Water Flea	Invertebrates	Neonate	Kim,J., J. Park, P.G. Kim, C. Lee, K. Choi, and K. Choi	2010	Implication of Global Environmental Changes on Chemical Toxicity-Effect of Water Temperature, pH, and Ultraviolet B Irradiation on Acute Toxicity of Several Pharmaceuticals in Daphnia magna	Ecotoxicology19(4): 662-669	153663	2032404	2051665	2	6	0	2	AcuteEffect	100	2.14286	1	FALSE
103-90-2	Acetaminophen	85.85	17170	200	Mortality	Mortality	NR-LETH	21	Daphnia magna	Water Flea	Invertebrates	Not reported	Kim,P., Y. Park, K. Ji, J. Seo, S. Lee, K. Choi, Y. Kho, J. Park, and K. Choi	2012	Effect of Chronic Exposure to Acetaminophen and Lincomycin on Japanese Medaka (Oryzias latipes) and Freshwater Cladocerans Daphnia magna and Moina macrocopa, and Potential Mechanisms of Endocrine Disruption	Chemosphere89(1): 10-18	168254	2132638	2245146	2	6	0	2	AcuteEffect	100	2.14286	1	FALSE
103-90-2	Acetaminophen	128.75	25750	200	Mortality	Mortality	NR-LETH	7	Moina macrocopa	Water Flea	Invertebrates	Not reported	Kim,P., Y. Park, K. Ji, J. Seo, S. Lee, K. Choi, Y. Kho, J. Park, and K. Choi	2012	Effect of Chronic Exposure to Acetaminophen and Lincomycin on Japanese Medaka (Oryzias latipes) and Freshwater Cladocerans Daphnia magna and Moina macrocopa, and Potential Mechanisms of Endocrine Disruption	Chemosphere89(1): 10-18	168254	2132648	2245161	2	6	0	2	AcuteEffect	100	2.14286	1	FALSE
103-90-2	Acetaminophen	148.142	29628.3	200	Mortality	Mortality	LC50		Streptocephalus proboscideus	Fairy Shrimp	Invertebrates	Not reported	Calleja,M.C., G. Persoone, and P. Geladi	1994	Comparative Acute Toxicity of the First 50 Multicentre Evaluation of In Vitro Cytotoxicity Chemicals to Aquatic Non-vertebrates	Arch. Environ. Contam. Toxicol.26(1): 69-78	13669	1156882	144550	2	6	0	2	AcuteEffect	100	2.14286	1	FALSE
103-90-2	Acetaminophen	162.5	32500	200	Intoxication	Immobile	EC50	2	Daphnia magna	Water Flea	Invertebrates	Neonate	Kim,J., J. Park, P.G. Kim, C. Lee, K. Choi, and K. Choi	2010	Implication of Global Environmental Changes on Chemical Toxicity-Effect of Water Temperature, pH, and Ultraviolet B Irradiation on Acute Toxicity of Several Pharmaceuticals in Daphnia magna	Ecotoxicology19(4): 662-669	153663	2032415	2051457	2	6	0	2	AcuteEffect	100	2.14286	1	FALSE
103-90-2	Acetaminophen	193	38600	200	Intoxication	Immobile	EC50	2	Daphnia magna	Water Flea	Invertebrates	Neonate	Kim,J., J. Park, P.G. Kim, C. Lee, K. Choi, and K. Choi	2010	Implication of Global Environmental Changes on Chemical Toxicity-Effect of Water Temperature, pH, and Ultraviolet B Irradiation on Acute Toxicity of Several Pharmaceuticals in Daphnia magna	Ecotoxicology19(4): 662-669	153663	2032413	2051448	2	6	0	2	AcuteEffect	100	2.14286	1	FALSE
103-90-2	Acetaminophen	198.5	39700	200	Intoxication	Immobile	EC50	2	Daphnia magna	Water Flea	Invertebrates	Neonate	Kim,J., J. Park, P.G. Kim, C. Lee, K. Choi, and K. Choi	2010	Implication of Global Environmental Changes on Chemical Toxicity-Effect of Water Temperature, pH, and Ultraviolet B Irradiation on Acute Toxicity of Several Pharmaceuticals in Daphnia magna	Ecotoxicology19(4): 662-669	153663	2032384	2051419	2	6	0	2	AcuteEffect	100	2.14286	1	FALSE
103-90-2	Acetaminophen	199	39800	200	Intoxication	Immobile	EC50	2	Daphnia magna	Water Flea	Invertebrates	Neonate	Kim,J., J. Park, P.G. Kim, C. Lee, K. Choi, and K. Choi	2010	Implication of Global Environmental Changes on Chemical Toxicity-Effect of Water Temperature, pH, and Ultraviolet B Irradiation on Acute Toxicity of Several Pharmaceuticals in Daphnia magna	Ecotoxicology19(4): 662-669	153663	2032411	2051446	2	6	0	2	AcuteEffect	100	2.14286	1	FALSE
103-90-2	Acetaminophen	203	40600	200	Intoxication	Immobile	EC50	2	Daphnia magna	Water Flea	Invertebrates	Neonate	Kim,J., J. Park, P.G. Kim, C. Lee, K. Choi, and K. Choi	2010	Implication of Global Environmental Changes on Chemical Toxicity-Effect of Water Temperature, pH, and Ultraviolet B Irradiation on Acute Toxicity of Several Pharmaceuticals in Daphnia magna	Ecotoxicology19(4): 662-669	153663	2032545	2051749	2	6	0	2	AcuteEffect	100	2.14286	1	FALSE
103-90-2	Acetaminophen	229.5	45900	200	Intoxication	Immobile	EC50	2	Daphnia magna	Water Flea	Invertebrates	Neonate	Kim,J., J. Park, P.G. Kim, C. Lee, K. Choi, and K. Choi	2010	Implication of Global Environmental Changes on Chemical Toxicity-Effect of Water Temperature, pH, and Ultraviolet B Irradiation on Acute Toxicity of Several Pharmaceuticals in Daphnia magna	Ecotoxicology19(4): 662-669	153663	2032415	2051450	2	6	0	2	AcuteEffect	100	2.14286	1	FALSE
103-90-2	Acetaminophen	261.5	52300	200	Intoxication	Immobile	EC50	2	Daphnia magna	Water Flea	Invertebrates	Neonate	Kim,J., J. Park, P.G. Kim, C. Lee, K. Choi, and K. Choi	2010	Implication of Global Environmental Changes on Chemical Toxicity-Effect of Water Temperature, pH, and Ultraviolet B Irradiation on Acute Toxicity of Several Pharmaceuticals in Daphnia magna	Ecotoxicology19(4): 662-669	153663	2032544	2051744	2	6	0	2	AcuteEffect	100	2.14286	1	FALSE
103-90-2	Acetaminophen	261.5	52300	200	Intoxication	Immobile	EC50	2	Daphnia magna	Water Flea	Invertebrates	Neonate	Kim,J., J. Park, P.G. Kim, C. Lee, K. Choi, and K. Choi	2010	Implication of Global Environmental Changes on Chemical Toxicity-Effect of Water Temperature, pH, and Ultraviolet B Irradiation on Acute Toxicity of Several Pharmaceuticals in Daphnia magna	Ecotoxicology19(4): 662-669	153663	2032436	2051663	2	6	0	2	AcuteEffect	100	2.14286	1	FALSE
103-90-2	Acetaminophen	269.35	53870	200	Mortality	Survival	EC50	2	Daphnia magna	Water Flea	Invertebrates	Not reported	Kim,P., Y. Park, K. Ji, J. Seo, S. Lee, K. Choi, Y. Kho, J. Park, and K. Choi	2012	Effect of Chronic Exposure to Acetaminophen and Lincomycin on Japanese Medaka (Oryzias latipes) and Freshwater Cladocerans Daphnia magna and Moina macrocopa, and Potential Mechanisms of Endocrine Disruption	Chemosphere89(1): 10-18	168254	2132612	2245100	2	6	0	2	AcuteEffect	100	2.14286	1	FALSE
103-90-2	Acetaminophen	277.388	55477.6	200	Intoxication	Immobile	EC50		Daphnia magna	Water Flea	Invertebrates	Not reported	Calleja,M.C., G. Persoone, and P. Geladi	1994	Comparative Acute Toxicity of the First 50 Multicentre Evaluation of In Vitro Cytotoxicity Chemicals to Aquatic Non-vertebrates	Arch. Environ. Contam. Toxicol.26(1): 69-78	13669	1156820	93523	2	6	0	2	AcuteEffect	100	2.14286	1	FALSE
103-90-2	Acetaminophen	281.7	56340	200	Mortality	Survival	EC50	2	Moina macrocopa	Water Flea	Invertebrates	Not reported	Kim,P., Y. Park, K. Ji, J. Seo, S. Lee, K. Choi, Y. Kho, J. Park, and K. Choi	2012	Effect of Chronic Exposure to Acetaminophen and Lincomycin on Japanese Medaka (Oryzias latipes) and Freshwater Cladocerans Daphnia magna and Moina macrocopa, and Potential Mechanisms of Endocrine Disruption	Chemosphere89(1): 10-18	168254	2132614	2245106	2	6	0	2	AcuteEffect	100	2.14286	1	FALSE
103-90-2	Acetaminophen	322	6440	20	Mortality	Survival	LOEC	2	Daphnia magna	Water Flea	Invertebrates	Not reported	Kim,P., Y. Park, K. Ji, J. Seo, S. Lee, K. Choi, Y. Kho, J. Park, and K. Choi	2012	Effect of Chronic Exposure to Acetaminophen and Lincomycin on Japanese Medaka (Oryzias latipes) and Freshwater Cladocerans Daphnia magna and Moina macrocopa, and Potential Mechanisms of Endocrine Disruption	Chemosphere89(1): 10-18	168254	2132612	2245104	4	4	0	2	LowEffect	10	2.14286	1	FALSE
103-90-2	Acetaminophen	475	95000	200	Mortality	Mortality	NR-LETH	90	Oryzias latipes	Japanese Medaka	Fish	Egg	Kim,P., Y. Park, K. Ji, J. Seo, S. Lee, K. Choi, Y. Kho, J. Park, and K. Choi	2012	Effect of Chronic Exposure to Acetaminophen and Lincomycin on Japanese Medaka (Oryzias latipes) and Freshwater Cladocerans Daphnia magna and Moina macrocopa, and Potential Mechanisms of Endocrine Disruption	Chemosphere89(1): 10-18	168254	2132663	2245221	2	6	0	2	AcuteEffect	100	2.14286	1	FALSE
103-90-2	Acetaminophen	500	10000	20	Population	Intrinsic rate of increase	LOEC	6	Plationus patulus	Rotifer	Invertebrates	Neonate	Martinez Gomez,D.A.	2012	A Survey of Selected Pharmaceuticals and Personal Care Products in a Binational River and Their Effects on a Member of Its Zooplankton Community, Plationus patulus (Rotifera)	M.S. Thesis, The University of Texas at El Paso, TX:113 p.	167493	2126482	2232503	4	4	0	2	LowEffect	10	2.14286	1	FALSE
103-90-2	Acetaminophen	500	10000	20	Population	Intrinsic rate of increase	LOEC	6	Plationus patulus	Rotifer	Invertebrates	Neonate	Martinez Gomez,D.A.	2012	A Survey of Selected Pharmaceuticals and Personal Care Products in a Binational River and Their Effects on a Member of Its Zooplankton Community, Plationus patulus (Rotifera)	M.S. Thesis, The University of Texas at El Paso, TX:113 p.	167493	2126482	2232505	4	4	0	2	LowEffect	10	2.14286	1	FALSE
103-90-2	Acetaminophen	500	10000	20	Population	Intrinsic rate of increase	LOEC	6	Plationus patulus	Rotifer	Invertebrates	Neonate	Martinez Gomez,D.A.	2012	A Survey of Selected Pharmaceuticals and Personal Care Products in a Binational River and Their Effects on a Member of Its Zooplankton Community, Plationus patulus (Rotifera)	M.S. Thesis, The University of Texas at El Paso, TX:113 p.	167493	2126482	2232502	4	4	0	2	LowEffect	10	2.14286	1	FALSE
103-90-2	Acetaminophen	500	10000	20	Population	Intrinsic rate of increase	LOEC	6	Plationus patulus	Rotifer	Invertebrates	Neonate	Martinez Gomez,D.A.	2012	A Survey of Selected Pharmaceuticals and Personal Care Products in a Binational River and Their Effects on a Member of Its Zooplankton Community, Plationus patulus (Rotifera)	M.S. Thesis, The University of Texas at El Paso, TX:113 p.	167493	2126482	2232504	4	4	0	2	LowEffect	10	2.14286	1	FALSE
103-90-2	Acetaminophen	500	10000	20	Population	Intrinsic rate of increase	LOEC	6	Plationus patulus	Rotifer	Invertebrates	Neonate	Martinez Gomez,D.A.	2012	A Survey of Selected Pharmaceuticals and Personal Care Products in a Binational River and Their Effects on a Member of Its Zooplankton Community, Plationus patulus (Rotifera)	M.S. Thesis, The University of Texas at El Paso, TX:113 p.	167493	2126465	2232479	4	4	0	2	LowEffect	10	2.14286	1	FALSE
103-90-2	Acetaminophen	500	10000	20	Population	Intrinsic rate of increase	LOEC	6	Plationus patulus	Rotifer	Invertebrates	Neonate	Martinez Gomez,D.A.	2012	A Survey of Selected Pharmaceuticals and Personal Care Products in a Binational River and Their Effects on a Member of Its Zooplankton Community, Plationus patulus (Rotifera)	M.S. Thesis, The University of Texas at El Paso, TX:113 p.	167493	2126465	2232481	4	4	0	2	LowEffect	10	2.14286	1	FALSE
103-90-2	Acetaminophen	500	10000	20	Population	Intrinsic rate of increase	LOEC	6	Plationus patulus	Rotifer	Invertebrates	Neonate	Martinez Gomez,D.A.	2012	A Survey of Selected Pharmaceuticals and Personal Care Products in a Binational River and Their Effects on a Member of Its Zooplankton Community, Plationus patulus (Rotifera)	M.S. Thesis, The University of Texas at El Paso, TX:113 p.	167493	2126465	2232482	4	4	0	2	LowEffect	10	2.14286	1	FALSE
103-90-2	Acetaminophen	500	10000	20	Population	Intrinsic rate of increase	LOEC	6	Plationus patulus	Rotifer	Invertebrates	Neonate	Martinez Gomez,D.A.	2012	A Survey of Selected Pharmaceuticals and Personal Care Products in a Binational River and Their Effects on a Member of Its Zooplankton Community, Plationus patulus (Rotifera)	M.S. Thesis, The University of Texas at El Paso, TX:113 p.	167493	2126465	2232480	4	4	0	2	LowEffect	10	2.14286	1	FALSE
103-90-2	Acetaminophen	500	10000	20	Mortality	Mortality	NR-ZERO	17	Hydra vulgaris	Hydra	Invertebrates	Not reported	Pascoe,D., W. Karntanut, and C.T. Muller	2003	Do Pharmaceuticals Affect Freshwater Invertebrates? A Study with the Cnidarian Hydra vulgaris	Chemosphere51(6): 521-528	71219	2089889	2164002	0	1	0	2	NoEffect	10	2.14286	1	FALSE
103-90-2	Acetaminophen	547.5	109500	200	Mortality	Survival	EC50	2	Moina macrocopa	Water Flea	Invertebrates	Not reported	Kim,P., Y. Park, K. Ji, J. Seo, S. Lee, K. Choi, Y. Kho, J. Park, and K. Choi	2012	Effect of Chronic Exposure to Acetaminophen and Lincomycin on Japanese Medaka (Oryzias latipes) and Freshwater Cladocerans Daphnia magna and Moina macrocopa, and Potential Mechanisms of Endocrine Disruption	Chemosphere89(1): 10-18	168254	2132614	2245105	2	6	0	2	AcuteEffect	100	2.14286	1	FALSE
103-90-2	Acetaminophen	605	121000	200	Mortality	Mortality	LC50	2	Plationus patulus	Rotifer	Invertebrates	Neonate	Martinez Gomez,D.A.	2012	A Survey of Selected Pharmaceuticals and Personal Care Products in a Binational River and Their Effects on a Member of Its Zooplankton Community, Plationus patulus (Rotifera)	M.S. Thesis, The University of Texas at El Paso, TX:113 p.	167493	2126441	2232379	2	6	0	2	AcuteEffect	100	2.14286	1	FALSE
103-90-2	Acetaminophen	750	15000	20	Population	Intrinsic rate of increase	LOEC	6	Plationus patulus	Rotifer	Invertebrates	Neonate	Martinez Gomez,D.A.	2012	A Survey of Selected Pharmaceuticals and Personal Care Products in a Binational River and Their Effects on a Member of Its Zooplankton Community, Plationus patulus (Rotifera)	M.S. Thesis, The University of Texas at El Paso, TX:113 p.	167493	2126481	2232491	4	4	0	2	LowEffect	10	2.14286	1	FALSE
103-90-2	Acetaminophen	750	15000	20	Population	Intrinsic rate of increase	LOEC	6	Plationus patulus	Rotifer	Invertebrates	Neonate	Martinez Gomez,D.A.	2012	A Survey of Selected Pharmaceuticals and Personal Care Products in a Binational River and Their Effects on a Member of Its Zooplankton Community, Plationus patulus (Rotifera)	M.S. Thesis, The University of Texas at El Paso, TX:113 p.	167493	2126481	2232493	4	4	0	2	LowEffect	10	2.14286	1	FALSE
103-90-2	Acetaminophen	750	15000	20	Population	Intrinsic rate of increase	LOEC	6	Plationus patulus	Rotifer	Invertebrates	Neonate	Martinez Gomez,D.A.	2012	A Survey of Selected Pharmaceuticals and Personal Care Products in a Binational River and Their Effects on a Member of Its Zooplankton Community, Plationus patulus (Rotifera)	M.S. Thesis, The University of Texas at El Paso, TX:113 p.	167493	2126481	2232492	4	4	0	2	LowEffect	10	2.14286	1	FALSE
103-90-2	Acetaminophen	750	15000	20	Population	Intrinsic rate of increase	LOEC	6	Plationus patulus	Rotifer	Invertebrates	Neonate	Martinez Gomez,D.A.	2012	A Survey of Selected Pharmaceuticals and Personal Care Products in a Binational River and Their Effects on a Member of Its Zooplankton Community, Plationus patulus (Rotifera)	M.S. Thesis, The University of Texas at El Paso, TX:113 p.	167493	2126481	2232494	4	4	0	2	LowEffect	10	2.14286	1	FALSE
103-90-2	Acetaminophen	754	150800	200	Mortality	Mortality	LC50	4	Dugesia japonica	Flatworm	Invertebrates	Not reported	Li,M.H.	2013	Acute Toxicity of 30 Pharmaceutically Active Compounds to Freshwater Planarians, Dugesia japonica	Toxicol. Environ. Chem.95(7): 1157-1170	166109	2126627	2232933	2	6	0	2	AcuteEffect	100	2.14286	1	FALSE
103-90-2	Acetaminophen	858.5	17170	20	Mortality	Survival	LOEC	21	Daphnia magna	Water Flea	Invertebrates	Not reported	Kim,P., Y. Park, K. Ji, J. Seo, S. Lee, K. Choi, Y. Kho, J. Park, and K. Choi	2012	Effect of Chronic Exposure to Acetaminophen and Lincomycin on Japanese Medaka (Oryzias latipes) and Freshwater Cladocerans Daphnia magna and Moina macrocopa, and Potential Mechanisms of Endocrine Disruption	Chemosphere89(1): 10-18	168254	2132638	2245145	4	4	0	2	LowEffect	10	2.14286	1	FALSE
103-90-2	Acetaminophen	1287.5	25750	20	Mortality	Survival	LOEC	2	Moina macrocopa	Water Flea	Invertebrates	Not reported	Kim,P., Y. Park, K. Ji, J. Seo, S. Lee, K. Choi, Y. Kho, J. Park, and K. Choi	2012	Effect of Chronic Exposure to Acetaminophen and Lincomycin on Japanese Medaka (Oryzias latipes) and Freshwater Cladocerans Daphnia magna and Moina macrocopa, and Potential Mechanisms of Endocrine Disruption	Chemosphere89(1): 10-18	168254	2132614	2245111	4	4	0	2	LowEffect	10	2.14286	1	FALSE
103-90-2	Acetaminophen	1287.5	25750	20	Mortality	Survival	LOEC	7	Moina macrocopa	Water Flea	Invertebrates	Not reported	Kim,P., Y. Park, K. Ji, J. Seo, S. Lee, K. Choi, Y. Kho, J. Park, and K. Choi	2012	Effect of Chronic Exposure to Acetaminophen and Lincomycin on Japanese Medaka (Oryzias latipes) and Freshwater Cladocerans Daphnia magna and Moina macrocopa, and Potential Mechanisms of Endocrine Disruption	Chemosphere89(1): 10-18	168254	2132648	2245160	4	4	0	2	LowEffect	10	2.14286	1	FALSE
103-90-2	Acetaminophen	1581	316200	200	Mortality	Mortality	LC50	4	Dugesia japonica	Flatworm	Invertebrates	Not reported	Li,M.H.	2013	Acute Toxicity of 30 Pharmaceutically Active Compounds to Freshwater Planarians, Dugesia japonica	Toxicol. Environ. Chem.95(7): 1157-1170	166109	2126627	2232932	2	6	0	2	AcuteEffect	100	2.14286	1	FALSE
103-90-2	Acetaminophen	1595	319000	200	Mortality	Mortality	LC50	2	Plationus patulus	Rotifer	Invertebrates	Neonate	Martinez Gomez,D.A.	2012	A Survey of Selected Pharmaceuticals and Personal Care Products in a Binational River and Their Effects on a Member of Its Zooplankton Community, Plationus patulus (Rotifera)	M.S. Thesis, The University of Texas at El Paso, TX:113 p.	167493	2126421	2232363	2	6	0	2	AcuteEffect	100	2.14286	1	FALSE
103-90-2	Acetaminophen	1857.5	371500	200	Mortality	Mortality	LC50	4	Dugesia japonica	Flatworm	Invertebrates	Not reported	Li,M.H.	2013	Acute Toxicity of 30 Pharmaceutically Active Compounds to Freshwater Planarians, Dugesia japonica	Toxicol. Environ. Chem.95(7): 1157-1170	166109	2126627	2232931	2	6	0	2	AcuteEffect	100	2.14286	1	FALSE
103-90-2	Acetaminophen	2575	51500	20	Mortality	Survival	LOEC	2	Daphnia magna	Water Flea	Invertebrates	Not reported	Kim,P., Y. Park, K. Ji, J. Seo, S. Lee, K. Choi, Y. Kho, J. Park, and K. Choi	2012	Effect of Chronic Exposure to Acetaminophen and Lincomycin on Japanese Medaka (Oryzias latipes) and Freshwater Cladocerans Daphnia magna and Moina macrocopa, and Potential Mechanisms of Endocrine Disruption	Chemosphere89(1): 10-18	168254	2132612	2245103	4	4	0	2	LowEffect	10	2.14286	1	FALSE
103-90-2	Acetaminophen	4070	814000	200	Mortality	Mortality	LC50		Pimephales promelas	Fathead Minnow	Fish	Not reported	Brooke,L.T., D.J. Call, D.L. Geiger, and C.E. Northcott	1984	Acute Toxicities of Organic Chemicals to Fathead Minnows (Pimephales promelas), Vol. 1	Center for Lake Superior Environmental Studies, University of Wisconsin-Superior, Superior, WI:414 p.	12448	1147407	102612	2	6	0	2	AcuteEffect	100	2.14286	1	FALSE
103-90-2	Acetaminophen	4070	814000	200	Mortality	Mortality	LC50		Pimephales promelas	Fathead Minnow	Fish	Juvenile	Broderius,S.J., M.D. Kahl, and M.D. Hoglund	1995	Use of Joint Toxic Response to Define the Primary Mode of Toxic Action for Diverse Industrial Organic Chemicals	Environ. Toxicol. Chem.14(9): 1591-1605	15031	1168342	152535	2	6	0	2	AcuteEffect	100	2.14286	1	FALSE
103-90-2	Acetaminophen	4293	858600	200	Mortality	Mortality	LC50	4	Dugesia japonica	Flatworm	Invertebrates	Not reported	Li,M.H.	2013	Acute Toxicity of 30 Pharmaceutically Active Compounds to Freshwater Planarians, Dugesia japonica	Toxicol. Environ. Chem.95(7): 1157-1170	166109	2126627	2232922	2	6	0	2	AcuteEffect	100	2.14286	1	FALSE
103-90-2	Acetaminophen	4750	95000	20	Mortality	Survival	LOEC	90	Oryzias latipes	Japanese Medaka	Fish	Egg	Kim,P., Y. Park, K. Ji, J. Seo, S. Lee, K. Choi, Y. Kho, J. Park, and K. Choi	2012	Effect of Chronic Exposure to Acetaminophen and Lincomycin on Japanese Medaka (Oryzias latipes) and Freshwater Cladocerans Daphnia magna and Moina macrocopa, and Potential Mechanisms of Endocrine Disruption	Chemosphere89(1): 10-18	168254	2132663	2245230	4	4	0	2	LowEffect	10	2.14286	1	FALSE
103-90-2	Acetaminophen	5000	100000	20	Mortality	Mortality	LOEC	2	Plationus patulus	Rotifer	Invertebrates	Neonate	Martinez Gomez,D.A.	2012	A Survey of Selected Pharmaceuticals and Personal Care Products in a Binational River and Their Effects on a Member of Its Zooplankton Community, Plationus patulus (Rotifera)	M.S. Thesis, The University of Texas at El Paso, TX:113 p.	167493	2126441	2232381	4	4	0	2	LowEffect	10	2.14286	1	FALSE
103-90-2	Acetaminophen	5150	103000	20	Mortality	Survival	LOEC	2	Moina macrocopa	Water Flea	Invertebrates	Not reported	Kim,P., Y. Park, K. Ji, J. Seo, S. Lee, K. Choi, Y. Kho, J. Park, and K. Choi	2012	Effect of Chronic Exposure to Acetaminophen and Lincomycin on Japanese Medaka (Oryzias latipes) and Freshwater Cladocerans Daphnia magna and Moina macrocopa, and Potential Mechanisms of Endocrine Disruption	Chemosphere89(1): 10-18	168254	2132614	2245108	4	4	0	2	LowEffect	10	2.14286	1	FALSE
103-90-2	Acetaminophen	15000	300000	20	Mortality	Mortality	LOEC	2	Plationus patulus	Rotifer	Invertebrates	Neonate	Martinez Gomez,D.A.	2012	A Survey of Selected Pharmaceuticals and Personal Care Products in a Binational River and Their Effects on a Member of Its Zooplankton Community, Plationus patulus (Rotifera)	M.S. Thesis, The University of Texas at El Paso, TX:113 p.	167493	2126421	2232378	4	4	0	2	LowEffect	10	2.14286	1	FALSE
103-90-2	Acetaminophen	25000	500000	20	Biochemistry	Glutathione (reduced glutathione)	LOEC	1	Pangasius hypophthalmus	Shark Catfish	Fish	Not reported	Shivashri,C., T. Rajarajeshwari, and P. Rajasekar	2013	Hepatoprotective Action of Celery (Apium graveolens) Leaves in Acetaminophen-Fed Freshwater Fish (Pangasius sutchi)	Fish Physiol. Biochem.39(5): 1057-1069	168069	2130732	2240966	4	4	0	2	LowEffect	10	2.14286	1	FALSE
103-90-2	Acetaminophen	25000	500000	20	Biochemistry	Nonprotein sulfhydryl	LOEC	1	Pangasius hypophthalmus	Shark Catfish	Fish	Not reported	Shivashri,C., T. Rajarajeshwari, and P. Rajasekar	2013	Hepatoprotective Action of Celery (Apium graveolens) Leaves in Acetaminophen-Fed Freshwater Fish (Pangasius sutchi)	Fish Physiol. Biochem.39(5): 1057-1069	168069	2130732	2240974	4	4	0	2	LowEffect	10	2.14286	1	FALSE
103-90-2	Acetaminophen	25000	500000	20	Enzyme(s)	Aspartate aminotransferase	LOEC	1	Pangasius hypophthalmus	Shark Catfish	Fish	Not reported	Shivashri,C., T. Rajarajeshwari, and P. Rajasekar	2013	Hepatoprotective Action of Celery (Apium graveolens) Leaves in Acetaminophen-Fed Freshwater Fish (Pangasius sutchi)	Fish Physiol. Biochem.39(5): 1057-1069	168069	2130732	2240901	4	4	0	2	LowEffect	10	2.14286	1	FALSE
103-90-2	Acetaminophen	25000	500000	20	Biochemistry	Cholesterol	LOEC	1	Pangasius hypophthalmus	Shark Catfish	Fish	Not reported	Shivashri,C., T. Rajarajeshwari, and P. Rajasekar	2013	Hepatoprotective Action of Celery (Apium graveolens) Leaves in Acetaminophen-Fed Freshwater Fish (Pangasius sutchi)	Fish Physiol. Biochem.39(5): 1057-1069	168069	2130732	2240978	4	4	0	2	LowEffect	10	2.14286	1	FALSE
103-90-2	Acetaminophen	25000	500000	20	Biochemistry	Sodium content	LOEC	1	Pangasius hypophthalmus	Shark Catfish	Fish	Not reported	Shivashri,C., T. Rajarajeshwari, and P. Rajasekar	2013	Hepatoprotective Action of Celery (Apium graveolens) Leaves in Acetaminophen-Fed Freshwater Fish (Pangasius sutchi)	Fish Physiol. Biochem.39(5): 1057-1069	168069	2130732	2240980	4	4	0	2	LowEffect	10	2.14286	1	FALSE
103-90-2	Acetaminophen	25000	500000	20	Enzyme(s)	Alanine transaminase (ALT)	LOEC	1	Pangasius hypophthalmus	Shark Catfish	Fish	Not reported	Shivashri,C., T. Rajarajeshwari, and P. Rajasekar	2013	Hepatoprotective Action of Celery (Apium graveolens) Leaves in Acetaminophen-Fed Freshwater Fish (Pangasius sutchi)	Fish Physiol. Biochem.39(5): 1057-1069	168069	2130732	2240903	4	4	0	2	LowEffect	10	2.14286	1	FALSE
103-90-2	Acetaminophen	25000	500000	20	Biochemistry	Glycogen	LOEC	1	Pangasius hypophthalmus	Shark Catfish	Fish	Not reported	Shivashri,C., T. Rajarajeshwari, and P. Rajasekar	2013	Hepatoprotective Action of Celery (Apium graveolens) Leaves in Acetaminophen-Fed Freshwater Fish (Pangasius sutchi)	Fish Physiol. Biochem.39(5): 1057-1069	168069	2130732	2240977	4	4	0	2	LowEffect	10	2.14286	1	FALSE
103-90-2	Acetaminophen	25000	500000	20	Biochemistry	Calcium content	LOEC	1	Pangasius hypophthalmus	Shark Catfish	Fish	Not reported	Shivashri,C., T. Rajarajeshwari, and P. Rajasekar	2013	Hepatoprotective Action of Celery (Apium graveolens) Leaves in Acetaminophen-Fed Freshwater Fish (Pangasius sutchi)	Fish Physiol. Biochem.39(5): 1057-1069	168069	2130732	2240982	4	4	0	2	LowEffect	10	2.14286	1	FALSE
103-90-2	Acetaminophen	25000	500000	20	Enzyme(s)	Glutathione S-transferase	LOEC	1	Pangasius hypophthalmus	Shark Catfish	Fish	Not reported	Shivashri,C., T. Rajarajeshwari, and P. Rajasekar	2013	Hepatoprotective Action of Celery (Apium graveolens) Leaves in Acetaminophen-Fed Freshwater Fish (Pangasius sutchi)	Fish Physiol. Biochem.39(5): 1057-1069	168069	2130732	2240958	4	4	0	2	LowEffect	10	2.14286	1	FALSE
103-90-2	Acetaminophen	25000	500000	20	Biochemistry	Triglycerides	LOEC	1	Pangasius hypophthalmus	Shark Catfish	Fish	Not reported	Shivashri,C., T. Rajarajeshwari, and P. Rajasekar	2013	Hepatoprotective Action of Celery (Apium graveolens) Leaves in Acetaminophen-Fed Freshwater Fish (Pangasius sutchi)	Fish Physiol. Biochem.39(5): 1057-1069	168069	2130732	2240979	4	4	0	2	LowEffect	10	2.14286	1	FALSE
103-90-2	Acetaminophen	25000	500000	20	Enzyme(s)	Superoxide dismutase (SOD) enzyme activity	LOEC	1	Pangasius hypophthalmus	Shark Catfish	Fish	Not reported	Shivashri,C., T. Rajarajeshwari, and P. Rajasekar	2013	Hepatoprotective Action of Celery (Apium graveolens) Leaves in Acetaminophen-Fed Freshwater Fish (Pangasius sutchi)	Fish Physiol. Biochem.39(5): 1057-1069	168069	2130732	2240948	4	4	0	2	LowEffect	10	2.14286	1	FALSE
103-90-2	Acetaminophen	25000	500000	20	Enzyme(s)	Glutathione peroxidase	LOEC	1	Pangasius hypophthalmus	Shark Catfish	Fish	Not reported	Shivashri,C., T. Rajarajeshwari, and P. Rajasekar	2013	Hepatoprotective Action of Celery (Apium graveolens) Leaves in Acetaminophen-Fed Freshwater Fish (Pangasius sutchi)	Fish Physiol. Biochem.39(5): 1057-1069	168069	2130732	2240957	4	4	0	2	LowEffect	10	2.14286	1	FALSE
103-90-2	Acetaminophen	25000	500000	20	Biochemistry	Protein bound sulfhydryl	LOEC	1	Pangasius hypophthalmus	Shark Catfish	Fish	Not reported	Shivashri,C., T. Rajarajeshwari, and P. Rajasekar	2013	Hepatoprotective Action of Celery (Apium graveolens) Leaves in Acetaminophen-Fed Freshwater Fish (Pangasius sutchi)	Fish Physiol. Biochem.39(5): 1057-1069	168069	2130732	2240976	4	4	0	2	LowEffect	10	2.14286	1	FALSE
103-90-2	Acetaminophen	25000	500000	20	Physiology	Lipid peroxidation	LOEC	1	Pangasius hypophthalmus	Shark Catfish	Fish	Not reported	Shivashri,C., T. Rajarajeshwari, and P. Rajasekar	2013	Hepatoprotective Action of Celery (Apium graveolens) Leaves in Acetaminophen-Fed Freshwater Fish (Pangasius sutchi)	Fish Physiol. Biochem.39(5): 1057-1069	168069	2130732	2240931	4	4	0	2	LowEffect	10	2.14286	1	FALSE
103-90-2	Acetaminophen	25000	500000	20	Biochemistry	Sulfhydryl	LOEC	1	Pangasius hypophthalmus	Shark Catfish	Fish	Not reported	Shivashri,C., T. Rajarajeshwari, and P. Rajasekar	2013	Hepatoprotective Action of Celery (Apium graveolens) Leaves in Acetaminophen-Fed Freshwater Fish (Pangasius sutchi)	Fish Physiol. Biochem.39(5): 1057-1069	168069	2130732	2240975	4	4	0	2	LowEffect	10	2.14286	1	FALSE
103-90-2	Acetaminophen	25000	500000	20	Biochemistry	Potassium content	LOEC	1	Pangasius hypophthalmus	Shark Catfish	Fish	Not reported	Shivashri,C., T. Rajarajeshwari, and P. Rajasekar	2013	Hepatoprotective Action of Celery (Apium graveolens) Leaves in Acetaminophen-Fed Freshwater Fish (Pangasius sutchi)	Fish Physiol. Biochem.39(5): 1057-1069	168069	2130732	2240981	4	4	0	2	LowEffect	10	2.14286	1	FALSE
103-90-2	Acetaminophen	25000	500000	20	Enzyme(s)	Alkaline phosphatase	LOEC	1	Pangasius hypophthalmus	Shark Catfish	Fish	Not reported	Shivashri,C., T. Rajarajeshwari, and P. Rajasekar	2013	Hepatoprotective Action of Celery (Apium graveolens) Leaves in Acetaminophen-Fed Freshwater Fish (Pangasius sutchi)	Fish Physiol. Biochem.39(5): 1057-1069	168069	2130732	2240905	4	4	0	2	LowEffect	10	2.14286	1	FALSE
103-90-2	Acetaminophen	25000	500000	20	Biochemistry	Protein carbonyls	LOEC	1	Pangasius hypophthalmus	Shark Catfish	Fish	Not reported	Shivashri,C., T. Rajarajeshwari, and P. Rajasekar	2013	Hepatoprotective Action of Celery (Apium graveolens) Leaves in Acetaminophen-Fed Freshwater Fish (Pangasius sutchi)	Fish Physiol. Biochem.39(5): 1057-1069	168069	2130732	2240947	4	4	0	2	LowEffect	10	2.14286	1	FALSE
103-90-2	Acetaminophen	25000	500000	20	Enzyme(s)	Aspartate aminotransferase	LOEC	1	Pangasius hypophthalmus	Shark Catfish	Fish	Not reported	Shivashri,C., T. Rajarajeshwari, and P. Rajasekar	2013	Hepatoprotective Action of Celery (Apium graveolens) Leaves in Acetaminophen-Fed Freshwater Fish (Pangasius sutchi)	Fish Physiol. Biochem.39(5): 1057-1069	168069	2130732	2240886	4	4	0	2	LowEffect	10	2.14286	1	FALSE
103-90-2	Acetaminophen	25000	500000	20	Enzyme(s)	Catalase	LOEC	1	Pangasius hypophthalmus	Shark Catfish	Fish	Not reported	Shivashri,C., T. Rajarajeshwari, and P. Rajasekar	2013	Hepatoprotective Action of Celery (Apium graveolens) Leaves in Acetaminophen-Fed Freshwater Fish (Pangasius sutchi)	Fish Physiol. Biochem.39(5): 1057-1069	168069	2130732	2240956	4	4	0	2	LowEffect	10	2.14286	1	FALSE
103-90-2	Acetaminophen	25000	500000	20	Biochemistry	Thiobarbituric acid reactive substances	LOEC	1	Pangasius hypophthalmus	Shark Catfish	Fish	Not reported	Shivashri,C., T. Rajarajeshwari, and P. Rajasekar	2013	Hepatoprotective Action of Celery (Apium graveolens) Leaves in Acetaminophen-Fed Freshwater Fish (Pangasius sutchi)	Fish Physiol. Biochem.39(5): 1057-1069	168069	2130732	2240946	4	4	0	2	LowEffect	10	2.14286	1	FALSE
103-90-2	Acetaminophen	25000	500000	20	Enzyme(s)	Alkaline phosphatase	LOEC	1	Pangasius hypophthalmus	Shark Catfish	Fish	Not reported	Shivashri,C., T. Rajarajeshwari, and P. Rajasekar	2013	Hepatoprotective Action of Celery (Apium graveolens) Leaves in Acetaminophen-Fed Freshwater Fish (Pangasius sutchi)	Fish Physiol. Biochem.39(5): 1057-1069	168069	2130732	2240895	4	4	0	2	LowEffect	10	2.14286	1	FALSE
103-90-2	Acetaminophen	26529.5	5.30589e+06	200	Mortality	Mortality	LC50		Brachionus calyciflorus	Rotifer	Invertebrates	Not reported	Calleja,M.C., G. Persoone, and P. Geladi	1994	Comparative Acute Toxicity of the First 50 Multicentre Evaluation of In Vitro Cytotoxicity Chemicals to Aquatic Non-vertebrates	Arch. Environ. Contam. Toxicol.26(1): 69-78	13669	1156821	93524	2	6	0	2	AcuteEffect	100	2.14286	1	FALSE
1912-24-9	Atrazine	0.009	0.09	10	Development	Metamorphosis	LOEL		Lithobates pipiens	Leopard Frog	Fish	Tadpole	Langlois,V.S., A.C. Carew, B.D. Pauli, M.G. Wade, G.M. Cooke, and V.L. Trudeau	2010	Low Levels of the Herbicide Atrazine Alter Sex Ratios and Reduce Metamorphic Success in Rana pipiens Tadpoles Raised in Outdoor Mesocosms	Environ. Health Perspect.118(4): 552-557	120046	1339953	800917	37	33	86	1	LowEffect	10	17.1429	1	TRUE
1912-24-9	Atrazine	0.01	0.1	10	Population	Abundance	LOEL		Oocystis sp.	Green Algae	Plants	Not reported	Pannard,A., B. Le Rouzic, and F. Binet	2009	Response of Phytoplankton Community to Low-Dose Atrazine Exposure Combined with Phosphorus Fluctuations	Arch. Environ. Contam. Toxicol.57(1): 50-59	118897	1339913	800871	37	33	86	1	LowEffect	10	17.1429	1	FALSE
1912-24-9	Atrazine	0.01	0.1	10	Population	Abundance	LOEL		Chlorolobion sp.	Algae	Plants	Not reported	Pannard,A., B. Le Rouzic, and F. Binet	2009	Response of Phytoplankton Community to Low-Dose Atrazine Exposure Combined with Phosphorus Fluctuations	Arch. Environ. Contam. Toxicol.57(1): 50-59	118897	1339911	800868	37	33	86	1	LowEffect	10	17.1429	1	FALSE
1912-24-9	Atrazine	0.01	0.1	10	Population	Abundance	LOEL		Aphanocapsa sp.	Blue-Green Algae	Plants	Not reported	Pannard,A., B. Le Rouzic, and F. Binet	2009	Response of Phytoplankton Community to Low-Dose Atrazine Exposure Combined with Phosphorus Fluctuations	Arch. Environ. Contam. Toxicol.57(1): 50-59	118897	1339914	800872	37	33	86	1	LowEffect	10	17.1429	1	FALSE
1912-24-9	Atrazine	0.01	0.1	10	Mortality	Mortality	LOEC	85	Bufo bufo ssp. gargarizans	Toad	Fish	Tadpole	Sai,L., Q. Wu, B. Qu, C. Bo, G. Yu, Q. Jia, L. Xie, Y. Li, Q. Guo, J.C. Ng, and C. Peng	2015	Assessing Atrazine-Induced Toxicities in Bufo bufo gargarizans Cantor	Bull. Environ. Contam. Toxicol.94(2): 152-157	170826	2163170	2315718	37	33	86	1	LowEffect	10	17.1429	1	FALSE
1912-24-9	Atrazine	0.01	0.1	10	Growth	Size	LOEC		Lithobates pipiens	Leopard Frog	Fish	Not reported	Hayes,T.B., P. Case, S. Chui, D. Chung, C. Haeffele, K. Haston, M. Lee, V.P. Mai, Y. Marjuoa, J. Parker, and M. Tsui	2006	Pesticide Mixtures, Endocrine Disruption, and Amphibian Declines: Are We Underestimating the Impact?	Environ. Health Perspect.114(suppl.1): 40-50	85815	1281605	735139	37	33	86	1	LowEffect	10	17.1429	1	FALSE
1912-24-9	Atrazine	0.01	0.1	10	Growth	Weight	LOEL		Lithobates pipiens	Leopard Frog	Fish	Not reported	Hayes,T.B., P. Case, S. Chui, D. Chung, C. Haeffele, K. Haston, M. Lee, V.P. Mai, Y. Marjuoa, J. Parker, and M. Tsui	2006	Pesticide Mixtures, Endocrine Disruption, and Amphibian Declines: Are We Underestimating the Impact?	Environ. Health Perspect.114(suppl.1): 40-50	85815	1255760	705029	37	33	86	1	LowEffect	10	17.1429	1	FALSE
1912-24-9	Atrazine	0.01	0.1	10	Development	Metamorphosis	NOEC		Lithobates pipiens	Leopard Frog	Fish	Not reported	Hayes,T.B., P. Case, S. Chui, D. Chung, C. Haeffele, K. Haston, M. Lee, V.P. Mai, Y. Marjuoa, J. Parker, and M. Tsui	2006	Pesticide Mixtures, Endocrine Disruption, and Amphibian Declines: Are We Underestimating the Impact?	Environ. Health Perspect.114(suppl.1): 40-50	85815	1281755	735300	24	13	32	1	NoEffect	10	17.1429	1	FALSE
1912-24-9	Atrazine	0.01	0.1	10	Mortality	Mortality	LOEC	180	Xenopus laevis	African Clawed Frog	Fish	Tadpole	Sai,L.L., Z.H. Dong, L. Li, Q.M. Guo, Q. Jia, L. Xie, C.X. Bo, Y.Z. Liu, B.P. Qu, X.X. Li, H. Shao, J.C. Ng, and C. Pen	2016	Gene Expression Profiles in Testis of Developing Male Xenopus laevis Damaged by Chronic Exposure of Atrazine	Chemosphere159:145-152	174552	2189895	2379438	37	33	86	1	LowEffect	10	17.1429	1	FALSE
1912-24-9	Atrazine	0.01	0.1	10	Enzyme(s)	Acetylcholinesterase	LOEC	9	Danio rerio	Zebra Danio	Fish	Embryo	Wang,H., S. Mu, F. Zhang, H. Liu, H. Zhang, and X. Kang	2015	Effects of Atrazine on the Development of Neural System of Zebrafish, Danio rerio	BioMed Res. Int.2015:1-10	174475	2190145	2380633	37	33	86	1	LowEffect	10	17.1429	1	FALSE
1912-24-9	Atrazine	0.01	0.1	10	Enzyme(s)	Acetylcholinesterase	LOEC	9	Danio rerio	Zebra Danio	Fish	Embryo	Wang,H., S. Mu, F. Zhang, H. Liu, H. Zhang, and X. Kang	2015	Effects of Atrazine on the Development of Neural System of Zebrafish, Danio rerio	BioMed Res. Int.2015:1-10	174475	2190145	2380634	37	33	86	1	LowEffect	10	17.1429	1	FALSE
1912-24-9	Atrazine	0.01	0.1	10	Enzyme(s)	Acetylcholinesterase	LOEC	9	Danio rerio	Zebra Danio	Fish	Embryo	Wang,H., S. Mu, F. Zhang, H. Liu, H. Zhang, and X. Kang	2015	Effects of Atrazine on the Development of Neural System of Zebrafish, Danio rerio	BioMed Res. Int.2015:1-10	174475	2190145	2380635	37	33	86	1	LowEffect	10	17.1429	1	FALSE
1912-24-9	Atrazine	0.01	0.1	10	Physiology	Carbon assimilation	LOEL		Plantae	Plant Kingdom	Plants	Not reported	Pannard,A., B. Le Rouzic, and F. Binet	2009	Response of Phytoplankton Community to Low-Dose Atrazine Exposure Combined with Phosphorus Fluctuations	Arch. Environ. Contam. Toxicol.57(1): 50-59	118897	1339904	800861	37	33	86	1	LowEffect	10	17.1429	1	FALSE
1912-24-9	Atrazine	0.0123	0.123	10	Injury	Damage	EC10	2	Gomphonema sp.	Diatom	Plants	Not reported	Wood,R.J., S.M. Mitrovic, and B.J. Kefford	2014	Determining the Relative Sensitivity of Benthic Diatoms to Atrazine Using Rapid Toxicity Testing: A Novel Method	Sci. Total Environ.485/486:421-427	170829	2163482	2316529	24	13	32	1	NoEffect	10	17.1429	1	FALSE
1912-24-9	Atrazine	0.014	0.14	10	Development	Stage	LOEL		Lithobates pipiens	Leopard Frog	Fish	Tadpole	Fridgen,C.M.	2009	Laboratory Controlled Normal and Atrazine Exposed Development of Northern Leopard Frog, Rana pipiens Tadpoles	M.S. Thesis, Trent University, Canada:126 p.	153864	1339791	800733	37	33	86	1	LowEffect	10	17.1429	1	FALSE
1912-24-9	Atrazine	0.014	0.14	10	Morphology	Area	LOEL		Lithobates pipiens	Leopard Frog	Fish	Tadpole	Fridgen,C.M.	2009	Laboratory Controlled Normal and Atrazine Exposed Development of Northern Leopard Frog, Rana pipiens Tadpoles	M.S. Thesis, Trent University, Canada:126 p.	153864	1339795	800738	37	33	86	1	LowEffect	10	17.1429	1	FALSE
1912-24-9	Atrazine	0.03	0.3	10	Population	Photosystem II (PSII) electron transport activity	EC10	2	Algae	Algae	Plants	Not reported	Prosser,R.S., R.A. Brain, A.J. Hosmer, K.R. Solomon, and M.L. Hanson	2013	Assessing Sensitivity and Recovery of Field-Collected Periphyton Acutely Exposed to Atrazine Using PSII Inhibition Under Laboratory Conditions	Ecotoxicology22(9): 1367-1383	164780	2095923	2176176	24	13	32	1	NoEffect	10	17.1429	1	FALSE
1912-24-9	Atrazine	0.03	0.3	10	Genetics	Fraser extracellular matrix complex subunit 1 mRNA	LOEC	273.96	Danio rerio	Zebra Danio	Fish	Embryo	Wirbisky,S.E., G.J. Weber, M.S. Sepulveda, C.H. Xiao, J.R. Cannon, and J.L. Freeman	2015	Developmental Origins of Neurotransmitter and Transcriptome Alterations in Adult Female Zebrafish Exposed to Atrazine During Embryogenesis	Toxicology333:156-167	170801	2160982	2317788	37	33	86	1	LowEffect	10	17.1429	1	FALSE
1912-24-9	Atrazine	0.03	0.3	10	Genetics	SH3 and multiple ankyrin repeat domains protein 3 mRNA	LOEC	273.96	Danio rerio	Zebra Danio	Fish	Embryo	Wirbisky,S.E., G.J. Weber, M.S. Sepulveda, C.H. Xiao, J.R. Cannon, and J.L. Freeman	2015	Developmental Origins of Neurotransmitter and Transcriptome Alterations in Adult Female Zebrafish Exposed to Atrazine During Embryogenesis	Toxicology333:156-167	170801	2160982	2317808	37	33	86	1	LowEffect	10	17.1429	1	FALSE
1912-24-9	Atrazine	0.03	0.3	10	Genetics	Pleckstrin homology domain containing, family O member 2 mRNA	LOEC	273.96	Danio rerio	Zebra Danio	Fish	Embryo	Wirbisky,S.E., G.J. Weber, M.S. Sepulveda, C.H. Xiao, J.R. Cannon, and J.L. Freeman	2015	Developmental Origins of Neurotransmitter and Transcriptome Alterations in Adult Female Zebrafish Exposed to Atrazine During Embryogenesis	Toxicology333:156-167	170801	2160982	2317806	37	33	86	1	LowEffect	10	17.1429	1	FALSE
1912-24-9	Atrazine	0.03	0.3	10	Genetics	Suppressor of cytokine signaling 5 mRNA	LOEC	273.96	Danio rerio	Zebra Danio	Fish	Embryo	Wirbisky,S.E., G.J. Weber, M.S. Sepulveda, C.H. Xiao, J.R. Cannon, and J.L. Freeman	2015	Developmental Origins of Neurotransmitter and Transcriptome Alterations in Adult Female Zebrafish Exposed to Atrazine During Embryogenesis	Toxicology333:156-167	170801	2160982	2317809	37	33	86	1	LowEffect	10	17.1429	1	FALSE
1912-24-9	Atrazine	0.03	0.3	10	Genetics	Phosphodiesterase 10A mRNA	LOEC	273.96	Danio rerio	Zebra Danio	Fish	Embryo	Wirbisky,S.E., G.J. Weber, M.S. Sepulveda, C.H. Xiao, J.R. Cannon, and J.L. Freeman	2015	Developmental Origins of Neurotransmitter and Transcriptome Alterations in Adult Female Zebrafish Exposed to Atrazine During Embryogenesis	Toxicology333:156-167	170801	2160982	2317803	37	33	86	1	LowEffect	10	17.1429	1	FALSE
1912-24-9	Atrazine	0.03	0.3	10	Genetics	Histone-lysine N-methyltransferase MLL4-like mRNA	LOEC	273.96	Danio rerio	Zebra Danio	Fish	Embryo	Wirbisky,S.E., G.J. Weber, M.S. Sepulveda, C.H. Xiao, J.R. Cannon, and J.L. Freeman	2015	Developmental Origins of Neurotransmitter and Transcriptome Alterations in Adult Female Zebrafish Exposed to Atrazine During Embryogenesis	Toxicology333:156-167	170801	2160982	2317797	37	33	86	1	LowEffect	10	17.1429	1	FALSE
1912-24-9	Atrazine	0.03	0.3	10	Genetics	Period circadian clock 3 mRNA	LOEC	273.96	Danio rerio	Zebra Danio	Fish	Embryo	Wirbisky,S.E., G.J. Weber, M.S. Sepulveda, C.H. Xiao, J.R. Cannon, and J.L. Freeman	2015	Developmental Origins of Neurotransmitter and Transcriptome Alterations in Adult Female Zebrafish Exposed to Atrazine During Embryogenesis	Toxicology333:156-167	170801	2160982	2311784	37	33	86	1	LowEffect	10	17.1429	1	FALSE
1912-24-9	Atrazine	0.03	0.3	10	Genetics	Myocyte enhancer factor 2c mRNA	LOEC	273.96	Danio rerio	Zebra Danio	Fish	Embryo	Wirbisky,S.E., G.J. Weber, M.S. Sepulveda, C.H. Xiao, J.R. Cannon, and J.L. Freeman	2015	Developmental Origins of Neurotransmitter and Transcriptome Alterations in Adult Female Zebrafish Exposed to Atrazine During Embryogenesis	Toxicology333:156-167	170801	2160982	2317796	37	33	86	1	LowEffect	10	17.1429	1	FALSE
1912-24-9	Atrazine	0.03	0.3	10	Genetics	GDP-L-galactose phosphorylase 1 mRNA	LOEC	273.96	Danio rerio	Zebra Danio	Fish	Embryo	Wirbisky,S.E., G.J. Weber, M.S. Sepulveda, C.H. Xiao, J.R. Cannon, and J.L. Freeman	2015	Developmental Origins of Neurotransmitter and Transcriptome Alterations in Adult Female Zebrafish Exposed to Atrazine During Embryogenesis	Toxicology333:156-167	170801	2160982	2317790	37	33	86	1	LowEffect	10	17.1429	1	FALSE
1912-24-9	Atrazine	0.03	0.3	10	Genetics	T-cell lymphoma invasion and metastasis 1 mRNA	LOEC	273.96	Danio rerio	Zebra Danio	Fish	Embryo	Wirbisky,S.E., G.J. Weber, M.S. Sepulveda, C.H. Xiao, J.R. Cannon, and J.L. Freeman	2015	Developmental Origins of Neurotransmitter and Transcriptome Alterations in Adult Female Zebrafish Exposed to Atrazine During Embryogenesis	Toxicology333:156-167	170801	2160982	2317812	37	33	86	1	LowEffect	10	17.1429	1	FALSE
1912-24-9	Atrazine	0.03	0.3	10	Genetics	Zic family member 2 mRNA	LOEC	273.96	Danio rerio	Zebra Danio	Fish	Embryo	Wirbisky,S.E., G.J. Weber, M.S. Sepulveda, C.H. Xiao, J.R. Cannon, and J.L. Freeman	2015	Developmental Origins of Neurotransmitter and Transcriptome Alterations in Adult Female Zebrafish Exposed to Atrazine During Embryogenesis	Toxicology333:156-167	170801	2160982	2317815	37	33	86	1	LowEffect	10	17.1429	1	FALSE
1912-24-9	Atrazine	0.03	0.3	10	Genetics	Solute carrier family 45, member 2 mRNA	LOEC	273.96	Danio rerio	Zebra Danio	Fish	Embryo	Wirbisky,S.E., G.J. Weber, M.S. Sepulveda, C.H. Xiao, J.R. Cannon, and J.L. Freeman	2015	Developmental Origins of Neurotransmitter and Transcriptome Alterations in Adult Female Zebrafish Exposed to Atrazine During Embryogenesis	Toxicology333:156-167	170801	2160982	2317781	37	33	86	1	LowEffect	10	17.1429	1	FALSE
1912-24-9	Atrazine	0.03	0.3	10	Genetics	Period circadian protein homolog 1 mRNA	LOEC	273.96	Danio rerio	Zebra Danio	Fish	Embryo	Wirbisky,S.E., G.J. Weber, M.S. Sepulveda, C.H. Xiao, J.R. Cannon, and J.L. Freeman	2015	Developmental Origins of Neurotransmitter and Transcriptome Alterations in Adult Female Zebrafish Exposed to Atrazine During Embryogenesis	Toxicology333:156-167	170801	2160982	2317804	37	33	86	1	LowEffect	10	17.1429	1	FALSE
1912-24-9	Atrazine	0.03	0.3	10	Enzyme(s)	Catalase	LOEC	28	Danio rerio	Zebra Danio	Fish	Not reported	Blahova,J., L. Plhalova, M. Hostovsky, L. Divisova, R. Dobsikova, I. Mikulikova, S. Stepanova, and Z. Svobodova	2013	Oxidative Stress Responses in Zebrafish Danio rerio After Subchronic Exposure to Atrazine	Food Chem. Toxicol.61:82-85	165265	2103685	2189513	37	33	86	1	LowEffect	10	17.1429	1	FALSE
1912-24-9	Atrazine	0.03	0.3	10	Morphology	Length	LOEC	2.9583	Danio rerio	Zebra Danio	Fish	Embryo	Weber,G.J., M.S. Sepulveda, S.M. Peterson, S.S. Lewis, and J.L. Freeman	2013	Transcriptome Alterations Following Developmental Atrazine Exposure in Zebrafish are Associated with Disruption of Neuroendocrine and Reproductive System Function, Cell Cycle, and Carcinogenesis	Toxicol. Sci.132(2): 458-466	164783	2096205	2176850	37	33	86	1	LowEffect	10	17.1429	1	FALSE
1912-24-9	Atrazine	0.03	0.3	10	Genetics	Zinc finger and BTB domain containing 47 mRNA	LOEC	273.96	Danio rerio	Zebra Danio	Fish	Embryo	Wirbisky,S.E., G.J. Weber, M.S. Sepulveda, C.H. Xiao, J.R. Cannon, and J.L. Freeman	2015	Developmental Origins of Neurotransmitter and Transcriptome Alterations in Adult Female Zebrafish Exposed to Atrazine During Embryogenesis	Toxicology333:156-167	170801	2160982	2317814	37	33	86	1	LowEffect	10	17.1429	1	FALSE
1912-24-9	Atrazine	0.03	0.3	10	Genetics	Thrombospondin, type I, domain containing 7B mRNA	LOEC	273.96	Danio rerio	Zebra Danio	Fish	Embryo	Wirbisky,S.E., G.J. Weber, M.S. Sepulveda, C.H. Xiao, J.R. Cannon, and J.L. Freeman	2015	Developmental Origins of Neurotransmitter and Transcriptome Alterations in Adult Female Zebrafish Exposed to Atrazine During Embryogenesis	Toxicology333:156-167	170801	2160982	2317811	37	33	86	1	LowEffect	10	17.1429	1	FALSE
1912-24-9	Atrazine	0.03	0.3	10	Genetics	Reelin mRNA	LOEC	273.96	Danio rerio	Zebra Danio	Fish	Embryo	Wirbisky,S.E., G.J. Weber, M.S. Sepulveda, C.H. Xiao, J.R. Cannon, and J.L. Freeman	2015	Developmental Origins of Neurotransmitter and Transcriptome Alterations in Adult Female Zebrafish Exposed to Atrazine During Embryogenesis	Toxicology333:156-167	170801	2160982	2317778	37	33	86	1	LowEffect	10	17.1429	1	FALSE
1912-24-9	Atrazine	0.03	0.3	10	Genetics	Neurexin 2 mRNA	LOEC	273.96	Danio rerio	Zebra Danio	Fish	Embryo	Wirbisky,S.E., G.J. Weber, M.S. Sepulveda, C.H. Xiao, J.R. Cannon, and J.L. Freeman	2015	Developmental Origins of Neurotransmitter and Transcriptome Alterations in Adult Female Zebrafish Exposed to Atrazine During Embryogenesis	Toxicology333:156-167	170801	2160982	2317801	37	33	86	1	LowEffect	10	17.1429	1	FALSE
1912-24-9	Atrazine	0.03	0.3	10	Genetics	Nuclear factor I/C mRNA	LOEC	273.96	Danio rerio	Zebra Danio	Fish	Embryo	Wirbisky,S.E., G.J. Weber, M.S. Sepulveda, C.H. Xiao, J.R. Cannon, and J.L. Freeman	2015	Developmental Origins of Neurotransmitter and Transcriptome Alterations in Adult Female Zebrafish Exposed to Atrazine During Embryogenesis	Toxicology333:156-167	170801	2160982	2317800	37	33	86	1	LowEffect	10	17.1429	1	FALSE
1912-24-9	Atrazine	0.03	0.3	10	Genetics	Integrin alpha-L mRNA	LOEC	273.96	Danio rerio	Zebra Danio	Fish	Embryo	Wirbisky,S.E., G.J. Weber, M.S. Sepulveda, C.H. Xiao, J.R. Cannon, and J.L. Freeman	2015	Developmental Origins of Neurotransmitter and Transcriptome Alterations in Adult Female Zebrafish Exposed to Atrazine During Embryogenesis	Toxicology333:156-167	170801	2160982	2317791	37	33	86	1	LowEffect	10	17.1429	1	FALSE
1912-24-9	Atrazine	0.03	0.3	10	Genetics	Anoctamin 3 mRNA	LOEC	273.96	Danio rerio	Zebra Danio	Fish	Embryo	Wirbisky,S.E., G.J. Weber, M.S. Sepulveda, C.H. Xiao, J.R. Cannon, and J.L. Freeman	2015	Developmental Origins of Neurotransmitter and Transcriptome Alterations in Adult Female Zebrafish Exposed to Atrazine During Embryogenesis	Toxicology333:156-167	170801	2160982	2317783	37	33	86	1	LowEffect	10	17.1429	1	FALSE
1912-24-9	Atrazine	0.03	0.3	10	Genetics	Atrial natriuretic peptide-converting enzyme mRNA	LOEC	273.96	Danio rerio	Zebra Danio	Fish	Embryo	Wirbisky,S.E., G.J. Weber, M.S. Sepulveda, C.H. Xiao, J.R. Cannon, and J.L. Freeman	2015	Developmental Origins of Neurotransmitter and Transcriptome Alterations in Adult Female Zebrafish Exposed to Atrazine During Embryogenesis	Toxicology333:156-167	170801	2160982	2317786	37	33	86	1	LowEffect	10	17.1429	1	FALSE
1912-24-9	Atrazine	0.03	0.3	10	Genetics	Nuclear receptor corepressor 2 mRNA	LOEC	273.96	Danio rerio	Zebra Danio	Fish	Embryo	Wirbisky,S.E., G.J. Weber, M.S. Sepulveda, C.H. Xiao, J.R. Cannon, and J.L. Freeman	2015	Developmental Origins of Neurotransmitter and Transcriptome Alterations in Adult Female Zebrafish Exposed to Atrazine During Embryogenesis	Toxicology333:156-167	170801	2160982	2317799	37	33	86	1	LowEffect	10	17.1429	1	FALSE
1912-24-9	Atrazine	0.03	0.3	10	Genetics	Adenylate cyclase type 1 mRNA	LOEC	273.96	Danio rerio	Zebra Danio	Fish	Embryo	Wirbisky,S.E., G.J. Weber, M.S. Sepulveda, C.H. Xiao, J.R. Cannon, and J.L. Freeman	2015	Developmental Origins of Neurotransmitter and Transcriptome Alterations in Adult Female Zebrafish Exposed to Atrazine During Embryogenesis	Toxicology333:156-167	170801	2160982	2317780	37	33	86	1	LowEffect	10	17.1429	1	FALSE
1912-24-9	Atrazine	0.03	0.3	10	Genetics	Glutamate decarboxylase 67 kDa isoform mRNA	LOEC	273.96	Danio rerio	Zebra Danio	Fish	Embryo	Wirbisky,S.E., G.J. Weber, M.S. Sepulveda, C.H. Xiao, J.R. Cannon, and J.L. Freeman	2015	Developmental Origins of Neurotransmitter and Transcriptome Alterations in Adult Female Zebrafish Exposed to Atrazine During Embryogenesis	Toxicology333:156-167	170801	2160982	2317789	37	33	86	1	LowEffect	10	17.1429	1	FALSE
1912-24-9	Atrazine	0.03	0.3	10	Genetics	Phosphotyrosine interaction domain containing 1 mRNA	LOEC	273.96	Danio rerio	Zebra Danio	Fish	Embryo	Wirbisky,S.E., G.J. Weber, M.S. Sepulveda, C.H. Xiao, J.R. Cannon, and J.L. Freeman	2015	Developmental Origins of Neurotransmitter and Transcriptome Alterations in Adult Female Zebrafish Exposed to Atrazine During Embryogenesis	Toxicology333:156-167	170801	2160982	2317805	37	33	86	1	LowEffect	10	17.1429	1	FALSE
1912-24-9	Atrazine	0.03	0.3	10	Genetics	Juxtaposed with another zinc finger protein 1 mRNA	LOEC	273.96	Danio rerio	Zebra Danio	Fish	Embryo	Wirbisky,S.E., G.J. Weber, M.S. Sepulveda, C.H. Xiao, J.R. Cannon, and J.L. Freeman	2015	Developmental Origins of Neurotransmitter and Transcriptome Alterations in Adult Female Zebrafish Exposed to Atrazine During Embryogenesis	Toxicology333:156-167	170801	2160982	2317792	37	33	86	1	LowEffect	10	17.1429	1	FALSE
1912-24-9	Atrazine	0.03	0.3	10	Genetics	Piccolo presynaptic cytomatrix protein mRNA	LOEC	273.96	Danio rerio	Zebra Danio	Fish	Embryo	Wirbisky,S.E., G.J. Weber, M.S. Sepulveda, C.H. Xiao, J.R. Cannon, and J.L. Freeman	2015	Developmental Origins of Neurotransmitter and Transcriptome Alterations in Adult Female Zebrafish Exposed to Atrazine During Embryogenesis	Toxicology333:156-167	170801	2160982	2317802	37	33	86	1	LowEffect	10	17.1429	1	FALSE
1912-24-9	Atrazine	0.03	0.3	10	Genetics	CLOCK-interacting pacemaker mRNA	LOEC	273.96	Danio rerio	Zebra Danio	Fish	Embryo	Wirbisky,S.E., G.J. Weber, M.S. Sepulveda, C.H. Xiao, J.R. Cannon, and J.L. Freeman	2015	Developmental Origins of Neurotransmitter and Transcriptome Alterations in Adult Female Zebrafish Exposed to Atrazine During Embryogenesis	Toxicology333:156-167	170801	2160982	2317795	37	33	86	1	LowEffect	10	17.1429	1	FALSE
1912-24-9	Atrazine	0.03	0.3	10	Genetics	Zinc finger protein 729 mRNA	LOEC	273.96	Danio rerio	Zebra Danio	Fish	Embryo	Wirbisky,S.E., G.J. Weber, M.S. Sepulveda, C.H. Xiao, J.R. Cannon, and J.L. Freeman	2015	Developmental Origins of Neurotransmitter and Transcriptome Alterations in Adult Female Zebrafish Exposed to Atrazine During Embryogenesis	Toxicology333:156-167	170801	2160982	2317816	37	33	86	1	LowEffect	10	17.1429	1	FALSE
1912-24-9	Atrazine	0.03	0.3	10	Genetics	MYC binding protein 2 mRNA	LOEC	273.96	Danio rerio	Zebra Danio	Fish	Embryo	Wirbisky,S.E., G.J. Weber, M.S. Sepulveda, C.H. Xiao, J.R. Cannon, and J.L. Freeman	2015	Developmental Origins of Neurotransmitter and Transcriptome Alterations in Adult Female Zebrafish Exposed to Atrazine During Embryogenesis	Toxicology333:156-167	170801	2160982	2317798	37	33	86	1	LowEffect	10	17.1429	1	FALSE
1912-24-9	Atrazine	0.03	0.3	10	Genetics	Family with sequence similarity 120C mRNA	LOEC	273.96	Danio rerio	Zebra Danio	Fish	Embryo	Wirbisky,S.E., G.J. Weber, M.S. Sepulveda, C.H. Xiao, J.R. Cannon, and J.L. Freeman	2015	Developmental Origins of Neurotransmitter and Transcriptome Alterations in Adult Female Zebrafish Exposed to Atrazine During Embryogenesis	Toxicology333:156-167	170801	2160982	2317787	37	33	86	1	LowEffect	10	17.1429	1	FALSE
1912-24-9	Atrazine	0.03	0.3	10	Genetics	Calmodulin binding transcription activator 2 mRNA	LOEC	273.96	Danio rerio	Zebra Danio	Fish	Embryo	Wirbisky,S.E., G.J. Weber, M.S. Sepulveda, C.H. Xiao, J.R. Cannon, and J.L. Freeman	2015	Developmental Origins of Neurotransmitter and Transcriptome Alterations in Adult Female Zebrafish Exposed to Atrazine During Embryogenesis	Toxicology333:156-167	170801	2160982	2317784	37	33	86	1	LowEffect	10	17.1429	1	FALSE
1912-24-9	Atrazine	0.03	0.3	10	Genetics	Transmembrane protein 72 mRNA	LOEC	273.96	Danio rerio	Zebra Danio	Fish	Embryo	Wirbisky,S.E., G.J. Weber, M.S. Sepulveda, C.H. Xiao, J.R. Cannon, and J.L. Freeman	2015	Developmental Origins of Neurotransmitter and Transcriptome Alterations in Adult Female Zebrafish Exposed to Atrazine During Embryogenesis	Toxicology333:156-167	170801	2160982	2317813	37	33	86	1	LowEffect	10	17.1429	1	FALSE
1912-24-9	Atrazine	0.03	0.3	10	Genetics	Thyroid hormone receptor alpha mRNA	LOEC	273.96	Danio rerio	Zebra Danio	Fish	Embryo	Wirbisky,S.E., G.J. Weber, M.S. Sepulveda, C.H. Xiao, J.R. Cannon, and J.L. Freeman	2015	Developmental Origins of Neurotransmitter and Transcriptome Alterations in Adult Female Zebrafish Exposed to Atrazine During Embryogenesis	Toxicology333:156-167	170801	2160982	2317810	37	33	86	1	LowEffect	10	17.1429	1	FALSE
1912-24-9	Atrazine	0.03	0.3	10	Genetics	Amyloid beta (A4) precursor-like protein 2 mRNA	LOEC	273.96	Danio rerio	Zebra Danio	Fish	Embryo	Wirbisky,S.E., G.J. Weber, M.S. Sepulveda, C.H. Xiao, J.R. Cannon, and J.L. Freeman	2015	Developmental Origins of Neurotransmitter and Transcriptome Alterations in Adult Female Zebrafish Exposed to Atrazine During Embryogenesis	Toxicology333:156-167	170801	2160982	2317773	37	33	86	1	LowEffect	10	17.1429	1	FALSE
1912-24-9	Atrazine	0.03	0.3	10	Genetics	Chromodomain helicase DNA binding protein 9 mRNA	LOEC	273.96	Danio rerio	Zebra Danio	Fish	Embryo	Wirbisky,S.E., G.J. Weber, M.S. Sepulveda, C.H. Xiao, J.R. Cannon, and J.L. Freeman	2015	Developmental Origins of Neurotransmitter and Transcriptome Alterations in Adult Female Zebrafish Exposed to Atrazine During Embryogenesis	Toxicology333:156-167	170801	2160982	2317785	37	33	86	1	LowEffect	10	17.1429	1	FALSE
1912-24-9	Atrazine	0.03	0.3	10	Genetics	Potassium channel tetramerisation domain containing 15 mRNA	LOEC	273.96	Danio rerio	Zebra Danio	Fish	Embryo	Wirbisky,S.E., G.J. Weber, M.S. Sepulveda, C.H. Xiao, J.R. Cannon, and J.L. Freeman	2015	Developmental Origins of Neurotransmitter and Transcriptome Alterations in Adult Female Zebrafish Exposed to Atrazine During Embryogenesis	Toxicology333:156-167	170801	2160982	2317793	37	33	86	1	LowEffect	10	17.1429	1	FALSE
1912-24-9	Atrazine	0.03	0.3	10	Genetics	P450scc mRNA	LOEC	273.96	Danio rerio	Zebra Danio	Fish	Embryo	Wirbisky,S.E., G.J. Weber, M.S. Sepulveda, C.H. Xiao, J.R. Cannon, and J.L. Freeman	2015	Developmental Origins of Neurotransmitter and Transcriptome Alterations in Adult Female Zebrafish Exposed to Atrazine During Embryogenesis	Toxicology333:156-167	170801	2160982	2317807	37	33	86	1	LowEffect	10	17.1429	1	FALSE
1912-24-9	Atrazine	0.03	0.3	10	Genetics	Steroidogenic Acute Regulatory protein mRNA	LOEC	243.5	Danio rerio	Zebra Danio	Fish	Embryo	Wirbisky,S.E., G.J. Weber, M.S. Sepulveda, T.L. Lin, A.S. Jannasch, and J.L. Freeman	2016	An Embryonic Atrazine Exposure Results in Reproductive Dysfunction in Adult Zebrafish and Morphological Alterations in Their Offspring	Sci. Rep.6:1-13	174483	2190014	2380157	37	33	86	1	LowEffect	10	17.1429	1	FALSE
1912-24-9	Atrazine	0.03	0.3	10	Genetics	CYP19A1 mRNA	LOEC	243.5	Danio rerio	Zebra Danio	Fish	Embryo	Wirbisky,S.E., G.J. Weber, M.S. Sepulveda, T.L. Lin, A.S. Jannasch, and J.L. Freeman	2016	An Embryonic Atrazine Exposure Results in Reproductive Dysfunction in Adult Zebrafish and Morphological Alterations in Their Offspring	Sci. Rep.6:1-13	174483	2190014	2380162	37	33	86	1	LowEffect	10	17.1429	1	FALSE
1912-24-9	Atrazine	0.03	0.3	10	Genetics	Cytochrome P450, family 1, subfamily B, polypeptide 1 mRNA	LOEC	243.5	Danio rerio	Zebra Danio	Fish	Embryo	Wirbisky,S.E., G.J. Weber, M.S. Sepulveda, T.L. Lin, A.S. Jannasch, and J.L. Freeman	2016	An Embryonic Atrazine Exposure Results in Reproductive Dysfunction in Adult Zebrafish and Morphological Alterations in Their Offspring	Sci. Rep.6:1-13	174483	2190014	2380163	37	33	86	1	LowEffect	10	17.1429	1	FALSE
1912-24-9	Atrazine	0.03	0.3	10	Genetics	Cytochrome P450, family 1, subfamily B, polypeptide 1 mRNA	LOEC	243.5	Danio rerio	Zebra Danio	Fish	Embryo	Wirbisky,S.E., G.J. Weber, M.S. Sepulveda, T.L. Lin, A.S. Jannasch, and J.L. Freeman	2016	An Embryonic Atrazine Exposure Results in Reproductive Dysfunction in Adult Zebrafish and Morphological Alterations in Their Offspring	Sci. Rep.6:1-13	174483	2190014	2380168	37	33	86	1	LowEffect	10	17.1429	1	FALSE
1912-24-9	Atrazine	0.03	0.3	10	Genetics	Corticotropin-releasing factor-binding protein mRNA	LOEC	243.5	Danio rerio	Zebra Danio	Fish	Embryo	Wirbisky,S.E., G.J. Weber, M.S. Sepulveda, T.L. Lin, A.S. Jannasch, and J.L. Freeman	2016	An Embryonic Atrazine Exposure Results in Reproductive Dysfunction in Adult Zebrafish and Morphological Alterations in Their Offspring	Sci. Rep.6:1-13	174483	2190014	2380165	37	33	86	1	LowEffect	10	17.1429	1	FALSE
1912-24-9	Atrazine	0.03	0.3	10	Enzyme(s)	Angiotensin converting enzyme	LOEC	243.5	Danio rerio	Zebra Danio	Fish	Embryo	Wirbisky,S.E., G.J. Weber, M.S. Sepulveda, T.L. Lin, A.S. Jannasch, and J.L. Freeman	2016	An Embryonic Atrazine Exposure Results in Reproductive Dysfunction in Adult Zebrafish and Morphological Alterations in Their Offspring	Sci. Rep.6:1-13	174483	2190014	2380161	37	33	86	1	LowEffect	10	17.1429	1	FALSE
1912-24-9	Atrazine	0.03	0.3	10	Genetics	Vasoactive intestinal peptide mRNA	LOEC	243.5	Danio rerio	Zebra Danio	Fish	Embryo	Wirbisky,S.E., G.J. Weber, M.S. Sepulveda, T.L. Lin, A.S. Jannasch, and J.L. Freeman	2016	An Embryonic Atrazine Exposure Results in Reproductive Dysfunction in Adult Zebrafish and Morphological Alterations in Their Offspring	Sci. Rep.6:1-13	174483	2190014	2380170	37	33	86	1	LowEffect	10	17.1429	1	FALSE
1912-24-9	Atrazine	0.034	0.34	10	Morphology	Organ weight in relationship to body weight	NOEL		Oncorhynchus kisutch	Silver Salmon	Fish	Not reported	Walsh,A.H.	1975	The Pathology of Pesticide Poisoning in Fish	Ph.D Thesis, University of Wisconsin, Madison, WI:205 p.	2873	1279462	732805	24	13	32	1	NoEffect	10	17.1429	1	FALSE
1912-24-9	Atrazine	0.034	3.4	100	Population	Photosystem II (PSII) electron transport activity	EC50	2	Algae	Algae	Plants	Not reported	Prosser,R.S., R.A. Brain, A.J. Hosmer, K.R. Solomon, and M.L. Hanson	2013	Assessing Sensitivity and Recovery of Field-Collected Periphyton Acutely Exposed to Atrazine Using PSII Inhibition Under Laboratory Conditions	Ecotoxicology22(9): 1367-1383	164780	2095911	2176070	27	40	81	1	AcuteEffect	100	17.1429	1	FALSE
1912-24-9	Atrazine	0.038	0.38	10	Population	Population growth rate	EC01	1	Chlorella fusca var. vacuolata	Green Algae	Plants	Not reported	Faust,M., R. Altenburger, T. Backhaus, H. Blanck, W. Boedeker, P. Gramatica, V. Hamer, M. Scholze, M. Vighi, and L.H. G	2001	Predicting the Joint Algal Toxicity of Multi-Component s-Triazine Mixtures at Low-Effect Concentrations of Individual Toxicants	Aquat. Toxicol.56(1): 13-32	62304	2180744	2357837	24	13	32	1	NoEffect	10	17.1429	1	FALSE
1912-24-9	Atrazine	0.043	4.3	100	Population	Abundance	EC50		Chlorella vulgaris	Green Algae	Plants	Exponential growth phase (log)	Seguin,F., C. Leboulanger, F. Rimet, J.C. Druart, and A. Berard	2001	Effects of Atrazine and Nicosulfuron on Phytoplankton in Systems of Increasing Complexity	Arch. Environ. Contam. Toxicol.40(2): 198-208	62246	1254664	703535	27	40	81	1	AcuteEffect	100	17.1429	1	FALSE
1912-24-9	Atrazine	0.043	4.3	100	Population	Abundance	EC50		Chlorella vulgaris	Green Algae	Plants	Not reported	Berard,A., U. Dorigo, I. Mercier, K. Becker-Van Slooten, D. Grandjean, and C. Leboulanger	2003	Comparison of the Ecotoxicological Impact of the Triazines Irgarol 1051 and Atrazine on Microalgal Cultures and Natural Microalgal Communities in Lake Geneva	Chemosphere53(8): 935-944	72626	1254237	703030	27	40	81	1	AcuteEffect	100	17.1429	1	FALSE
1912-24-9	Atrazine	0.0431371	0.431371	10	Physiology	Photosynthesis	EC10		Algae	Algae	Plants	Not reported	Guasch,H., and S. Sabater	1998	Light History Influences the Sensitivity to Atrazine in Periphytic Algae	J. Phycol.34(2): 233-241	59874	1276797	729360	24	13	32	1	NoEffect	10	17.1429	1	FALSE
1912-24-9	Atrazine	0.045294	4.5294	100	Physiology	Photosynthesis	EC50		Algae	Algae	Plants	Not reported	Guasch,H., and S. Sabater	1998	Light History Influences the Sensitivity to Atrazine in Periphytic Algae	J. Phycol.34(2): 233-241	59874	1276663	728930	27	40	81	1	AcuteEffect	100	17.1429	1	FALSE
1912-24-9	Atrazine	0.05	0.5	10	Behavior	Search/explore/forage behavior	LOEC	14	Procambarus clarkii	Red Swamp Crayfish	Invertebrates	Adult	Starkey,C.B.	2014	Subthreshold Toxic Effects of Atrazine and Three Degradates on Behavior in Procambarus clarkii	M.S.Thesis, Marshall University, Huntington, WV:139 p.	170991	2163461	2316478	37	33	86	1	LowEffect	10	17.1429	1	FALSE
1912-24-9	Atrazine	0.05	0.5	10	Behavior	Reversals	LOEC	14	Procambarus clarkii	Red Swamp Crayfish	Invertebrates	Adult	Starkey,C.B.	2014	Subthreshold Toxic Effects of Atrazine and Three Degradates on Behavior in Procambarus clarkii	M.S.Thesis, Marshall University, Huntington, WV:139 p.	170991	2163461	2316504	37	33	86	1	LowEffect	10	17.1429	1	FALSE
1912-24-9	Atrazine	0.05	0.5	10	Behavior	Search/explore/forage behavior	LOEC	14	Procambarus clarkii	Red Swamp Crayfish	Invertebrates	Adult	Starkey,C.B.	2014	Subthreshold Toxic Effects of Atrazine and Three Degradates on Behavior in Procambarus clarkii	M.S.Thesis, Marshall University, Huntington, WV:139 p.	170991	2163461	2316505	37	33	86	1	LowEffect	10	17.1429	1	FALSE
1912-24-9	Atrazine	0.05	0.5	10	Reproduction	Progeny counts/numbers	LOEC	30	Pimephales promelas	Fathead Minnow	Fish	Adult	Richter,C.A., D.M. Papoulias, J.J. Whyte, and D.E. Tillitt	2016	Evaluation of Potential Mechanisms of Atrazine-Induced Reproductive Impairment in Fathead Minnow (Pimephales promelas) and Japanese Medaka (Oryzias latipes)	Environ. Toxicol. Chem.35(9): 2230-2238	174539	2190802	2382707	37	33	86	1	LowEffect	10	17.1429	1	FALSE
1912-24-9	Atrazine	0.05	0.5	10	Genetics	Steroid 17-alpha-hydroxylase/17,20 lyase mRNA	LOEC	38	Oryzias latipes	Japanese Medaka	Fish	Adult	Richter,C.A., D.M. Papoulias, J.J. Whyte, and D.E. Tillitt	2016	Evaluation of Potential Mechanisms of Atrazine-Induced Reproductive Impairment in Fathead Minnow (Pimephales promelas) and Japanese Medaka (Oryzias latipes)	Environ. Toxicol. Chem.35(9): 2230-2238	174539	2190812	2382698	37	33	86	1	LowEffect	10	17.1429	1	FALSE
1912-24-9	Atrazine	0.05	0.5	10	Reproduction	Progeny counts/numbers	LOEC	38	Oryzias latipes	Japanese Medaka	Fish	Adult	Richter,C.A., D.M. Papoulias, J.J. Whyte, and D.E. Tillitt	2016	Evaluation of Potential Mechanisms of Atrazine-Induced Reproductive Impairment in Fathead Minnow (Pimephales promelas) and Japanese Medaka (Oryzias latipes)	Environ. Toxicol. Chem.35(9): 2230-2238	174539	2190812	2382709	37	33	86	1	LowEffect	10	17.1429	1	FALSE
1912-24-9	Atrazine	0.05	0.5	10	Behavior	Response time to a stimulus	NOEL		Salmo salar	Atlantic Salmon	Fish	Smolt	Moore,A., N. Lower, I. Mayer, and L. Greenwood	2007	The Impact of a Pesticide on Migratory Activity and Olfactory Function in Atlantic Salmon (Salmo salar L.) Smolts	Aquaculture273(2/3): 350-359	103267	1279473	732816	24	13	32	1	NoEffect	10	17.1429	1	FALSE
1912-24-9	Atrazine	0.05	0.5	10	Population	Population growth rate	LOEC		Ceratophyllum demersum	Coon-Tail	Plants	Not reported	Pan,H., X. Li, X. Xu, and S. Gao	2009	Phytotoxicity of Four Herbicides on Ceratophyllum demersum, Vallisneria natans and Elodea nuttallii	J. Environ. Sci.21:307-312	112909	1340028	800996	37	33	86	1	LowEffect	10	17.1429	1	FALSE
1912-24-9	Atrazine	0.05	0.5	10	Biochemistry	Chlorophyll A concentration	LOEC		Ceratophyllum demersum	Coon-Tail	Plants	Not reported	Pan,H., X. Li, X. Xu, and S. Gao	2009	Phytotoxicity of Four Herbicides on Ceratophyllum demersum, Vallisneria natans and Elodea nuttallii	J. Environ. Sci.21:307-312	112909	1340037	801006	37	33	86	1	LowEffect	10	17.1429	1	FALSE
1912-24-9	Atrazine	0.05	0.5	10	Biochemistry	Chlorophyll A concentration	LOEC		Vallisneria natans	Eelgrass	Plants	Not reported	Pan,H., X. Li, X. Xu, and S. Gao	2009	Phytotoxicity of Four Herbicides on Ceratophyllum demersum, Vallisneria natans and Elodea nuttallii	J. Environ. Sci.21:307-312	112909	1340040	801009	37	33	86	1	LowEffect	10	17.1429	1	FALSE
1912-24-9	Atrazine	0.056	0.56	10	Reproduction	Progeny counts/numbers	LOEC	42	Oryzias latipes	Japanese Medaka	Fish	Virgin	Papoulias,D.M., D.E. Tillitt, M.G. Talykina, J.J. Whyte, and C.A. Richter	2014	Atrazine Reduces Reproduction in Japanese Medaka (Oryzias latipes)	Aquat. Toxicol.154:230-239	170824	2161021	2317265	37	33	86	1	LowEffect	10	17.1429	1	FALSE
1912-24-9	Atrazine	0.056	0.56	10	Reproduction	Progeny counts/numbers	LOEC	42	Oryzias latipes	Japanese Medaka	Fish	Virgin	Papoulias,D.M., D.E. Tillitt, M.G. Talykina, J.J. Whyte, and C.A. Richter	2014	Atrazine Reduces Reproduction in Japanese Medaka (Oryzias latipes)	Aquat. Toxicol.154:230-239	170824	2161021	2317272	37	33	86	1	LowEffect	10	17.1429	1	FALSE
1912-24-9	Atrazine	0.056	0.56	10	Reproduction	Spermatigonia	LOEC	42	Oryzias latipes	Japanese Medaka	Fish	Virgin	Papoulias,D.M., D.E. Tillitt, M.G. Talykina, J.J. Whyte, and C.A. Richter	2014	Atrazine Reduces Reproduction in Japanese Medaka (Oryzias latipes)	Aquat. Toxicol.154:230-239	170824	2161021	2317295	37	33	86	1	LowEffect	10	17.1429	1	FALSE
1912-24-9	Atrazine	0.056	0.56	10	Reproduction	Progeny counts/numbers	LOEC	42	Oryzias latipes	Japanese Medaka	Fish	Virgin	Papoulias,D.M., D.E. Tillitt, M.G. Talykina, J.J. Whyte, and C.A. Richter	2014	Atrazine Reduces Reproduction in Japanese Medaka (Oryzias latipes)	Aquat. Toxicol.154:230-239	170824	2161021	2317274	37	33	86	1	LowEffect	10	17.1429	1	FALSE
1912-24-9	Atrazine	0.056	0.56	10	Reproduction	Progeny counts/numbers	LOEC	42	Oryzias latipes	Japanese Medaka	Fish	Virgin	Papoulias,D.M., D.E. Tillitt, M.G. Talykina, J.J. Whyte, and C.A. Richter	2014	Atrazine Reduces Reproduction in Japanese Medaka (Oryzias latipes)	Aquat. Toxicol.154:230-239	170824	2161021	2317266	37	33	86	1	LowEffect	10	17.1429	1	FALSE
1912-24-9	Atrazine	0.056	0.56	10	Reproduction	Progeny counts/numbers	LOEC	42	Oryzias latipes	Japanese Medaka	Fish	Virgin	Papoulias,D.M., D.E. Tillitt, M.G. Talykina, J.J. Whyte, and C.A. Richter	2014	Atrazine Reduces Reproduction in Japanese Medaka (Oryzias latipes)	Aquat. Toxicol.154:230-239	170824	2161021	2317263	37	33	86	1	LowEffect	10	17.1429	1	FALSE
1912-24-9	Atrazine	0.056	0.56	10	Reproduction	Progeny counts/numbers	LOEC	42	Oryzias latipes	Japanese Medaka	Fish	Virgin	Papoulias,D.M., D.E. Tillitt, M.G. Talykina, J.J. Whyte, and C.A. Richter	2014	Atrazine Reduces Reproduction in Japanese Medaka (Oryzias latipes)	Aquat. Toxicol.154:230-239	170824	2161021	2317259	37	33	86	1	LowEffect	10	17.1429	1	FALSE
1912-24-9	Atrazine	0.056	0.56	10	Reproduction	Progeny counts/numbers	LOEC	42	Oryzias latipes	Japanese Medaka	Fish	Virgin	Papoulias,D.M., D.E. Tillitt, M.G. Talykina, J.J. Whyte, and C.A. Richter	2014	Atrazine Reduces Reproduction in Japanese Medaka (Oryzias latipes)	Aquat. Toxicol.154:230-239	170824	2161021	2317242	37	33	86	1	LowEffect	10	17.1429	1	FALSE
1912-24-9	Atrazine	0.056	0.56	10	Reproduction	Progeny counts/numbers	LOEC	42	Oryzias latipes	Japanese Medaka	Fish	Virgin	Papoulias,D.M., D.E. Tillitt, M.G. Talykina, J.J. Whyte, and C.A. Richter	2014	Atrazine Reduces Reproduction in Japanese Medaka (Oryzias latipes)	Aquat. Toxicol.154:230-239	170824	2161021	2317264	37	33	86	1	LowEffect	10	17.1429	1	FALSE
1912-24-9	Atrazine	0.056	0.56	10	Reproduction	Progeny counts/numbers	LOEC	42	Oryzias latipes	Japanese Medaka	Fish	Virgin	Papoulias,D.M., D.E. Tillitt, M.G. Talykina, J.J. Whyte, and C.A. Richter	2014	Atrazine Reduces Reproduction in Japanese Medaka (Oryzias latipes)	Aquat. Toxicol.154:230-239	170824	2161021	2317261	37	33	86	1	LowEffect	10	17.1429	1	FALSE
1912-24-9	Atrazine	0.056	0.56	10	Reproduction	Progeny counts/numbers	LOEC	42	Oryzias latipes	Japanese Medaka	Fish	Virgin	Papoulias,D.M., D.E. Tillitt, M.G. Talykina, J.J. Whyte, and C.A. Richter	2014	Atrazine Reduces Reproduction in Japanese Medaka (Oryzias latipes)	Aquat. Toxicol.154:230-239	170824	2161021	2317271	37	33	86	1	LowEffect	10	17.1429	1	FALSE
1912-24-9	Atrazine	0.056	0.56	10	Reproduction	Progeny counts/numbers	LOEC	42	Oryzias latipes	Japanese Medaka	Fish	Virgin	Papoulias,D.M., D.E. Tillitt, M.G. Talykina, J.J. Whyte, and C.A. Richter	2014	Atrazine Reduces Reproduction in Japanese Medaka (Oryzias latipes)	Aquat. Toxicol.154:230-239	170824	2161021	2317241	37	33	86	1	LowEffect	10	17.1429	1	FALSE
1912-24-9	Atrazine	0.056	0.56	10	Reproduction	Progeny counts/numbers	LOEC	42	Oryzias latipes	Japanese Medaka	Fish	Virgin	Papoulias,D.M., D.E. Tillitt, M.G. Talykina, J.J. Whyte, and C.A. Richter	2014	Atrazine Reduces Reproduction in Japanese Medaka (Oryzias latipes)	Aquat. Toxicol.154:230-239	170824	2161021	2317267	37	33	86	1	LowEffect	10	17.1429	1	FALSE
1912-24-9	Atrazine	0.056	0.56	10	Reproduction	Progeny counts/numbers	LOEC	42	Oryzias latipes	Japanese Medaka	Fish	Virgin	Papoulias,D.M., D.E. Tillitt, M.G. Talykina, J.J. Whyte, and C.A. Richter	2014	Atrazine Reduces Reproduction in Japanese Medaka (Oryzias latipes)	Aquat. Toxicol.154:230-239	170824	2161021	2317260	37	33	86	1	LowEffect	10	17.1429	1	FALSE
1912-24-9	Atrazine	0.056	0.56	10	Reproduction	Progeny counts/numbers	LOEC	42	Oryzias latipes	Japanese Medaka	Fish	Virgin	Papoulias,D.M., D.E. Tillitt, M.G. Talykina, J.J. Whyte, and C.A. Richter	2014	Atrazine Reduces Reproduction in Japanese Medaka (Oryzias latipes)	Aquat. Toxicol.154:230-239	170824	2161021	2317256	37	33	86	1	LowEffect	10	17.1429	1	FALSE
1912-24-9	Atrazine	0.056	0.56	10	Reproduction	Progeny counts/numbers	LOEC	42	Oryzias latipes	Japanese Medaka	Fish	Virgin	Papoulias,D.M., D.E. Tillitt, M.G. Talykina, J.J. Whyte, and C.A. Richter	2014	Atrazine Reduces Reproduction in Japanese Medaka (Oryzias latipes)	Aquat. Toxicol.154:230-239	170824	2161021	2317243	37	33	86	1	LowEffect	10	17.1429	1	FALSE
1912-24-9	Atrazine	0.056	0.56	10	Reproduction	Progeny counts/numbers	LOEC	42	Oryzias latipes	Japanese Medaka	Fish	Virgin	Papoulias,D.M., D.E. Tillitt, M.G. Talykina, J.J. Whyte, and C.A. Richter	2014	Atrazine Reduces Reproduction in Japanese Medaka (Oryzias latipes)	Aquat. Toxicol.154:230-239	170824	2161021	2317258	37	33	86	1	LowEffect	10	17.1429	1	FALSE
1912-24-9	Atrazine	0.056	0.56	10	Reproduction	Progeny counts/numbers	LOEC	42	Oryzias latipes	Japanese Medaka	Fish	Virgin	Papoulias,D.M., D.E. Tillitt, M.G. Talykina, J.J. Whyte, and C.A. Richter	2014	Atrazine Reduces Reproduction in Japanese Medaka (Oryzias latipes)	Aquat. Toxicol.154:230-239	170824	2161021	2317262	37	33	86	1	LowEffect	10	17.1429	1	FALSE
1912-24-9	Atrazine	0.056	0.56	10	Reproduction	Progeny counts/numbers	LOEC	42	Oryzias latipes	Japanese Medaka	Fish	Virgin	Papoulias,D.M., D.E. Tillitt, M.G. Talykina, J.J. Whyte, and C.A. Richter	2014	Atrazine Reduces Reproduction in Japanese Medaka (Oryzias latipes)	Aquat. Toxicol.154:230-239	170824	2161021	2317257	37	33	86	1	LowEffect	10	17.1429	1	FALSE
1912-24-9	Atrazine	0.056	0.56	10	Reproduction	Progeny counts/numbers	LOEC	42	Oryzias latipes	Japanese Medaka	Fish	Virgin	Papoulias,D.M., D.E. Tillitt, M.G. Talykina, J.J. Whyte, and C.A. Richter	2014	Atrazine Reduces Reproduction in Japanese Medaka (Oryzias latipes)	Aquat. Toxicol.154:230-239	170824	2161021	2317273	37	33	86	1	LowEffect	10	17.1429	1	FALSE
1912-24-9	Atrazine	0.076	0.76	10	Biochemistry	Potassium content	LOEL		Salmo salar	Atlantic Salmon	Fish	Smolt	Waring,C.P., and A. Moore	2004	The Effect of Atrazine on Atlantic Salmon (Salmo salar) Smolts in Fresh Water and After Sea Water Transfer	Aquat. Toxicol.66(1): 93-104	72625	1254225	703013	37	33	86	1	LowEffect	10	17.1429	1	FALSE
1912-24-9	Atrazine	0.09	0.9	10	Genetics	Micronuclei	LOEC	4	Danio rerio	Zebra Danio	Fish	Adult	Botelho,R.G., S.H. Monteiro, C.A. Christofoletti, G.C.R. Moura-Andrade, and V.L. Tornisielo	2015	Environmentally Relevant Concentrations of Atrazine and Ametrine Induce Micronuclei Formation and Nuclear Abnormalities in Erythrocytes of Fish	Arch. Environ. Contam. Toxicol.69(4): 577-585	174482	2190414	2381636	37	33	86	1	LowEffect	10	17.1429	1	FALSE
1912-24-9	Atrazine	0.091	0.91	10	Growth	Length	LOEC		Xenopus laevis	African Clawed Frog	Fish	Tadpole	Du Preez,L., and K.R. Solomon	2003	Exposure of Xenopus laevis Larvae to Different Concentrations of Atrazine in Semi-natural Microcosms	Final Rep.SA-01-D, Schl.of Environ.Sci.and Dev., Zool.Dep., Potchefstroom Univ.of CHE, Potchefstroom, South Africa:44 p.	78091	1242834	235245	37	33	86	1	LowEffect	10	17.1429	1	FALSE
1912-24-9	Atrazine	0.091	0.91	10	Growth	Weight	LOEC		Xenopus laevis	African Clawed Frog	Fish	Tadpole	Du Preez,L., and K.R. Solomon	2003	Exposure of Xenopus laevis Larvae to Different Concentrations of Atrazine in Semi-natural Microcosms	Final Rep.SA-01-D, Schl.of Environ.Sci.and Dev., Zool.Dep., Potchefstroom Univ.of CHE, Potchefstroom, South Africa:44 p.	78091	1254487	703312	37	33	86	1	LowEffect	10	17.1429	1	FALSE
1912-24-9	Atrazine	0.091	0.91	10	Growth	Weight	LOEC		Xenopus laevis	African Clawed Frog	Fish	Tadpole	Du Preez,L., and K.R. Solomon	2003	Exposure of Xenopus laevis Larvae to Different Concentrations of Atrazine in Semi-natural Microcosms	Final Rep.SA-01-D, Schl.of Environ.Sci.and Dev., Zool.Dep., Potchefstroom Univ.of CHE, Potchefstroom, South Africa:44 p.	78091	1254486	703311	37	33	86	1	LowEffect	10	17.1429	1	FALSE
1912-24-9	Atrazine	0.091	0.91	10	Growth	Length	LOEC		Xenopus laevis	African Clawed Frog	Fish	Tadpole	Du Preez,L., and K.R. Solomon	2003	Exposure of Xenopus laevis Larvae to Different Concentrations of Atrazine in Semi-natural Microcosms	Final Rep.SA-01-D, Schl.of Environ.Sci.and Dev., Zool.Dep., Potchefstroom Univ.of CHE, Potchefstroom, South Africa:44 p.	78091	1242836	235247	37	33	86	1	LowEffect	10	17.1429	1	FALSE
1912-24-9	Atrazine	0.1	1	10	Population	Abundance	LOEL		Chlorella sp.	Green Algae	Plants	Not reported	Pannard,A., B. Le Rouzic, and F. Binet	2009	Response of Phytoplankton Community to Low-Dose Atrazine Exposure Combined with Phosphorus Fluctuations	Arch. Environ. Contam. Toxicol.57(1): 50-59	118897	1339912	800869	37	33	86	1	LowEffect	10	17.1429	1	FALSE
1912-24-9	Atrazine	0.1	1	10	Growth	Weight	LOEC	200	Rhinella arenarum	Argentine Toad	Fish	Tadpole	Brodeur,J.C., A. Sassone, G.N. Hermida, and N. Codugnello	2013	Environmentally-Relevant Concentrations of Atrazine Induce Non-Monotonic Acceleration of Developmental Rate and Increased Size at Metamorphosis in Rhinella arenarum Tadpoles	Ecotoxicol. Environ. Saf.92:10-17	164768	2095714	2175844	37	33	86	1	LowEffect	10	17.1429	1	FALSE
1912-24-9	Atrazine	0.1	1	10	Development	Stage	LOEC	200	Rhinella arenarum	Argentine Toad	Fish	Tadpole	Brodeur,J.C., A. Sassone, G.N. Hermida, and N. Codugnello	2013	Environmentally-Relevant Concentrations of Atrazine Induce Non-Monotonic Acceleration of Developmental Rate and Increased Size at Metamorphosis in Rhinella arenarum Tadpoles	Ecotoxicol. Environ. Saf.92:10-17	164768	2095714	2175691	37	33	86	1	LowEffect	10	17.1429	1	FALSE
1912-24-9	Atrazine	0.1	1	10	Development	Stage	LOEC	200	Rhinella arenarum	Argentine Toad	Fish	Tadpole	Brodeur,J.C., A. Sassone, G.N. Hermida, and N. Codugnello	2013	Environmentally-Relevant Concentrations of Atrazine Induce Non-Monotonic Acceleration of Developmental Rate and Increased Size at Metamorphosis in Rhinella arenarum Tadpoles	Ecotoxicol. Environ. Saf.92:10-17	164768	2095714	2175720	37	33	86	1	LowEffect	10	17.1429	1	FALSE
1912-24-9	Atrazine	0.1	1	10	Development	Stage	LOEC	200	Rhinella arenarum	Argentine Toad	Fish	Tadpole	Brodeur,J.C., A. Sassone, G.N. Hermida, and N. Codugnello	2013	Environmentally-Relevant Concentrations of Atrazine Induce Non-Monotonic Acceleration of Developmental Rate and Increased Size at Metamorphosis in Rhinella arenarum Tadpoles	Ecotoxicol. Environ. Saf.92:10-17	164768	2095714	2175721	37	33	86	1	LowEffect	10	17.1429	1	FALSE
1912-24-9	Atrazine	0.1	1	10	Mortality	Mortality	NR-ZERO		Xenopus laevis	African Clawed Frog	Fish	Tadpole	Oka,T., O. Tooi, N. Mitsui, M. Miyahara, Y. Ohnishi, M. Takase, A. Kashiwagi, T. Shinkai, N. Santo, and T. Iguchi	2008	Effect of Atrazine on Metamorphosis and Sexual Differentiation in Xenopus laevis	Aquat. Toxicol.87(4): 215-226	103345	1321793	780765	24	13	32	1	NoEffect	10	17.1429	1	FALSE
1912-24-9	Atrazine	0.1	1	10	Cell(s)	Number of cells	LOEC	9	Danio rerio	Zebra Danio	Fish	Embryo	Wang,H., S. Mu, F. Zhang, H. Liu, H. Zhang, and X. Kang	2015	Effects of Atrazine on the Development of Neural System of Zebrafish, Danio rerio	BioMed Res. Int.2015:1-10	174475	2190145	2380631	37	33	86	1	LowEffect	10	17.1429	1	FALSE
1912-24-9	Atrazine	0.1	1	10	Development	Developmental changes, general	LOEC	9	Danio rerio	Zebra Danio	Fish	Embryo	Wang,H., S. Mu, F. Zhang, H. Liu, H. Zhang, and X. Kang	2015	Effects of Atrazine on the Development of Neural System of Zebrafish, Danio rerio	BioMed Res. Int.2015:1-10	174475	2190145	2380628	37	33	86	1	LowEffect	10	17.1429	1	FALSE
1912-24-9	Atrazine	0.1	1	10	Behavior	Attack	LOEC	395.72	Poecilia reticulata	Guppy	Fish	Adult	Shenoy,K.	2014	Prenatal Exposure to Low Doses of Atrazine Affects Mating Behaviors in Male Guppies	Horm. Behav.66:439-448	170957	2163344	2316146	37	33	86	1	LowEffect	10	17.1429	1	FALSE
1912-24-9	Atrazine	0.1	1	10	Physiology	Ventilation	LOEC		Salmo salar	Atlantic Salmon	Fish	Yolk sac larvae, sac larvae	Nieves-Puigdoller,K.	2007	Physiological Effects of Pesticides on Different Life Stages of Atlantic Salmon (Salmo salar)	Ph.D.Thesis, Univ.Massachusetts, Amherst:129 p.	112625	1328717	788235	37	33	86	1	LowEffect	10	17.1429	1	FALSE
1912-24-9	Atrazine	0.1	1	10	Physiology	Photosystem II (PSII) electron transport activity	LOEL		Lemna minor	Duckweed	Plants	Not reported	Frankart,C., P. Eullaffroy, and G. Vernet	2003	Comparative Effects of Four Herbicides on Non-Photochemical Fluorescence Quenching in Lemna minor	Environ. Exp. Bot.49(2): 159-168	92905	1282890	736643	37	33	86	1	LowEffect	10	17.1429	1	FALSE
1912-24-9	Atrazine	0.1	1	10	Biochemistry	Chlorophyll A concentration	LOEL		Lemna minor	Duckweed	Plants	Not reported	Frankart,C., P. Eullaffroy, and G. Vernet	2003	Comparative Effects of Four Herbicides on Non-Photochemical Fluorescence Quenching in Lemna minor	Environ. Exp. Bot.49(2): 159-168	92905	1282889	736642	37	33	86	1	LowEffect	10	17.1429	1	FALSE
1912-24-9	Atrazine	0.1	1	10	Behavior	Cannibalism	LOEC	6	Libellula luctuosa	Widow Skimmer Dragonfly	Invertebrates	Larva	St.Clair,C.R., and C.A. Fuller	2014	Atrazine Exposure Increases Time Until Cannibalistic Response in the Widow Skimmer Dragonfly (Libellula luctuosa)	Can. J. Zool.92(2): 113-117	165283	2103556	2189402	37	33	86	1	LowEffect	10	17.1429	1	FALSE
1912-24-9	Atrazine	0.1	1	10	Enzyme(s)	Acetylcholinesterase	LOEC	2	Chironomus tentans	Midge	Invertebrates	Larva	Jin-Clark,Y., M.J. Lydy, and K.Y. Zhu	2002	Effects of Atrazine and Cyanazine on Chlorpyrifos Toxicity in Chironomus tentans (Diptera: Chironomidae)	Environ. Toxicol. Chem.21(3): 598-603	62472	2163425	2316419	37	33	86	1	LowEffect	10	17.1429	1	FALSE
1912-24-9	Atrazine	0.1	1	10	Physiology	Oxygen consumption	LOEL		Chironomus tentans	Midge	Invertebrates	Larva	Anderson,T.D.	2006	Toxicological, Biochemical, and Molecular Effects of Atrazine to the Aquatic Midge Chironomus tentans (Diptera: Chironomidae)	Ph.D. Thesis, Kansas State University, Manhattan, KS:155 p.	100904	1275484	726811	37	33	86	1	LowEffect	10	17.1429	1	FALSE
1912-24-9	Atrazine	0.1	1	10	Genetics	Messenger RNA	LOEL		Chironomus tentans	Midge	Invertebrates	Larva	Anderson,T.D.	2006	Toxicological, Biochemical, and Molecular Effects of Atrazine to the Aquatic Midge Chironomus tentans (Diptera: Chironomidae)	Ph.D. Thesis, Kansas State University, Manhattan, KS:155 p.	100904	1275482	726809	37	33	86	1	LowEffect	10	17.1429	1	FALSE
1912-24-9	Atrazine	0.101	1.01	10	Mortality	Mortality	NR-ZERO		Salmo salar	Atlantic Salmon	Fish	Not reported	Moore,A., A.P. Scott, N. Lower, I. Katsiadaki, and L. Greenwood	2003	The Effects of 4-Nonylphenol and Atrazine on Atlantic Salmon (Salmo salar L.) Smolts	Aquaculture222(1-4): 253-263	72092	1283509	737434	24	13	32	1	NoEffect	10	17.1429	1	FALSE
1912-24-9	Atrazine	0.102	10.2	100	Population	Population changes, general	EC50		Chlamydomonas reinhardtii	Green Algae	Plants	Not reported	Schafer,H., A. Wenzel, U. Fritsche, G. Roderer, and W. Traunspurger	1993	Long-Term Effects of Selected Xenobiotica on Freshwater Green Algae: Development of a Flow-Through Test System	Sci. Total Environ.Suppl:735-740	4335	1058770	155650	27	40	81	1	AcuteEffect	100	17.1429	1	FALSE
1912-24-9	Atrazine	0.102	10.2	100	Population	Population growth rate	EC50		Chlamydomonas reinhardtii	Green Algae	Plants	Not reported	Schafer,H., H. Hettler, U. Fritsche, G. Pitzen, G. Roderer, and A. Wenzel	1994	Biotests Using Unicellular Algae and Ciliates for Predicting Long-Term Effects of Toxicants	Ecotoxicol. Environ. Saf.27(1): 64-81	4008	1056376	143159	27	40	81	1	AcuteEffect	100	17.1429	1	FALSE
1912-24-9	Atrazine	0.106	1.06	10	Population	Abundance	LOEC	14	Batrachochytrium dendrobatidis	Fungus	Plants	Not reported	McMahon,T.A., J.M. Romansic, and J.R. Rohr	2013	Nonmonotonic and Monotonic Effects of Pesticides on the Pathogenic Fungus Batrachochytrium dendrobatidis in Culture and on Tadpoles	Environ. Sci. Technol.47(14): 7958-7964	164775	2095882	2175976	37	33	86	1	LowEffect	10	17.1429	1	FALSE
1912-24-9	Atrazine	0.11	11	100	Population	Population growth rate	EC50		Scenedesmus acutus	Green Algae	Plants	Not reported	Carrasco,J.M., and C. Sabater	1997	Toxicity of Atrazine and Chlorsulfuron to Algae	Toxicol. Environ. Chem.59:89-99	6712	1086152	180067	27	40	81	1	AcuteEffect	100	17.1429	1	FALSE
1912-24-9	Atrazine	0.11	1.1	10	Physiology	Photosynthesis	LOEC		Nephroselmis pyriformis	Algae	Plants	Exponential growth phase (log)	Magnusson,M., K. Heimann, P. Quayle, and A.P. Negri	2010	Additive Toxicity of Herbicide Mixtures and Comparative Sensitivity of Tropical Benthic Microalgae	Mar. Pollut. Bull.60(11): 1978-1987	153836	1339251	800149	37	33	86	1	LowEffect	10	17.1429	1	FALSE
1912-24-9	Atrazine	0.114	11.4	100	Population	Photosystem II (PSII) electron transport activity	EC50	2	Algae	Algae	Plants	Not reported	Prosser,R.S., R.A. Brain, A.J. Hosmer, K.R. Solomon, and M.L. Hanson	2013	Assessing Sensitivity and Recovery of Field-Collected Periphyton Acutely Exposed to Atrazine Using PSII Inhibition Under Laboratory Conditions	Ecotoxicology22(9): 1367-1383	164780	2095915	2176100	27	40	81	1	AcuteEffect	100	17.1429	1	FALSE
1912-24-9	Atrazine	0.12	1.2	10	Population	Photosystem II (PSII) electron transport activity	EC10	2	Algae	Algae	Plants	Not reported	Prosser,R.S., R.A. Brain, A.J. Hosmer, K.R. Solomon, and M.L. Hanson	2013	Assessing Sensitivity and Recovery of Field-Collected Periphyton Acutely Exposed to Atrazine Using PSII Inhibition Under Laboratory Conditions	Ecotoxicology22(9): 1367-1383	164780	2095911	2176071	24	13	32	1	NoEffect	10	17.1429	1	FALSE
1912-24-9	Atrazine	0.12	12	100	Population	Population growth rate	EC50		Pseudanabaena galeata	Blue-Green Algae	Plants	Not reported	Carrasco,J.M., and C. Sabater	1997	Toxicity of Atrazine and Chlorsulfuron to Algae	Toxicol. Environ. Chem.59:89-99	6712	1086164	208081	27	40	81	1	AcuteEffect	100	17.1429	1	FALSE
1912-24-9	Atrazine	0.121	1.21	10	Morphology	Area	LOEL		Lithobates pipiens	Leopard Frog	Fish	Tadpole	Fridgen,C.M.	2009	Laboratory Controlled Normal and Atrazine Exposed Development of Northern Leopard Frog, Rana pipiens Tadpoles	M.S. Thesis, Trent University, Canada:126 p.	153864	1339794	800736	37	33	86	1	LowEffect	10	17.1429	1	FALSE
1912-24-9	Atrazine	0.129	12.9	100	Population	Photosystem II (PSII) electron transport activity	EC50	2	Algae	Algae	Plants	Not reported	Prosser,R.S., R.A. Brain, A.J. Hosmer, K.R. Solomon, and M.L. Hanson	2013	Assessing Sensitivity and Recovery of Field-Collected Periphyton Acutely Exposed to Atrazine Using PSII Inhibition Under Laboratory Conditions	Ecotoxicology22(9): 1367-1383	164780	2095911	2176069	27	40	81	1	AcuteEffect	100	17.1429	1	FALSE
1912-24-9	Atrazine	0.132	1.32	10	Morphology	Abnormal	LOEL		Xenopus laevis	African Clawed Frog	Fish	Tadpole	Gutierrez,M.M.	2007	Evidence of Endocrine Disruption in Amphibians Due to Agricultural Chemical Exposure	Ph.D.Thesis, Rutgers, The State University of New Jersey, New Brunswick, NJ:378 p.	151374	1340116	801108	37	33	86	1	LowEffect	10	17.1429	1	FALSE
1912-24-9	Atrazine	0.14	14	100	Population	Population growth rate	EC50		Pseudanabaena galeata	Blue-Green Algae	Plants	Not reported	Carrasco,J.M., and C. Sabater	1997	Toxicity of Atrazine and Chlorsulfuron to Algae	Toxicol. Environ. Chem.59:89-99	6712	1086164	208082	27	40	81	1	AcuteEffect	100	17.1429	1	FALSE
1912-24-9	Atrazine	0.14	14	100	Population	Population growth rate	EC50		Scenedesmus acutus	Green Algae	Plants	Not reported	Carrasco,J.M., and C. Sabater	1997	Toxicity of Atrazine and Chlorsulfuron to Algae	Toxicol. Environ. Chem.59:89-99	6712	1086152	180068	27	40	81	1	AcuteEffect	100	17.1429	1	FALSE
1912-24-9	Atrazine	0.142	14.2	100	Physiology	Photosynthesis	IC50		Nephroselmis pyriformis	Algae	Plants	Exponential growth phase (log)	Magnusson,M., K. Heimann, P. Quayle, and A.P. Negri	2010	Additive Toxicity of Herbicide Mixtures and Comparative Sensitivity of Tropical Benthic Microalgae	Mar. Pollut. Bull.60(11): 1978-1987	153836	1339253	800151	27	40	81	1	AcuteEffect	100	17.1429	1	FALSE
1912-24-9	Atrazine	0.147	14.7	100	Population	Population growth rate	EC50	2	Scenedesmus acutus var. acutus	Green Algae	Plants	Not reported	He,H., J. Yu, G. Chen, W. Li, J. He, and H. Li	2012	Acute Toxicity of Butachlor and Atrazine to Freshwater Green Alga Scenedesmus obliquus and Cladoceran Daphnia carinata	Ecotoxicol. Environ. Saf.80:91-96	160885	2094480	2174818	27	40	81	1	AcuteEffect	100	17.1429	1	FALSE
1912-24-9	Atrazine	0.15	15	100	Population	Population changes, general	EC50		Chlorella fusca	Green Algae	Plants	Not reported	Faust,M., R. Altenburger, W. Boedeker, and L.H. Grimme	1993	Additive Effects of Herbicide Combinations on Aquatic Non-Target Organisms	Sci. Total Environ.134(Suppl. 2): 941-952	4332	1058712	5534	27	40	81	1	AcuteEffect	100	17.1429	1	FALSE
1912-24-9	Atrazine	0.16	1.6	10	Population	Sex ratio	LOEL		Lithobates pipiens	Leopard Frog	Fish	Tadpole	Langlois,V.S., A.C. Carew, B.D. Pauli, M.G. Wade, G.M. Cooke, and V.L. Trudeau	2010	Low Levels of the Herbicide Atrazine Alter Sex Ratios and Reduce Metamorphic Success in Rana pipiens Tadpoles Raised in Outdoor Mesocosms	Environ. Health Perspect.118(4): 552-557	120046	1339956	800920	37	33	86	1	LowEffect	10	17.1429	1	FALSE
1912-24-9	Atrazine	0.16	1.6	10	Genetics	Estrogen receptor alpha mRNA	LOEL		Lithobates pipiens	Leopard Frog	Fish	Tadpole	Langlois,V.S., A.C. Carew, B.D. Pauli, M.G. Wade, G.M. Cooke, and V.L. Trudeau	2010	Low Levels of the Herbicide Atrazine Alter Sex Ratios and Reduce Metamorphic Success in Rana pipiens Tadpoles Raised in Outdoor Mesocosms	Environ. Health Perspect.118(4): 552-557	120046	1339962	800927	37	33	86	1	LowEffect	10	17.1429	1	FALSE
1912-24-9	Atrazine	0.16	1.6	10	Mortality	Survival	LOEL		Lithobates pipiens	Leopard Frog	Fish	Tadpole	Langlois,V.S., A.C. Carew, B.D. Pauli, M.G. Wade, G.M. Cooke, and V.L. Trudeau	2010	Low Levels of the Herbicide Atrazine Alter Sex Ratios and Reduce Metamorphic Success in Rana pipiens Tadpoles Raised in Outdoor Mesocosms	Environ. Health Perspect.118(4): 552-557	120046	1339952	800915	37	33	86	1	LowEffect	10	17.1429	1	FALSE
1912-24-9	Atrazine	0.16	1.6	10	Growth	Weight	NOEL		Lithobates pipiens	Leopard Frog	Fish	Tadpole	Langlois,V.S., A.C. Carew, B.D. Pauli, M.G. Wade, G.M. Cooke, and V.L. Trudeau	2010	Low Levels of the Herbicide Atrazine Alter Sex Ratios and Reduce Metamorphic Success in Rana pipiens Tadpoles Raised in Outdoor Mesocosms	Environ. Health Perspect.118(4): 552-557	120046	1339954	800918	24	13	32	1	NoEffect	10	17.1429	1	FALSE
1912-24-9	Atrazine	0.169	16.9	100	Population	Photosystem II (PSII) electron transport activity	EC50	2	Algae	Algae	Plants	Not reported	Prosser,R.S., R.A. Brain, A.J. Hosmer, K.R. Solomon, and M.L. Hanson	2013	Assessing Sensitivity and Recovery of Field-Collected Periphyton Acutely Exposed to Atrazine Using PSII Inhibition Under Laboratory Conditions	Ecotoxicology22(9): 1367-1383	164780	2095915	2176099	27	40	81	1	AcuteEffect	100	17.1429	1	FALSE
1912-24-9	Atrazine	0.17	1.7	10	Growth	Weight gain	LOEC		Lithobates pipiens	Leopard Frog	Fish	Not reported	Paetow,L.J.	2010	Effects of Agricultural Pesticides and the Chytrid Fungus Batrachochytrium dendrobatidis on the Health of Post-Metamorphic Northern Leopard Frogs (Lithobates pipiens)	M.S. Thesis, Concordia University, Canada:88 p.	153789	1340390	801415	37	33	86	1	LowEffect	10	17.1429	1	FALSE
1912-24-9	Atrazine	0.176862	17.6862	100	Population	Abundance	EC50		Chlorella fusca var. vacuolata	Green Algae	Plants	Not reported	Walter,H., F. Consolaro, P. Gramatica, M. Scholze, and R. Altenburger	2002	Mixture Toxicity of Priority Pollutants at No Observed Effect Concentrations (NOECs)	Ecotoxicology11(5): 299-310	95108	1262587	713354	27	40	81	1	AcuteEffect	100	17.1429	1	FALSE
1912-24-9	Atrazine	0.18	1.8	10	Reproduction	Fully developed oocytes	LOEC	6	Xenopus laevis	African Clawed Frog	Fish	Tadpole	Tavera Mendoza,L.E.	2001	Influences of Atrazine on Gonadal Differentiation in Xenopus laevis Tadpoles During Metamorphosis	M.S.Thesis, Concordia University, Montreal, Canada:83 p.	165348	2109561	2200099	37	33	86	1	LowEffect	10	17.1429	1	FALSE
1912-24-9	Atrazine	0.18	1.8	10	Reproduction	Spermatigonia	LOEC	6	Xenopus laevis	African Clawed Frog	Fish	Tadpole	Tavera Mendoza,L.E.	2001	Influences of Atrazine on Gonadal Differentiation in Xenopus laevis Tadpoles During Metamorphosis	M.S.Thesis, Concordia University, Montreal, Canada:83 p.	165348	2109561	2200093	37	33	86	1	LowEffect	10	17.1429	1	FALSE
1912-24-9	Atrazine	0.18	1.8	10	Cell(s)	Number of cells	LOEC	6	Xenopus laevis	African Clawed Frog	Fish	Tadpole	Tavera Mendoza,L.E.	2001	Influences of Atrazine on Gonadal Differentiation in Xenopus laevis Tadpoles During Metamorphosis	M.S.Thesis, Concordia University, Montreal, Canada:83 p.	165348	2109561	2200098	37	33	86	1	LowEffect	10	17.1429	1	FALSE
1912-24-9	Atrazine	0.18	1.8	10	Injury	Tumor induction	LOEC	6	Xenopus laevis	African Clawed Frog	Fish	Tadpole	Tavera Mendoza,L.E.	2001	Influences of Atrazine on Gonadal Differentiation in Xenopus laevis Tadpoles During Metamorphosis	M.S.Thesis, Concordia University, Montreal, Canada:83 p.	165348	2109561	2200168	37	33	86	1	LowEffect	10	17.1429	1	FALSE
1912-24-9	Atrazine	0.181176	18.1176	100	Population	Photosynthesis	EC50	1	Microcystis aeruginosa	Blue-Green Algae	Plants	Not reported	Chalifour,A., A. Leblanc, L. Sleno, and P. Juneau	2016	Sensitivity of Scenedesmus obliquus and Microcystis aeruginosa to Atrazine: Effects of Acclimation and Mixed Cultures, and Their Removal Ability	Ecotoxicology25(10): 1822-1831	174405	2189364	2377881	27	40	81	1	AcuteEffect	100	17.1429	1	FALSE
1912-24-9	Atrazine	0.196	1.96	10	Physiology	Photosynthesis	IC10		Nephroselmis pyriformis	Algae	Plants	Exponential growth phase (log)	Magnusson,M., K. Heimann, P. Quayle, and A.P. Negri	2010	Additive Toxicity of Herbicide Mixtures and Comparative Sensitivity of Tropical Benthic Microalgae	Mar. Pollut. Bull.60(11): 1978-1987	153836	1339252	800150	24	13	32	1	NoEffect	10	17.1429	1	FALSE
1912-24-9	Atrazine	0.2	2	10	Population	Photosystem II (PSII) electron transport activity	EC10	2	Algae	Algae	Plants	Not reported	Prosser,R.S., R.A. Brain, A.J. Hosmer, K.R. Solomon, and M.L. Hanson	2013	Assessing Sensitivity and Recovery of Field-Collected Periphyton Acutely Exposed to Atrazine Using PSII Inhibition Under Laboratory Conditions	Ecotoxicology22(9): 1367-1383	164780	2095923	2176175	24	13	32	1	NoEffect	10	17.1429	1	FALSE
1912-24-9	Atrazine	0.2	2	10	Population	Photosynthesis	LOEC		Staurodesmus convergens	Green Algae	Plants	Not reported	Podola,B., and M. Melkonian	2005	Selective Real-Time Herbicide Monitoring by an Array Chip Biosensor Employing Diverse Microalgae	J. Appl. Phycol.17(3): 261-271	83755	1255794	705069	37	33	86	1	LowEffect	10	17.1429	1	FALSE
1912-24-9	Atrazine	0.2	2	10	Population	Photosynthesis	LOEC		Eudorina elegans	Green Algae	Plants	Not reported	Podola,B., and M. Melkonian	2005	Selective Real-Time Herbicide Monitoring by an Array Chip Biosensor Employing Diverse Microalgae	J. Appl. Phycol.17(3): 261-271	83755	1255784	705054	37	33	86	1	LowEffect	10	17.1429	1	FALSE
1912-24-9	Atrazine	0.2	2	10	Population	Abundance	EC10		Pseudokirchneriella subcapitata	Green Algae	Plants	Not reported	Hoberg,J.R.	1993	Atrazine Technical - Toxicity to the Freshwater Green Alga, (Selenastrum capricornutum)	Final SLI Rep.No.93-4-4751, Springborn Lab.Inc., Environ.Sci.Div., Wareham, MA:63 p.	69630	1238655	225554	24	13	32	1	NoEffect	10	17.1429	1	FALSE
1912-24-9	Atrazine	0.2	2	10	Population	Photosynthesis	LOEC		Chlorella vulgaris	Green Algae	Plants	Not reported	Podola,B., and M. Melkonian	2005	Selective Real-Time Herbicide Monitoring by an Array Chip Biosensor Employing Diverse Microalgae	J. Appl. Phycol.17(3): 261-271	83755	1255782	705051	37	33	86	1	LowEffect	10	17.1429	1	FALSE
1912-24-9	Atrazine	0.2	2	10	Genetics	Nuclear abnormality	LOEC	4	Danio rerio	Zebra Danio	Fish	Adult	Botelho,R.G., S.H. Monteiro, C.A. Christofoletti, G.C.R. Moura-Andrade, and V.L. Tornisielo	2015	Environmentally Relevant Concentrations of Atrazine and Ametrine Induce Micronuclei Formation and Nuclear Abnormalities in Erythrocytes of Fish	Arch. Environ. Contam. Toxicol.69(4): 577-585	174482	2190414	2381639	37	33	86	1	LowEffect	10	17.1429	1	FALSE
1912-24-9	Atrazine	0.2	2	10	Mortality	Mortality	NR-ZERO	4	Danio rerio	Zebra Danio	Fish	Adult	Botelho,R.G., S.H. Monteiro, C.A. Christofoletti, G.C.R. Moura-Andrade, and V.L. Tornisielo	2015	Environmentally Relevant Concentrations of Atrazine and Ametrine Induce Micronuclei Formation and Nuclear Abnormalities in Erythrocytes of Fish	Arch. Environ. Contam. Toxicol.69(4): 577-585	174482	2190414	2381652	24	13	32	1	NoEffect	10	17.1429	1	FALSE
1912-24-9	Atrazine	0.2	2	10	Mortality	Mortality	NR-ZERO	5	Salmo trutta	Brown Trout	Fish	Mature	Lower,N.	2008	The Effects of Contaminants on Various Life-Cycle Stages of Atlantic Salmon (Salmo salar L.)	Ph.D. Thesis, University of Portsmouth, UK:350 p.	171681	2169651	2333303	24	13	32	1	NoEffect	10	17.1429	1	FALSE
1912-24-9	Atrazine	0.2	2	10	Enzyme(s)	Sodium potassium ATPase	LOEL		Salmo salar	Atlantic Salmon	Fish	Smolt	Waring,C.P., and A. Moore	2004	The Effect of Atrazine on Atlantic Salmon (Salmo salar) Smolts in Fresh Water and After Sea Water Transfer	Aquat. Toxicol.66(1): 93-104	72625	1254227	703016	37	33	86	1	LowEffect	10	17.1429	1	FALSE
1912-24-9	Atrazine	0.2	20	100	Population	Population growth rate	EC50		Pithophora oedogonia	Green Algae	Plants	Not reported	Kish,P.A.	2004	Effects of Roundup, Glean, Aatrex, and Their Active Ingredients (Glyphosate, Chlorsulfuron, and Atrazine) on Periphyton Communities Studied by Using Matlock Periphytometer and Bottle Tests	Ph.D.Thesis, Oklahoma State Univ., Stillwater, OK:166 p.	81674	1254151	702889	27	40	81	1	AcuteEffect	100	17.1429	1	FALSE
1912-24-9	Atrazine	0.2	20	100	Mortality	Mortality	EC50		Arrenurus sp.	Water Mite	Invertebrates	Adult	James-Yi,S.A.	2008	Systematics, Ecology, and Distribution of Water Mites (Acari: Parasitengonina)	Ph.D. Thesis, University of Illinois at Urbana-Champaign, Champaign, IL:181 p.	153867	1339941	800903	27	40	81	1	AcuteEffect	100	17.1429	1	FALSE
1912-24-9	Atrazine	0.2	20	100	Mortality	Mortality	NR-LETH	1	Haematoloechus sp.	Fluke	Invertebrates	Not reported	Koprivnikar,J., M.R. Forbes, and R.L. Baker	2006	Effects of Atrazine on Cercarial Longevity, Activity, and Infectivity	J. Parasitol.92(2): 306-311	165418	2106788	2195179	27	40	81	1	AcuteEffect	100	17.1429	1	FALSE
1912-24-9	Atrazine	0.207058	20.7058	100	Population	Photosynthesis	EC50	1	Microcystis aeruginosa	Blue-Green Algae	Plants	Not reported	Chalifour,A., A. Leblanc, L. Sleno, and P. Juneau	2016	Sensitivity of Scenedesmus obliquus and Microcystis aeruginosa to Atrazine: Effects of Acclimation and Mixed Cultures, and Their Removal Ability	Ecotoxicology25(10): 1822-1831	174405	2189363	2377879	27	40	81	1	AcuteEffect	100	17.1429	1	FALSE
1912-24-9	Atrazine	0.209	20.9	100	Population	Photosystem II (PSII) electron transport activity	EC50	2	Algae	Algae	Plants	Not reported	Prosser,R.S., R.A. Brain, A.J. Hosmer, K.R. Solomon, and M.L. Hanson	2013	Assessing Sensitivity and Recovery of Field-Collected Periphyton Acutely Exposed to Atrazine Using PSII Inhibition Under Laboratory Conditions	Ecotoxicology22(9): 1367-1383	164780	2095923	2176177	27	40	81	1	AcuteEffect	100	17.1429	1	FALSE
1912-24-9	Atrazine	0.209215	20.9215	100	Population	Photosynthesis	EC50	1	Microcystis aeruginosa	Blue-Green Algae	Plants	Not reported	Chalifour,A., A. Leblanc, L. Sleno, and P. Juneau	2016	Sensitivity of Scenedesmus obliquus and Microcystis aeruginosa to Atrazine: Effects of Acclimation and Mixed Cultures, and Their Removal Ability	Ecotoxicology25(10): 1822-1831	174405	2189365	2377883	27	40	81	1	AcuteEffect	100	17.1429	1	FALSE
1912-24-9	Atrazine	0.21	21	100	Population	Population changes, general	EC50		Chlamydomonas reinhardtii	Green Algae	Plants	Not reported	Schafer,H., A. Wenzel, U. Fritsche, G. Roderer, and W. Traunspurger	1993	Long-Term Effects of Selected Xenobiotica on Freshwater Green Algae: Development of a Flow-Through Test System	Sci. Total Environ.Suppl:735-740	4335	1058769	155649	27	40	81	1	AcuteEffect	100	17.1429	1	FALSE
1912-24-9	Atrazine	0.21	21	100	Population	Population growth rate	EC50		Chlamydomonas reinhardtii	Green Algae	Plants	Not reported	Schafer,H., H. Hettler, U. Fritsche, G. Pitzen, G. Roderer, and A. Wenzel	1994	Biotests Using Unicellular Algae and Ciliates for Predicting Long-Term Effects of Toxicants	Ecotoxicol. Environ. Saf.27(1): 64-81	4008	1056373	143156	27	40	81	1	AcuteEffect	100	17.1429	1	FALSE
1912-24-9	Atrazine	0.21	21	100	Population	Abundance	EC50		Desmodesmus subspicatus	Green Algae	Plants	Not reported	Kirby,M.F., and D.A. Sheahan	1994	Effects of Atrazine, Isoproturon, and Mecoprop on the Macrophyte Lemna minor and the Alga Scenedesmus subspicatus	Bull. Environ. Contam. Toxicol.53(1): 120-126	13695	1157147	22477	27	40	81	1	AcuteEffect	100	17.1429	1	FALSE
1912-24-9	Atrazine	0.21	21	100	Population	Biomass	EC50		Elodea canadensis	Waterweed	Plants	Not reported	Fairchild,J.F., D.S. Ruessler, and A.R. Carlson	1998	Comparative Sensitivity of Five Species of Macrophytes and Six Species of Algae to Atrazine, Metribuzin, Alachlor, and Metolachlor	Environ. Toxicol. Chem.17(9): 1830-1834	19461	1211028	201473	27	40	81	1	AcuteEffect	100	17.1429	1	FALSE
1912-24-9	Atrazine	0.21	2.1	10	Population	Photosystem II (PSII) electron transport activity	EC10	2	Algae	Algae	Plants	Not reported	Prosser,R.S., R.A. Brain, A.J. Hosmer, K.R. Solomon, and M.L. Hanson	2013	Assessing Sensitivity and Recovery of Field-Collected Periphyton Acutely Exposed to Atrazine Using PSII Inhibition Under Laboratory Conditions	Ecotoxicology22(9): 1367-1383	164780	2095924	2176189	24	13	32	1	NoEffect	10	17.1429	1	FALSE
1912-24-9	Atrazine	0.215686	2.15686	10	Biochemistry	Fluorescence	EC25		Algae	Algae	Plants	Not reported	Seguin,F., F. Le Bihan, C. Leboulanger, and A. Berard	2002	A Risk Assessment of Pollution: Induction of Atrazine Tolerance in Phytoplankton Communities in Freshwater Outdoor Mesocosms, Using Chlorophyll Fluorescence as an Endpoint	Water Res.36(13): 3227-3236	66314	1236880	238285	37	33	86	1	LowEffect	10	17.1429	1	FALSE
1912-24-9	Atrazine	0.215686	2.15686	10	Biochemistry	Fluorescence	EC25		Algae	Algae	Plants	Not reported	Seguin,F., F. Le Bihan, C. Leboulanger, and A. Berard	2002	A Risk Assessment of Pollution: Induction of Atrazine Tolerance in Phytoplankton Communities in Freshwater Outdoor Mesocosms, Using Chlorophyll Fluorescence as an Endpoint	Water Res.36(13): 3227-3236	66314	1236881	238286	37	33	86	1	LowEffect	10	17.1429	1	FALSE
1912-24-9	Atrazine	0.215686	2.15686	10	Biochemistry	Fluorescence	EC25		Algae	Algae	Plants	Not reported	Seguin,F., F. Le Bihan, C. Leboulanger, and A. Berard	2002	A Risk Assessment of Pollution: Induction of Atrazine Tolerance in Phytoplankton Communities in Freshwater Outdoor Mesocosms, Using Chlorophyll Fluorescence as an Endpoint	Water Res.36(13): 3227-3236	66314	1236883	238288	37	33	86	1	LowEffect	10	17.1429	1	FALSE
1912-24-9	Atrazine	0.215686	2.15686	10	Biochemistry	Fluorescence	EC25		Algae	Algae	Plants	Not reported	Seguin,F., F. Le Bihan, C. Leboulanger, and A. Berard	2002	A Risk Assessment of Pollution: Induction of Atrazine Tolerance in Phytoplankton Communities in Freshwater Outdoor Mesocosms, Using Chlorophyll Fluorescence as an Endpoint	Water Res.36(13): 3227-3236	66314	1236882	238287	37	33	86	1	LowEffect	10	17.1429	1	FALSE
1912-24-9	Atrazine	0.22	22	100	Population	Biomass	EC50		Ceratophyllum demersum	Coon-Tail	Plants	Not reported	Fairchild,J.F., D.S. Ruessler, and A.R. Carlson	1998	Comparative Sensitivity of Five Species of Macrophytes and Six Species of Algae to Atrazine, Metribuzin, Alachlor, and Metolachlor	Environ. Toxicol. Chem.17(9): 1830-1834	19461	1211026	201471	27	40	81	1	AcuteEffect	100	17.1429	1	FALSE
1912-24-9	Atrazine	0.22	22	100	Population	Biomass	EC50		Lemna gibba	Inflated Duckweed	Plants	Not reported	Hoberg,J.R.	1993	Atrazine Technical - Toxicity to Duckweed (Lemna gibba)	SLI Report 93-11-5053:68 p.	103763	1280175	733584	27	40	81	1	AcuteEffect	100	17.1429	1	FALSE
1912-24-9	Atrazine	0.22	2.2	10	Population	Abundance	EC10		Lemna gibba	Inflated Duckweed	Plants	Not reported	Hoberg,J.R.	1993	Atrazine Technical - Toxicity to Duckweed (Lemna gibba)	SLI Report 93-11-5053:68 p.	103763	1280161	733570	24	13	32	1	NoEffect	10	17.1429	1	FALSE
1912-24-9	Atrazine	0.238	23.8	100	Physiology	Photosystem II (PSII) electron transport activity	EC50	28	Oophila sp.	Algae	Plants	Not reported	Baxter,L., R.A. Brain, A.J. Hosmer, M. Nema, K.M. Muller, K.R. Solomon, and M.L. Hanson	2015	Effects of Atrazine on Egg Masses of the Yellow-Spotted Salamander (Ambystoma maculatum) and Its Endosymbiotic Alga (Oophila amblystomatis)	Environ. Pollut.206:324-331	170978	2163582	2317023	27	40	81	1	AcuteEffect	100	17.1429	1	FALSE
1912-24-9	Atrazine	0.24	24	100	Population	Biomass	EC50		Najas sp.	Water Nymph	Plants	Seedling	Fairchild,J.F., D.S. Ruessler, and A.R. Carlson	1998	Comparative Sensitivity of Five Species of Macrophytes and Six Species of Algae to Atrazine, Metribuzin, Alachlor, and Metolachlor	Environ. Toxicol. Chem.17(9): 1830-1834	19461	1211027	201472	27	40	81	1	AcuteEffect	100	17.1429	1	FALSE
1912-24-9	Atrazine	0.241	24.1	100	Population	Photosystem II (PSII) electron transport activity	EC50	2	Algae	Algae	Plants	Not reported	Prosser,R.S., R.A. Brain, A.J. Hosmer, K.R. Solomon, and M.L. Hanson	2013	Assessing Sensitivity and Recovery of Field-Collected Periphyton Acutely Exposed to Atrazine Using PSII Inhibition Under Laboratory Conditions	Ecotoxicology22(9): 1367-1383	164780	2095908	2176060	27	40	81	1	AcuteEffect	100	17.1429	1	FALSE
1912-24-9	Atrazine	0.249	24.9	100	Population	Photosystem II (PSII) electron transport activity	EC50	2	Algae	Algae	Plants	Not reported	Prosser,R.S., R.A. Brain, A.J. Hosmer, K.R. Solomon, and M.L. Hanson	2013	Assessing Sensitivity and Recovery of Field-Collected Periphyton Acutely Exposed to Atrazine Using PSII Inhibition Under Laboratory Conditions	Ecotoxicology22(9): 1367-1383	164780	2095915	2176103	27	40	81	1	AcuteEffect	100	17.1429	1	FALSE
1912-24-9	Atrazine	0.25	25	100	Physiology	Photosynthesis	EC50	0.1667	Algae	Algae	Plants	Not reported	Girman,G.R.	1975	The Effects of a Number of Herbicides upon Photosynthesis and Heterotrophy of Naturally Occurring Algal and Bacterial Communities in Delta Marsh, Manitoba	M.S.Thesis, University of Manitoba, Canada:179 p.	13583	2192053	2385121	27	40	81	1	AcuteEffect	100	17.1429	1	FALSE
1912-24-9	Atrazine	0.25	25	100	Physiology	Photosynthesis	EC50	0.1667	Algae	Algae	Plants	Not reported	Girman,G.R.	1975	The Effects of a Number of Herbicides upon Photosynthesis and Heterotrophy of Naturally Occurring Algal and Bacterial Communities in Delta Marsh, Manitoba	M.S.Thesis, University of Manitoba, Canada:179 p.	13583	2192077	2385163	27	40	81	1	AcuteEffect	100	17.1429	1	FALSE
1912-24-9	Atrazine	0.25	25	100	Growth	Growth, general	EC50		Chlorella vulgaris	Green Algae	Plants	Not reported	Burrell,R.E., W.E. Inniss, and C.I. Mayfield	1985	Detection and Analysis of Interactions Between Atrazine and Sodium Pentachlorophenate with Single and Multiple Algal-Bacterial Populations	Arch. Environ. Contam. Toxicol.14:167-177	11424	1138216	91837	27	40	81	1	AcuteEffect	100	17.1429	1	FALSE
1912-24-9	Atrazine	0.2564	25.64	100	Population	Abundance	EC50	7	Lemna minor	Duckweed	Plants	Not reported	Havelkova,B., D. Hlavkova, V. Kovacova, and M. Beklova	2019	Herbicides in the Cave Environment: Ecotoxicological Risks	Fresenius Environ. Bull.28:781-786	178669	2220986	2459654	27	40	81	1	AcuteEffect	100	17.1429	1	FALSE
1912-24-9	Atrazine	0.257	25.7	100	Population	Photosystem II (PSII) electron transport activity	EC50	2	Algae	Algae	Plants	Not reported	Prosser,R.S., R.A. Brain, A.J. Hosmer, K.R. Solomon, and M.L. Hanson	2013	Assessing Sensitivity and Recovery of Field-Collected Periphyton Acutely Exposed to Atrazine Using PSII Inhibition Under Laboratory Conditions	Ecotoxicology22(9): 1367-1383	164780	2095908	2176065	27	40	81	1	AcuteEffect	100	17.1429	1	FALSE
1912-24-9	Atrazine	0.258	25.8	100	Population	Photosystem II (PSII) electron transport activity	EC50	2	Algae	Algae	Plants	Not reported	Prosser,R.S., R.A. Brain, A.J. Hosmer, K.R. Solomon, and M.L. Hanson	2013	Assessing Sensitivity and Recovery of Field-Collected Periphyton Acutely Exposed to Atrazine Using PSII Inhibition Under Laboratory Conditions	Ecotoxicology22(9): 1367-1383	164780	2095913	2176088	27	40	81	1	AcuteEffect	100	17.1429	1	FALSE
1912-24-9	Atrazine	0.262	26.2	100	Population	Population changes, general	EC50		Chlamydomonas sp.	Green Algae	Plants	Exponential growth phase (log)	Tang,J.X., K.D. Hoagland, and B.D. Siegfried	1997	Differential Toxicity of Atrazine to Selected Freshwater Algae	Bull. Environ. Contam. Toxicol.59(4): 631-637	18457	1203193	163420	27	40	81	1	AcuteEffect	100	17.1429	1	FALSE
1912-24-9	Atrazine	0.27	2.7	10	Population	Photosystem II (PSII) electron transport activity	EC10	2	Algae	Algae	Plants	Not reported	Prosser,R.S., R.A. Brain, A.J. Hosmer, K.R. Solomon, and M.L. Hanson	2013	Assessing Sensitivity and Recovery of Field-Collected Periphyton Acutely Exposed to Atrazine Using PSII Inhibition Under Laboratory Conditions	Ecotoxicology22(9): 1367-1383	164780	2095923	2176172	24	13	32	1	NoEffect	10	17.1429	1	FALSE
1912-24-9	Atrazine	0.27	27	100	Population	Abundance	EC50		Pseudokirchneriella subcapitata	Green Algae	Plants	Not reported	Hoberg,J.R.	1993	Atrazine Technical - Toxicity to the Freshwater Green Alga, (Selenastrum capricornutum)	Final SLI Rep.No.93-4-4751, Springborn Lab.Inc., Environ.Sci.Div., Wareham, MA:63 p.	69630	1238650	225549	27	40	81	1	AcuteEffect	100	17.1429	1	FALSE
1912-24-9	Atrazine	0.276	27.6	100	Population	Abundance	EC50		Scenedesmus quadricauda	Green Algae	Plants	Not reported	Hoagland,K.D., S.A. Matteen, J. Tang, and B.D. Siegfried	2002	Relative Toxicity of the Herbicide Atrazine and Its Metabolites to Freshwater Diatoms	In: J.John (Ed.), Proc.15th Int.Diatom Symp., Sept.28-Oct.2, 1998, Perth, Australia:135-141	69808	1254380	703192	27	40	81	1	AcuteEffect	100	17.1429	1	FALSE
1912-24-9	Atrazine	0.276	27.6	100	Population	Population changes, general	EC50		Scenedesmus quadricauda	Green Algae	Plants	Exponential growth phase (log)	Tang,J.X., K.D. Hoagland, and B.D. Siegfried	1997	Differential Toxicity of Atrazine to Selected Freshwater Algae	Bull. Environ. Contam. Toxicol.59(4): 631-637	18457	1203219	163446	27	40	81	1	AcuteEffect	100	17.1429	1	FALSE
1912-24-9	Atrazine	0.28	28	100	Population	Population changes, general	EC50		Pediastrum sp.	Green Algae	Plants	Exponential growth phase (log)	Tang,J.X., K.D. Hoagland, and B.D. Siegfried	1997	Differential Toxicity of Atrazine to Selected Freshwater Algae	Bull. Environ. Contam. Toxicol.59(4): 631-637	18457	1203214	163441	27	40	81	1	AcuteEffect	100	17.1429	1	FALSE
1912-24-9	Atrazine	0.282548	28.2548	100	Population	Chlorophyll	EC50	1	Lemna minor	Duckweed	Plants	Not reported	Kuster,A., and R. Altenburger	2007	Development and Validation of a New Fluorescence-Based Bioassay for Aquatic Macrophyte Species	Chemosphere67(1): 194-201	103269	1282727	2368592	27	40	81	1	AcuteEffect	100	17.1429	1	FALSE
1912-24-9	Atrazine	0.284	2.84	10	Mortality	Survivorship	LOEL	33	Pseudacris crucifer	Spring Peeper	Fish	Larva	Storrs,S.I., and J.M. Kiesecker	2004	Survivorship Patterns of Larval Amphibians Exposed to Low Concentrations of Atrazine	Environ. Health Perspect.112(10): 1054-1057	78290	1254401	703213	37	33	86	1	LowEffect	10	17.1429	1	FALSE
1912-24-9	Atrazine	0.284	2.84	10	Mortality	Survivorship	LOEL	33	Bufo americanus	American Toad	Fish	Larva	Storrs,S.I., and J.M. Kiesecker	2004	Survivorship Patterns of Larval Amphibians Exposed to Low Concentrations of Atrazine	Environ. Health Perspect.112(10): 1054-1057	78290	1254403	703216	37	33	86	1	LowEffect	10	17.1429	1	FALSE
1912-24-9	Atrazine	0.284	2.84	10	Mortality	Survivorship	LOEL	33	Bufo americanus	American Toad	Fish	Larva	Storrs,S.I., and J.M. Kiesecker	2004	Survivorship Patterns of Larval Amphibians Exposed to Low Concentrations of Atrazine	Environ. Health Perspect.112(10): 1054-1057	78290	1254404	703217	37	33	86	1	LowEffect	10	17.1429	1	FALSE
1912-24-9	Atrazine	0.288	28.8	100	Population	Population changes, general	EC50		Scenedesmus quadricauda	Green Algae	Plants	Exponential growth phase (log)	Tang,J.X., K.D. Hoagland, and B.D. Siegfried	1997	Differential Toxicity of Atrazine to Selected Freshwater Algae	Bull. Environ. Contam. Toxicol.59(4): 631-637	18457	1203223	163450	27	40	81	1	AcuteEffect	100	17.1429	1	FALSE
1912-24-9	Atrazine	0.297	29.7	100	Population	Photosystem II (PSII) electron transport activity	EC50	2	Algae	Algae	Plants	Not reported	Prosser,R.S., R.A. Brain, A.J. Hosmer, K.R. Solomon, and M.L. Hanson	2013	Assessing Sensitivity and Recovery of Field-Collected Periphyton Acutely Exposed to Atrazine Using PSII Inhibition Under Laboratory Conditions	Ecotoxicology22(9): 1367-1383	164780	2095913	2176085	27	40	81	1	AcuteEffect	100	17.1429	1	FALSE
1912-24-9	Atrazine	0.297646	29.7646	100	Population	Photosynthesis	EC50	1	Scenedesmus acutus var. acutus	Green Algae	Plants	Not reported	Chalifour,A., A. Leblanc, L. Sleno, and P. Juneau	2016	Sensitivity of Scenedesmus obliquus and Microcystis aeruginosa to Atrazine: Effects of Acclimation and Mixed Cultures, and Their Removal Ability	Ecotoxicology25(10): 1822-1831	174405	2189359	2377874	27	40	81	1	AcuteEffect	100	17.1429	1	FALSE
1912-24-9	Atrazine	0.297646	29.7646	100	Population	Chlorophyll	EC50	1	Lemna minor	Duckweed	Plants	Not reported	Kuster,A., and R. Altenburger	2007	Development and Validation of a New Fluorescence-Based Bioassay for Aquatic Macrophyte Species	Chemosphere67(1): 194-201	103269	1282727	2368591	27	40	81	1	AcuteEffect	100	17.1429	1	FALSE
1912-24-9	Atrazine	0.3	3	10	Population	Abundance	LOEC		Chlorella vulgaris	Green Algae	Plants	Exponential growth phase (log)	Seguin,F., C. Leboulanger, F. Rimet, J.C. Druart, and A. Berard	2001	Effects of Atrazine and Nicosulfuron on Phytoplankton in Systems of Increasing Complexity	Arch. Environ. Contam. Toxicol.40(2): 198-208	62246	1254685	703559	37	33	86	1	LowEffect	10	17.1429	1	FALSE
1912-24-9	Atrazine	0.3	3	10	Growth	Weight	LOEC		Anaxyrus terrestris	Southern Toad	Fish	Tadpole	Wood,L., and A.M. Welch	2015	Assessment of Interactive Effects of Elevated Salinity and Three Pesticides on Life History and Behavior of Southern Toad (Anaxyrus terrestris) Tadpoles	Environ. Toxicol. Chem.34(3): 667-676	170975	2163001	2315359	37	33	86	1	LowEffect	10	17.1429	1	FALSE
1912-24-9	Atrazine	0.3	3	10	Growth	Weight	LOEC		Anaxyrus terrestris	Southern Toad	Fish	Tadpole	Wood,L., and A.M. Welch	2015	Assessment of Interactive Effects of Elevated Salinity and Three Pesticides on Life History and Behavior of Southern Toad (Anaxyrus terrestris) Tadpoles	Environ. Toxicol. Chem.34(3): 667-676	170975	2163002	2315369	37	33	86	1	LowEffect	10	17.1429	1	FALSE
1912-24-9	Atrazine	0.3	3	10	Growth	Weight	LOEC		Lithobates pipiens	Leopard Frog	Fish	Tadpole	Koprivnikar,J.	2010	Interactions of Environmental Stressors Impact Survival and Development of Parasitized Larval Amphibians	Ecol. Appl.20(8): 2263-2272	153870	1339798	800741	37	33	86	1	LowEffect	10	17.1429	1	FALSE
1912-24-9	Atrazine	0.3	3	10	Development	Slowed, Retarded, Delayed or Non-development	LOEC		Lithobates pipiens	Leopard Frog	Fish	Tadpole	Koprivnikar,J.	2010	Interactions of Environmental Stressors Impact Survival and Development of Parasitized Larval Amphibians	Ecol. Appl.20(8): 2263-2272	153870	1339800	800743	37	33	86	1	LowEffect	10	17.1429	1	FALSE
1912-24-9	Atrazine	0.3	3	10	Mortality	Mortality	LOEC		Lithobates pipiens	Leopard Frog	Fish	Tadpole	Koprivnikar,J.	2010	Interactions of Environmental Stressors Impact Survival and Development of Parasitized Larval Amphibians	Ecol. Appl.20(8): 2263-2272	153870	1339797	800740	37	33	86	1	LowEffect	10	17.1429	1	FALSE
1912-24-9	Atrazine	0.3	3	10	Growth	Weight	LOEC		Lithobates pipiens	Leopard Frog	Fish	Tadpole	Koprivnikar,J.	2010	Interactions of Environmental Stressors Impact Survival and Development of Parasitized Larval Amphibians	Ecol. Appl.20(8): 2263-2272	153870	1340449	801476	37	33	86	1	LowEffect	10	17.1429	1	FALSE
1912-24-9	Atrazine	0.3	3	10	Development	Slowed, Retarded, Delayed or Non-development	LOEC		Lithobates pipiens	Leopard Frog	Fish	Tadpole	Koprivnikar,J.	2010	Interactions of Environmental Stressors Impact Survival and Development of Parasitized Larval Amphibians	Ecol. Appl.20(8): 2263-2272	153870	1339799	800742	37	33	86	1	LowEffect	10	17.1429	1	FALSE
1912-24-9	Atrazine	0.3	3	10	Genetics	Heat shock protein 90 mRNA	LOEC		Gobiocypris rarus	Chinese Rare Minnow	Fish	Sexually mature	Yang,L., J. Zha, W. Li, Z. Li, and Z. Wang	2010	Atrazine Affects Kidney and Adrenal Hormones (AHs) Related Genes Expressions of Rare Minnow (Gobiocypris rarus)	Aquat. Toxicol.97(3): 204-211	153620	1338907	799783	37	33	86	1	LowEffect	10	17.1429	1	FALSE
1912-24-9	Atrazine	0.3	3	10	Genetics	HSP70 mRNA	LOEC		Gobiocypris rarus	Chinese Rare Minnow	Fish	Sexually mature	Yang,L., J. Zha, W. Li, Z. Li, and Z. Wang	2010	Atrazine Affects Kidney and Adrenal Hormones (AHs) Related Genes Expressions of Rare Minnow (Gobiocypris rarus)	Aquat. Toxicol.97(3): 204-211	153620	1338906	799782	37	33	86	1	LowEffect	10	17.1429	1	FALSE
1912-24-9	Atrazine	0.3	3	10	Genetics	RNA to DNA ratio	MATC		Galaxias maculatus	Common Jollytail	Fish	Adult	Davies,P.E., L.S.J. Cook, and D. Goenarso	1994	Sublethal Responses to Pesticides of Several Species of Australian Freshwater Fish and Crustaceans and Rainbow Trout	Environ. Toxicol. Chem.13(8): 1341-1354	4442	1059700	78000	24	13	32	1	NoEffect	10	17.1429	1	FALSE
1912-24-9	Atrazine	0.3	3	10	Genetics	Gene expression	LOEC	2.9583	Danio rerio	Zebra Danio	Fish	Embryo	Weber,G.J., M.S. Sepulveda, S.M. Peterson, S.S. Lewis, and J.L. Freeman	2013	Transcriptome Alterations Following Developmental Atrazine Exposure in Zebrafish are Associated with Disruption of Neuroendocrine and Reproductive System Function, Cell Cycle, and Carcinogenesis	Toxicol. Sci.132(2): 458-466	164783	2096205	2176855	37	33	86	1	LowEffect	10	17.1429	1	FALSE
1912-24-9	Atrazine	0.3	3	10	Hormone(s)	Progesterone	LOEC	243.5	Danio rerio	Zebra Danio	Fish	Embryo	Wirbisky,S.E., G.J. Weber, M.S. Sepulveda, T.L. Lin, A.S. Jannasch, and J.L. Freeman	2016	An Embryonic Atrazine Exposure Results in Reproductive Dysfunction in Adult Zebrafish and Morphological Alterations in Their Offspring	Sci. Rep.6:1-13	174483	2190014	2380145	37	33	86	1	LowEffect	10	17.1429	1	FALSE
1912-24-9	Atrazine	0.3	3	10	Behavior	Behavioral changes, general	LOEC	6	Carassius auratus	Goldfish	Fish	Adult	Ren,Z., B. Ren, H. Pan, S. Li, B. Ren, S. Xu, C. Tae-Soo, W. Wang, and B. Chen	2018	Is Circadian Rhythm a Good Indicator in the Environmental Assessment? The Toxic Effects of Contaminants in Trace Level on the Behavior Responses of Goldfish (Carassius auratus)	Ecol. Indic.105:700-708	180591	2235344	2502980	37	33	86	1	LowEffect	10	17.1429	1	FALSE
1912-24-9	Atrazine	0.3	3	10	Behavior	Behavioral changes, general	LOEC	6	Carassius auratus	Goldfish	Fish	Adult	Ren,Z., B. Ren, H. Pan, S. Li, B. Ren, S. Xu, C. Tae-Soo, W. Wang, and B. Chen	2018	Is Circadian Rhythm a Good Indicator in the Environmental Assessment? The Toxic Effects of Contaminants in Trace Level on the Behavior Responses of Goldfish (Carassius auratus)	Ecol. Indic.105:700-708	180591	2235344	2502984	37	33	86	1	LowEffect	10	17.1429	1	FALSE
1912-24-9	Atrazine	0.3	3	10	Behavior	Behavioral changes, general	LOEC	6	Carassius auratus	Goldfish	Fish	Adult	Ren,Z., B. Ren, H. Pan, S. Li, B. Ren, S. Xu, C. Tae-Soo, W. Wang, and B. Chen	2018	Is Circadian Rhythm a Good Indicator in the Environmental Assessment? The Toxic Effects of Contaminants in Trace Level on the Behavior Responses of Goldfish (Carassius auratus)	Ecol. Indic.105:700-708	180591	2235344	2502979	37	33	86	1	LowEffect	10	17.1429	1	FALSE
1912-24-9	Atrazine	0.3	3	10	Behavior	Behavioral changes, general	LOEC	6	Carassius auratus	Goldfish	Fish	Adult	Ren,Z., B. Ren, H. Pan, S. Li, B. Ren, S. Xu, C. Tae-Soo, W. Wang, and B. Chen	2018	Is Circadian Rhythm a Good Indicator in the Environmental Assessment? The Toxic Effects of Contaminants in Trace Level on the Behavior Responses of Goldfish (Carassius auratus)	Ecol. Indic.105:700-708	180591	2235344	2502978	37	33	86	1	LowEffect	10	17.1429	1	FALSE
1912-24-9	Atrazine	0.3	3	10	Behavior	Behavioral changes, general	LOEC	6	Carassius auratus	Goldfish	Fish	Adult	Ren,Z., B. Ren, H. Pan, S. Li, B. Ren, S. Xu, C. Tae-Soo, W. Wang, and B. Chen	2018	Is Circadian Rhythm a Good Indicator in the Environmental Assessment? The Toxic Effects of Contaminants in Trace Level on the Behavior Responses of Goldfish (Carassius auratus)	Ecol. Indic.105:700-708	180591	2235344	2502977	37	33	86	1	LowEffect	10	17.1429	1	FALSE
1912-24-9	Atrazine	0.3	3	10	Behavior	Behavioral changes, general	LOEC	6	Carassius auratus	Goldfish	Fish	Adult	Ren,Z., B. Ren, H. Pan, S. Li, B. Ren, S. Xu, C. Tae-Soo, W. Wang, and B. Chen	2018	Is Circadian Rhythm a Good Indicator in the Environmental Assessment? The Toxic Effects of Contaminants in Trace Level on the Behavior Responses of Goldfish (Carassius auratus)	Ecol. Indic.105:700-708	180591	2235344	2502976	37	33	86	1	LowEffect	10	17.1429	1	FALSE
1912-24-9	Atrazine	0.3	3	10	Behavior	Behavioral changes, general	LOEC	6	Carassius auratus	Goldfish	Fish	Adult	Ren,Z., B. Ren, H. Pan, S. Li, B. Ren, S. Xu, C. Tae-Soo, W. Wang, and B. Chen	2018	Is Circadian Rhythm a Good Indicator in the Environmental Assessment? The Toxic Effects of Contaminants in Trace Level on the Behavior Responses of Goldfish (Carassius auratus)	Ecol. Indic.105:700-708	180591	2235344	2502982	37	33	86	1	LowEffect	10	17.1429	1	FALSE
1912-24-9	Atrazine	0.3	3	10	Behavior	Behavioral changes, general	LOEC	6	Carassius auratus	Goldfish	Fish	Adult	Ren,Z., B. Ren, H. Pan, S. Li, B. Ren, S. Xu, C. Tae-Soo, W. Wang, and B. Chen	2018	Is Circadian Rhythm a Good Indicator in the Environmental Assessment? The Toxic Effects of Contaminants in Trace Level on the Behavior Responses of Goldfish (Carassius auratus)	Ecol. Indic.105:700-708	180591	2235344	2502983	37	33	86	1	LowEffect	10	17.1429	1	FALSE
1912-24-9	Atrazine	0.3	3	10	Behavior	Behavioral changes, general	LOEC	6	Carassius auratus	Goldfish	Fish	Adult	Ren,Z., B. Ren, H. Pan, S. Li, B. Ren, S. Xu, C. Tae-Soo, W. Wang, and B. Chen	2018	Is Circadian Rhythm a Good Indicator in the Environmental Assessment? The Toxic Effects of Contaminants in Trace Level on the Behavior Responses of Goldfish (Carassius auratus)	Ecol. Indic.105:700-708	180591	2235344	2502986	37	33	86	1	LowEffect	10	17.1429	1	FALSE
1912-24-9	Atrazine	0.3	3	10	Behavior	Behavioral changes, general	LOEC	6	Carassius auratus	Goldfish	Fish	Adult	Ren,Z., B. Ren, H. Pan, S. Li, B. Ren, S. Xu, C. Tae-Soo, W. Wang, and B. Chen	2018	Is Circadian Rhythm a Good Indicator in the Environmental Assessment? The Toxic Effects of Contaminants in Trace Level on the Behavior Responses of Goldfish (Carassius auratus)	Ecol. Indic.105:700-708	180591	2235344	2502975	37	33	86	1	LowEffect	10	17.1429	1	FALSE
1912-24-9	Atrazine	0.3	3	10	Behavior	Behavioral changes, general	LOEC	6	Carassius auratus	Goldfish	Fish	Adult	Ren,Z., B. Ren, H. Pan, S. Li, B. Ren, S. Xu, C. Tae-Soo, W. Wang, and B. Chen	2018	Is Circadian Rhythm a Good Indicator in the Environmental Assessment? The Toxic Effects of Contaminants in Trace Level on the Behavior Responses of Goldfish (Carassius auratus)	Ecol. Indic.105:700-708	180591	2235344	2502987	37	33	86	1	LowEffect	10	17.1429	1	FALSE
1912-24-9	Atrazine	0.3	3	10	Behavior	Behavioral changes, general	LOEC	6	Carassius auratus	Goldfish	Fish	Adult	Ren,Z., B. Ren, H. Pan, S. Li, B. Ren, S. Xu, C. Tae-Soo, W. Wang, and B. Chen	2018	Is Circadian Rhythm a Good Indicator in the Environmental Assessment? The Toxic Effects of Contaminants in Trace Level on the Behavior Responses of Goldfish (Carassius auratus)	Ecol. Indic.105:700-708	180591	2235344	2502985	37	33	86	1	LowEffect	10	17.1429	1	FALSE
1912-24-9	Atrazine	0.3	30	100	Growth	Growth, general	EC50/		Anabaena inaequalis	Blue-Green Algae	Plants	Not reported	Stratton,G.W.	1984	Effects of the Herbicide Atrazine and Its Degradation Products, Alone and in Combination, on Phototrophic Microorganisms	Arch. Environ. Contam. Toxicol.13(1): 35-42	11659	1139947	94233	27	40	81	1	AcuteEffect	100	17.1429	1	FALSE
1912-24-9	Atrazine	0.312	31.2	100	Population	Photosystem II (PSII) electron transport activity	EC50	2	Algae	Algae	Plants	Not reported	Prosser,R.S., R.A. Brain, A.J. Hosmer, K.R. Solomon, and M.L. Hanson	2013	Assessing Sensitivity and Recovery of Field-Collected Periphyton Acutely Exposed to Atrazine Using PSII Inhibition Under Laboratory Conditions	Ecotoxicology22(9): 1367-1383	164780	2095908	2176061	27	40	81	1	AcuteEffect	100	17.1429	1	FALSE
1912-24-9	Atrazine	0.313	3.13	10	Population	Sex ratio	LOEC		Lithobates sphenocephalus ssp. sphenocephalus	Florida Leopard Frog	Fish	Tadpole	Storrs-Mendez,S.I., and R.D. Semlitsch	2009	Intersex Gonads in Frogs: Understanding the Time Course of Natural Development and Role of Endocrine Disruptors	J. Exp. Zool. Part B Mol. Dev. Evol.312:1-11	153841	1339636	800568	37	33	86	1	LowEffect	10	17.1429	1	FALSE
1912-24-9	Atrazine	0.318	31.8	100	Population	Photosystem II (PSII) electron transport activity	EC50	2	Algae	Algae	Plants	Not reported	Prosser,R.S., R.A. Brain, A.J. Hosmer, K.R. Solomon, and M.L. Hanson	2013	Assessing Sensitivity and Recovery of Field-Collected Periphyton Acutely Exposed to Atrazine Using PSII Inhibition Under Laboratory Conditions	Ecotoxicology22(9): 1367-1383	164780	2095911	2176073	27	40	81	1	AcuteEffect	100	17.1429	1	FALSE
1912-24-9	Atrazine	0.32	32	100	Physiology	Photosystem II (PSII) electron transport activity	EC50		Chlorella fusca var. vacuolata	Green Algae	Plants	Not reported	Schmitt-Jansen,M., and R. Altenburger	2007	The Use of Pulse-Amplitude Modulated (PAM) Fluorescence-Based Methods to Evaluate Effects of Herbicides in Microalgal Systems of Different Complexity	Toxicol. Environ. Chem.89(4): 665-681	107435	1340619	801658	27	40	81	1	AcuteEffect	100	17.1429	1	FALSE
1912-24-9	Atrazine	0.321	32.1	100	Population	Biomass	EC50		Lemna gibba	Inflated Duckweed	Plants	Not reported	Rentz,N.C.	2009	Evaluating the Field and Laboratory Efficacy of a Toxicity Test for the Aquatic Macrophyte Elodea canadensis	M.S.Thesis, University of Manitoba, Canada:219 p.	154073	1340737	801825	27	40	81	1	AcuteEffect	100	17.1429	1	FALSE
1912-24-9	Atrazine	0.322	32.2	100	Physiology	Photosystem II (PSII) electron transport activity	EC50	28	Oophila sp.	Algae	Plants	Not reported	Baxter,L., R.A. Brain, A.J. Hosmer, M. Nema, K.M. Muller, K.R. Solomon, and M.L. Hanson	2015	Effects of Atrazine on Egg Masses of the Yellow-Spotted Salamander (Ambystoma maculatum) and Its Endosymbiotic Alga (Oophila amblystomatis)	Environ. Pollut.206:324-331	170978	2163582	2317025	27	40	81	1	AcuteEffect	100	17.1429	1	FALSE
1912-24-9	Atrazine	0.331	33.1	100	Population	Population changes, general	EC50		Chlamydomonas sp.	Green Algae	Plants	Exponential growth phase (log)	Tang,J.X., K.D. Hoagland, and B.D. Siegfried	1997	Differential Toxicity of Atrazine to Selected Freshwater Algae	Bull. Environ. Contam. Toxicol.59(4): 631-637	18457	1203197	163424	27	40	81	1	AcuteEffect	100	17.1429	1	FALSE
1912-24-9	Atrazine	0.333	33.3	100	Population	Population growth rate	EC50	14	Chlamydomonas oblonga	Algae	Plants	Not reported	Kabra,A.N., M.K. Ji, J. Choi, J.R. Kim, S.P. Govindwar, and B.H. Jeon	2014	Toxicity of Atrazine and Its Bioaccumulation and Biodegradation in a Green Microalga, Chlamydomonas mexicana	Environ. Sci. Pollut. Res.21:12270-12278	170813	2162516	2314267	27	40	81	1	AcuteEffect	100	17.1429	1	FALSE
1912-24-9	Atrazine	0.336	33.6	100	Physiology	Photosynthesis	IC50		Phaeodactylum tricornutum	Diatom	Plants	Exponential growth phase (log)	Magnusson,M., K. Heimann, P. Quayle, and A.P. Negri	2010	Additive Toxicity of Herbicide Mixtures and Comparative Sensitivity of Tropical Benthic Microalgae	Mar. Pollut. Bull.60(11): 1978-1987	153836	1339266	800164	27	40	81	1	AcuteEffect	100	17.1429	1	FALSE
1912-24-9	Atrazine	0.34	3.4	10	Population	Population growth rate	NOEC		Chlamydomonas reinhardtii	Green Algae	Plants	Not reported	Schafer,H., H. Hettler, U. Fritsche, G. Pitzen, G. Roderer, and A. Wenzel	1994	Biotests Using Unicellular Algae and Ciliates for Predicting Long-Term Effects of Toxicants	Ecotoxicol. Environ. Saf.27(1): 64-81	4008	1056371	143154	24	13	32	1	NoEffect	10	17.1429	1	FALSE
1912-24-9	Atrazine	0.34	3.4	10	Population	Abundance	LOEC		Lemna gibba	Inflated Duckweed	Plants	Not reported	Hoberg,J.R.	1993	Atrazine Technical - Toxicity to Duckweed (Lemna gibba)	SLI Report 93-4-4755:65 p.	103764	1282857	736602	37	33	86	1	LowEffect	10	17.1429	1	FALSE
1912-24-9	Atrazine	0.34	34	100	Population	Abundance	EC50		Chlamydomonas intermedia	Algae	Plants	Not reported	Berard,A., U. Dorigo, I. Mercier, K. Becker-Van Slooten, D. Grandjean, and C. Leboulanger	2003	Comparison of the Ecotoxicological Impact of the Triazines Irgarol 1051 and Atrazine on Microalgal Cultures and Natural Microalgal Communities in Lake Geneva	Chemosphere53(8): 935-944	72626	1254238	703031	27	40	81	1	AcuteEffect	100	17.1429	1	FALSE
1912-24-9	Atrazine	0.341	34.1	100	Population	Photosystem II (PSII) electron transport activity	EC50	2	Algae	Algae	Plants	Not reported	Prosser,R.S., R.A. Brain, A.J. Hosmer, K.R. Solomon, and M.L. Hanson	2013	Assessing Sensitivity and Recovery of Field-Collected Periphyton Acutely Exposed to Atrazine Using PSII Inhibition Under Laboratory Conditions	Ecotoxicology22(9): 1367-1383	164780	2095913	2176084	27	40	81	1	AcuteEffect	100	17.1429	1	FALSE
1912-24-9	Atrazine	0.343	34.3	100	Population	Photosynthesis	EC50		Tetraselmis cordiformis	Green Flagellate	Plants	Not reported	Podola,B., and M. Melkonian	2005	Selective Real-Time Herbicide Monitoring by an Array Chip Biosensor Employing Diverse Microalgae	J. Appl. Phycol.17(3): 261-271	83755	1255785	705056	27	40	81	1	AcuteEffect	100	17.1429	1	FALSE
1912-24-9	Atrazine	0.345097	34.5097	100	Population	Biomass	IC50/	2.2917	Chlamydomonas reinhardtii	Green Algae	Plants	Exponential growth phase (log)	Forster,B., P.B. Heifetz, A. Lardans, J.E. Boynton, and N.W. Gillham	1997	Herbicide Resistance and Growth of D1 Ala251 Mutants in Chlamydomonas	Z. Naturforsch. Sect. C J. Biosci.52(9/10): 654-664	71603	1259109	709201	27	40	81	1	AcuteEffect	100	17.1429	1	FALSE
1912-24-9	Atrazine	0.35	3.5	10	Population	Photosystem II (PSII) electron transport activity	EC10	4	Pseudokirchneriella subcapitata	Green Algae	Plants	Exponential growth phase (log)	Baxter,L., R.A. Brain, L. Lissemore, K.R. Solomon, M.L. Hanson, and R.S. Prosser	2016	Influence of Light, Nutrients, and Temperature on the Toxicity of Atrazine to the Algal Species Raphidocelis subcapitata: Implications for the Risk Assessment of Herbicides	Ecotoxicol. Environ. Saf.132:250-259	174384	2190082	2380367	24	13	32	1	NoEffect	10	17.1429	1	FALSE
1912-24-9	Atrazine	0.35	35	100	Physiology	Photosynthesis	EC50		Chlorella sp.	Green Algae	Plants	Not reported	Hersh,C.M., and W.G. Crumpton	1989	Atrazine Tolerance of Algae Isolated From Two Agricultural Streams	Environ. Toxicol. Chem.8(4): 327-332	393	1008186	108818	27	40	81	1	AcuteEffect	100	17.1429	1	FALSE
1912-24-9	Atrazine	0.36	36	100	Physiology	Photosynthesis	EC50		Chlorella sp.	Green Algae	Plants	Not reported	Hersh,C.M., and W.G. Crumpton	1989	Atrazine Tolerance of Algae Isolated From Two Agricultural Streams	Environ. Toxicol. Chem.8(4): 327-332	393	1008184	108816	27	40	81	1	AcuteEffect	100	17.1429	1	FALSE
1912-24-9	Atrazine	0.36	36	100	Physiology	Photosynthesis	IC50		Navicula sp.	Diatom	Plants	Exponential growth phase (log)	Magnusson,M., K. Heimann, P. Quayle, and A.P. Negri	2010	Additive Toxicity of Herbicide Mixtures and Comparative Sensitivity of Tropical Benthic Microalgae	Mar. Pollut. Bull.60(11): 1978-1987	153836	1339230	800128	27	40	81	1	AcuteEffect	100	17.1429	1	FALSE
1912-24-9	Atrazine	0.37	3.7	10	Population	Population growth rate	NOEC		Chlamydomonas reinhardtii	Green Algae	Plants	Not reported	Schafer,H., H. Hettler, U. Fritsche, G. Pitzen, G. Roderer, and A. Wenzel	1994	Biotests Using Unicellular Algae and Ciliates for Predicting Long-Term Effects of Toxicants	Ecotoxicol. Environ. Saf.27(1): 64-81	4008	1056375	143158	24	13	32	1	NoEffect	10	17.1429	1	FALSE
1912-24-9	Atrazine	0.37	37	100	Population	Abundance	EC50		Lemna gibba	Inflated Duckweed	Plants	Not coded	U.S. Environmental Protection Agency	1992	Pesticide Ecotoxicity Database (Formerly: Environmental Effects Database (EEDB))	Environmental Fate and Effects Division, U.S.EPA, Washington, D.C.:	344	2066025	2112182	27	40	81	1	AcuteEffect	100	17.1429	1	FALSE
1912-24-9	Atrazine	0.37	37	100	Population	Abundance	EC50		Lemna gibba	Inflated Duckweed	Plants	Not reported	Hoberg,J.R.	1993	Atrazine Technical - Toxicity to Duckweed (Lemna gibba)	SLI Report 93-4-4755:65 p.	103764	1279950	733342	27	40	81	1	AcuteEffect	100	17.1429	1	FALSE
1912-24-9	Atrazine	0.373136	37.3136	100	Population	Photosynthesis	EC50	3	Microcystis aeruginosa	Blue-Green Algae	Plants	Not reported	Chalifour,A., A. Leblanc, L. Sleno, and P. Juneau	2016	Sensitivity of Scenedesmus obliquus and Microcystis aeruginosa to Atrazine: Effects of Acclimation and Mixed Cultures, and Their Removal Ability	Ecotoxicology25(10): 1822-1831	174405	2189368	2377903	27	40	81	1	AcuteEffect	100	17.1429	1	FALSE
1912-24-9	Atrazine	0.38	3.8	10	Population	Biomass	EC10	10	Lemna gibba	Inflated Duckweed	Plants	Not reported	Brain,R.A., A.J. Hosmer, D. Desjardins, T.Z. Kendall, H.O. Krueger, and S.B. Wall	2012	Recovery of Duckweed from Time-Varying Exposure to Atrazine	Environ. Toxicol. Chem.31(5): 1121-1128	160945	2093293	2170966	24	13	32	1	NoEffect	10	17.1429	1	FALSE
1912-24-9	Atrazine	0.38	3.8	10	Population	Population growth rate	EC10	10	Lemna gibba	Inflated Duckweed	Plants	Not reported	Brain,R.A., A.J. Hosmer, D. Desjardins, T.Z. Kendall, H.O. Krueger, and S.B. Wall	2012	Recovery of Duckweed from Time-Varying Exposure to Atrazine	Environ. Toxicol. Chem.31(5): 1121-1128	160945	2093293	2170961	24	13	32	1	NoEffect	10	17.1429	1	FALSE
1912-24-9	Atrazine	0.38	3.8	10	Population	Abundance	EC10	10	Lemna gibba	Inflated Duckweed	Plants	Not reported	Brain,R.A., A.J. Hosmer, D. Desjardins, T.Z. Kendall, H.O. Krueger, and S.B. Wall	2012	Recovery of Duckweed from Time-Varying Exposure to Atrazine	Environ. Toxicol. Chem.31(5): 1121-1128	160945	2093293	2170943	24	13	32	1	NoEffect	10	17.1429	1	FALSE
1912-24-9	Atrazine	0.38	38	100	Population	Photosynthesis	EC50		Algae	Algae	Plants	Not reported	Berard,A., and C. Benninghoff	2001	Pollution-Induced Community Tolerance (PICT) and Seasonal Variations in the Sensitivity of Phytoplankton to Atrazine in Nanocosms	Chemosphere45(4-5): 427-437	62042	1254706	703580	27	40	81	1	AcuteEffect	100	17.1429	1	FALSE
1912-24-9	Atrazine	0.388	38.8	100	Population	Population growth rate	EC50	1	Chlorella fusca var. vacuolata	Green Algae	Plants	Not reported	Faust,M., R. Altenburger, T. Backhaus, H. Blanck, W. Boedeker, P. Gramatica, V. Hamer, M. Scholze, M. Vighi, and L.H. G	2001	Predicting the Joint Algal Toxicity of Multi-Component s-Triazine Mixtures at Low-Effect Concentrations of Individual Toxicants	Aquat. Toxicol.56(1): 13-32	62304	2180744	2357836	27	40	81	1	AcuteEffect	100	17.1429	1	FALSE
1912-24-9	Atrazine	0.388234	38.8234	100	Population	Population growth rate	EC50	1	Chlorella fusca var. vacuolata	Green Algae	Plants	Not reported	Junghans,M., T. Backhaus, M. Faust, M. Scholze, and L.H. Grimme	2006	Application and Validation of Approaches for the Predictive Hazard Assessment of Realistic Pesticide Mixtures	Aquat. Toxicol.76(2): 93-110	163051	2104587	2191257	27	40	81	1	AcuteEffect	100	17.1429	1	FALSE
1912-24-9	Atrazine	0.389	38.9	100	Population	Photosynthesis	EC50		Eudorina elegans	Green Algae	Plants	Not reported	Podola,B., and M. Melkonian	2005	Selective Real-Time Herbicide Monitoring by an Array Chip Biosensor Employing Diverse Microalgae	J. Appl. Phycol.17(3): 261-271	83755	1255783	705053	27	40	81	1	AcuteEffect	100	17.1429	1	FALSE
1912-24-9	Atrazine	0.389791	38.9791	100	Physiology	Bioluminescence	EC50	1	Anabaena sp.	Blue-Green Algae	Plants	Not reported	Rodea-Palomares,I., M. Makowski, S. Gonzalo, M. Gonzalez-Pleiter, F. Leganes, and F. Fernandez-Pinas	2015	Effect of PFOA/PFOS Pre-Exposure on the Toxicity of the Herbicides 2,4-D, Atrazine, Diuron and Paraquat to a Model Aquatic Photosynthetic Microorganism	Chemosphere139:65-72	170799	2162541	2314279	27	40	81	1	AcuteEffect	100	17.1429	1	FALSE
1912-24-9	Atrazine	0.391	39.1	100	Population	Photosystem II (PSII) electron transport activity	EC50	2	Algae	Algae	Plants	Not reported	Prosser,R.S., R.A. Brain, A.J. Hosmer, K.R. Solomon, and M.L. Hanson	2013	Assessing Sensitivity and Recovery of Field-Collected Periphyton Acutely Exposed to Atrazine Using PSII Inhibition Under Laboratory Conditions	Ecotoxicology22(9): 1367-1383	164780	2095923	2176174	27	40	81	1	AcuteEffect	100	17.1429	1	FALSE
1912-24-9	Atrazine	0.399	39.9	100	Population	Dry Biomass	EC50		Lemna minor	Duckweed	Plants	Not reported	Rentz,N.C.	2009	Evaluating the Field and Laboratory Efficacy of a Toxicity Test for the Aquatic Macrophyte Elodea canadensis	M.S.Thesis, University of Manitoba, Canada:219 p.	154073	1340769	801863	27	40	81	1	AcuteEffect	100	17.1429	1	FALSE
1912-24-9	Atrazine	0.4	4	10	Mortality	Mortality	LOEC		Ambystoma barbouri	Streamside Salamander	Fish	Embryo	Rohr,J.R., T.M. Sesterhenn, and C. Stieha	2011	Will Climate Change Reduce the Effects of a Pesticide on Amphibians?: Partitioning Effects on Exposure and Susceptibility to Contaminants	Global Change Biol.17(2): 657-666	153803	1339166	800060	37	33	86	1	LowEffect	10	17.1429	1	FALSE
1912-24-9	Atrazine	0.4	4	10	Mortality	Mortality	LOEC		Ambystoma barbouri	Streamside Salamander	Fish	Embryo	Rohr,J.R., T.M. Sesterhenn, and C. Stieha	2011	Will Climate Change Reduce the Effects of a Pesticide on Amphibians?: Partitioning Effects on Exposure and Susceptibility to Contaminants	Global Change Biol.17(2): 657-666	153803	1339167	800061	37	33	86	1	LowEffect	10	17.1429	1	FALSE
1912-24-9	Atrazine	0.405	40.5	100	Population	Population growth rate	EC50	4	Lemna minor	Duckweed	Plants	Not reported	Hu,L.X., G.G. Ying, X.W. Chen, G.Y. Huang, Y.S. Liu, Y.X. Jiang, C.G. Pan, F. Tian, and F.L. Martin	2017	Fourier-Transform Infrared Spectroscopy as a Novel Approach to Providing Effect-Based Endpoints in Duckweed Toxicity Testing	Environ. Toxicol. Chem.36(2): 346-353	174379	2190556	2381980	27	40	81	1	AcuteEffect	100	17.1429	1	FALSE
1912-24-9	Atrazine	0.405489	40.5489	100	Population	Photosynthesis	EC50	1	Scenedesmus acutus var. acutus	Green Algae	Plants	Not reported	Chalifour,A., A. Leblanc, L. Sleno, and P. Juneau	2016	Sensitivity of Scenedesmus obliquus and Microcystis aeruginosa to Atrazine: Effects of Acclimation and Mixed Cultures, and Their Removal Ability	Ecotoxicology25(10): 1822-1831	174405	2189361	2377876	27	40	81	1	AcuteEffect	100	17.1429	1	FALSE
1912-24-9	Atrazine	0.41	41	100	Physiology	Photosynthesis	EC50		Chlorella sp.	Green Algae	Plants	Not reported	Hersh,C.M., and W.G. Crumpton	1989	Atrazine Tolerance of Algae Isolated From Two Agricultural Streams	Environ. Toxicol. Chem.8(4): 327-332	393	1008185	108817	27	40	81	1	AcuteEffect	100	17.1429	1	FALSE
1912-24-9	Atrazine	0.41	41	100	Population	Population growth rate	EC50		Desmodesmus subspicatus	Green Algae	Plants	Exponential growth phase (log)	Masojidek,J., P. Soucek, J. Machova, J. Frolik, K. Klem, and J. Maly	2011	Detection of Photosynthetic Herbicides: Algal Growth Inhibition Test vs. Electrochemical Photosystem II Biosensor	Ecotoxicol. Environ. Saf.74(1): 117-122	153824	1339195	800093	27	40	81	1	AcuteEffect	100	17.1429	1	FALSE
1912-24-9	Atrazine	0.41	41	100	Population	Abundance	EC50		Pseudokirchneriella subcapitata	Green Algae	Plants	Not reported	Hoberg,J.R.	1993	Atrazine Technical - Toxicity to the Freshwater Green Alga, (Selenastrum capricornutum)	Final SLI Rep.No.93-4-4751, Springborn Lab.Inc., Environ.Sci.Div., Wareham, MA:63 p.	69630	1238651	225550	27	40	81	1	AcuteEffect	100	17.1429	1	FALSE
1912-24-9	Atrazine	0.419	41.9	100	Population	Photosystem II (PSII) electron transport activity	EC50	4	Pseudokirchneriella subcapitata	Green Algae	Plants	Exponential growth phase (log)	Baxter,L., R.A. Brain, L. Lissemore, K.R. Solomon, M.L. Hanson, and R.S. Prosser	2016	Influence of Light, Nutrients, and Temperature on the Toxicity of Atrazine to the Algal Species Raphidocelis subcapitata: Implications for the Risk Assessment of Herbicides	Ecotoxicol. Environ. Saf.132:250-259	174384	2190082	2380368	27	40	81	1	AcuteEffect	100	17.1429	1	FALSE
1912-24-9	Atrazine	0.42	42	100	Physiology	Photosynthesis	EC50		Chlorella sp.	Green Algae	Plants	Not reported	Hersh,C.M., and W.G. Crumpton	1989	Atrazine Tolerance of Algae Isolated From Two Agricultural Streams	Environ. Toxicol. Chem.8(4): 327-332	393	1008181	108813	27	40	81	1	AcuteEffect	100	17.1429	1	FALSE
1912-24-9	Atrazine	0.42	4.2	10	Population	Photosystem II (PSII) electron transport activity	EC10	2	Algae	Algae	Plants	Not reported	Prosser,R.S., R.A. Brain, A.J. Hosmer, K.R. Solomon, and M.L. Hanson	2013	Assessing Sensitivity and Recovery of Field-Collected Periphyton Acutely Exposed to Atrazine Using PSII Inhibition Under Laboratory Conditions	Ecotoxicology22(9): 1367-1383	164780	2095924	2176193	24	13	32	1	NoEffect	10	17.1429	1	FALSE
1912-24-9	Atrazine	0.42	4.2	10	Population	Biomass	EC10		Lemna gibba	Inflated Duckweed	Plants	Not reported	Hoberg,J.R.	1993	Atrazine Technical - Toxicity to Duckweed (Lemna gibba)	SLI Report 93-11-5053:68 p.	103763	1280162	733571	24	13	32	1	NoEffect	10	17.1429	1	FALSE
1912-24-9	Atrazine	0.423	42.3	100	Population	Biomass	EC50		Lemna minor	Duckweed	Plants	Not reported	Rentz,N.C.	2009	Evaluating the Field and Laboratory Efficacy of a Toxicity Test for the Aquatic Macrophyte Elodea canadensis	M.S.Thesis, University of Manitoba, Canada:219 p.	154073	1340770	801864	27	40	81	1	AcuteEffect	100	17.1429	1	FALSE
1912-24-9	Atrazine	0.424	42.4	100	Population	Population changes, general	EC50		Pediastrum sp.	Green Algae	Plants	Exponential growth phase (log)	Tang,J.X., K.D. Hoagland, and B.D. Siegfried	1997	Differential Toxicity of Atrazine to Selected Freshwater Algae	Bull. Environ. Contam. Toxicol.59(4): 631-637	18457	1203215	163442	27	40	81	1	AcuteEffect	100	17.1429	1	FALSE
1912-24-9	Atrazine	0.424	42.4	100	Population	Photosynthesis	EC50		Scherffelia dubia	Green Flagellate	Plants	Not reported	Podola,B., and M. Melkonian	2005	Selective Real-Time Herbicide Monitoring by an Array Chip Biosensor Employing Diverse Microalgae	J. Appl. Phycol.17(3): 261-271	83755	1255789	705062	27	40	81	1	AcuteEffect	100	17.1429	1	FALSE
1912-24-9	Atrazine	0.426	42.6	100	Population	Abundance	EC50	4	Pseudokirchneriella subcapitata	Green Algae	Plants	Not reported	Brain,R.A., J.R. Arnie, J.R. Porch, and A.J. Hosmer	2012	Recovery of Photosynthesis and Growth Rate in Green, Blue-Green, and Diatom Algae After Exposure to Atrazine	Environ. Toxicol. Chem.31(11): 2572-2581	164767	2095615	2175568	27	40	81	1	AcuteEffect	100	17.1429	1	FALSE
1912-24-9	Atrazine	0.428	4.28	10	Genetics	DNA methylation	LOEC	40	Cyprinus carpio	Common Carp	Fish	Juvenile	Xing,H., C. Wang, H. Wu, D. Chen, S. Li, and S. Xu	2015	Effects of Atrazine and Chlorpyrifos on DNA Methylation in the Brain and Gonad of the Common Carp	Comp. Biochem. Physiol. C Toxicol. Pharmacol.168:11-19	170830	2163365	2316211	37	33	86	1	LowEffect	10	17.1429	1	FALSE
1912-24-9	Atrazine	0.428	4.28	10	Genetics	DNA (cytosine-5-)-methyltransferase 3 beta mRNA	LOEC	40	Cyprinus carpio	Common Carp	Fish	Juvenile	Xing,H., C. Wang, H. Wu, D. Chen, S. Li, and S. Xu	2015	Effects of Atrazine and Chlorpyrifos on DNA Methylation in the Brain and Gonad of the Common Carp	Comp. Biochem. Physiol. C Toxicol. Pharmacol.168:11-19	170830	2163365	2316245	37	33	86	1	LowEffect	10	17.1429	1	FALSE
1912-24-9	Atrazine	0.428	4.28	10	Genetics	DNA (cytosine-5-)-methyltransferase 3 mRNA	LOEC	40	Cyprinus carpio	Common Carp	Fish	Juvenile	Xing,H., C. Wang, H. Wu, D. Chen, S. Li, and S. Xu	2015	Effects of Atrazine and Chlorpyrifos on DNA Methylation in the Brain and Gonad of the Common Carp	Comp. Biochem. Physiol. C Toxicol. Pharmacol.168:11-19	170830	2163365	2316240	37	33	86	1	LowEffect	10	17.1429	1	FALSE
1912-24-9	Atrazine	0.428	4.28	10	Genetics	DNA (cytosine-5-)-methyltransferase 5 mRNA	LOEC	40	Cyprinus carpio	Common Carp	Fish	Juvenile	Xing,H., C. Wang, H. Wu, D. Chen, S. Li, and S. Xu	2015	Effects of Atrazine and Chlorpyrifos on DNA Methylation in the Brain and Gonad of the Common Carp	Comp. Biochem. Physiol. C Toxicol. Pharmacol.168:11-19	170830	2163365	2316231	37	33	86	1	LowEffect	10	17.1429	1	FALSE
1912-24-9	Atrazine	0.428	4.28	10	Genetics	DNA methylation	LOEC	40	Cyprinus carpio	Common Carp	Fish	Juvenile	Xing,H., C. Wang, H. Wu, D. Chen, S. Li, and S. Xu	2015	Effects of Atrazine and Chlorpyrifos on DNA Methylation in the Brain and Gonad of the Common Carp	Comp. Biochem. Physiol. C Toxicol. Pharmacol.168:11-19	170830	2163365	2316207	37	33	86	1	LowEffect	10	17.1429	1	FALSE
1912-24-9	Atrazine	0.428	4.28	10	Genetics	DNA (cytosine-5-)-methyltransferase 3 alpha b mRNA	LOEC	40	Cyprinus carpio	Common Carp	Fish	Juvenile	Xing,H., C. Wang, H. Wu, D. Chen, S. Li, and S. Xu	2015	Effects of Atrazine and Chlorpyrifos on DNA Methylation in the Brain and Gonad of the Common Carp	Comp. Biochem. Physiol. C Toxicol. Pharmacol.168:11-19	170830	2163365	2316232	37	33	86	1	LowEffect	10	17.1429	1	FALSE
1912-24-9	Atrazine	0.428	4.28	10	Genetics	DNA (cytosine-5-)-methyltransferase 4 mRNA	LOEC	40	Cyprinus carpio	Common Carp	Fish	Juvenile	Xing,H., C. Wang, H. Wu, D. Chen, S. Li, and S. Xu	2015	Effects of Atrazine and Chlorpyrifos on DNA Methylation in the Brain and Gonad of the Common Carp	Comp. Biochem. Physiol. C Toxicol. Pharmacol.168:11-19	170830	2163365	2316241	37	33	86	1	LowEffect	10	17.1429	1	FALSE
1912-24-9	Atrazine	0.428	4.28	10	Genetics	DNA (cytosine-5-)-methyltransferase 5 mRNA	LOEC	40	Cyprinus carpio	Common Carp	Fish	Juvenile	Xing,H., C. Wang, H. Wu, D. Chen, S. Li, and S. Xu	2015	Effects of Atrazine and Chlorpyrifos on DNA Methylation in the Brain and Gonad of the Common Carp	Comp. Biochem. Physiol. C Toxicol. Pharmacol.168:11-19	170830	2163365	2316243	37	33	86	1	LowEffect	10	17.1429	1	FALSE
1912-24-9	Atrazine	0.428	4.28	10	Genetics	DNA (cytosine-5-)-methyltransferase 3 alpha b mRNA	LOEC	40	Cyprinus carpio	Common Carp	Fish	Juvenile	Xing,H., C. Wang, H. Wu, D. Chen, S. Li, and S. Xu	2015	Effects of Atrazine and Chlorpyrifos on DNA Methylation in the Brain and Gonad of the Common Carp	Comp. Biochem. Physiol. C Toxicol. Pharmacol.168:11-19	170830	2163365	2316244	37	33	86	1	LowEffect	10	17.1429	1	FALSE
1912-24-9	Atrazine	0.428	4.28	10	Genetics	DNA (cytosine-5-)-methyltransferase 3 mRNA	LOEC	40	Cyprinus carpio	Common Carp	Fish	Juvenile	Xing,H., C. Wang, H. Wu, D. Chen, S. Li, and S. Xu	2015	Effects of Atrazine and Chlorpyrifos on DNA Methylation in the Brain and Gonad of the Common Carp	Comp. Biochem. Physiol. C Toxicol. Pharmacol.168:11-19	170830	2163365	2316228	37	33	86	1	LowEffect	10	17.1429	1	FALSE
1912-24-9	Atrazine	0.428	4.28	10	Genetics	DNA (cytosine-5-)-methyltransferase 1 mRNA	LOEC	40	Cyprinus carpio	Common Carp	Fish	Juvenile	Xing,H., C. Wang, H. Wu, D. Chen, S. Li, and S. Xu	2015	Effects of Atrazine and Chlorpyrifos on DNA Methylation in the Brain and Gonad of the Common Carp	Comp. Biochem. Physiol. C Toxicol. Pharmacol.168:11-19	170830	2163365	2316238	37	33	86	1	LowEffect	10	17.1429	1	FALSE
1912-24-9	Atrazine	0.428	4.28	10	Genetics	DNA (cytosine-5-)-methyltransferase 3 alpha a mRNA	LOEC	40	Cyprinus carpio	Common Carp	Fish	Juvenile	Xing,H., C. Wang, H. Wu, D. Chen, S. Li, and S. Xu	2015	Effects of Atrazine and Chlorpyrifos on DNA Methylation in the Brain and Gonad of the Common Carp	Comp. Biochem. Physiol. C Toxicol. Pharmacol.168:11-19	170830	2163365	2316246	37	33	86	1	LowEffect	10	17.1429	1	FALSE
1912-24-9	Atrazine	0.428	4.28	10	Biochemistry	Dynein	LOEC	40	Cyprinus carpio	Common Carp	Fish	Not reported	Xing,H., Z. Wang, X. Gao, D. Chen, L. Wang, S. Li, and S. Xu	2015	Atrazine and Chlorpyrifos Exposure Induces Liver Autophagic Response in Common Carp	Ecotoxicol. Environ. Saf.113:52-58	170832	2163397	2316381	37	33	86	1	LowEffect	10	17.1429	1	FALSE
1912-24-9	Atrazine	0.428	4.28	10	Biochemistry	Microtubule-associated protein 1 light chain 3 beta	LOEC	40	Cyprinus carpio	Common Carp	Fish	Not reported	Xing,H., Z. Wang, X. Gao, D. Chen, L. Wang, S. Li, and S. Xu	2015	Atrazine and Chlorpyrifos Exposure Induces Liver Autophagic Response in Common Carp	Ecotoxicol. Environ. Saf.113:52-58	170832	2163397	2316379	37	33	86	1	LowEffect	10	17.1429	1	FALSE
1912-24-9	Atrazine	0.428	4.28	10	Genetics	Dynein, cytoplasmic 1, intermediate chain 1 mRNA	LOEC	40	Cyprinus carpio	Common Carp	Fish	Not reported	Xing,H., Z. Wang, X. Gao, D. Chen, L. Wang, S. Li, and S. Xu	2015	Atrazine and Chlorpyrifos Exposure Induces Liver Autophagic Response in Common Carp	Ecotoxicol. Environ. Saf.113:52-58	170832	2163397	2316380	37	33	86	1	LowEffect	10	17.1429	1	FALSE
1912-24-9	Atrazine	0.428	4.28	10	Genetics	Glutathione S-transferase rho mRNA	LOEC	60	Cyprinus carpio	Common Carp	Fish	Not reported	Xing,H., X. Wang, G. Sun, X. Gao, S. Xu, and X. Wang	2012	Effects of Atrazine and Chlorpyrifos on Activity and Transcription of Glutathione S-Transferase in Common Carp (Cyprinus carpio L.)	Environ. Toxicol. Pharmacol.33(2): 233-244	159785	2049268	2081212	37	33	86	1	LowEffect	10	17.1429	1	FALSE
1912-24-9	Atrazine	0.428	4.28	10	Biochemistry	Heat shock protein 70	LOEC	80	Cyprinus carpio	Common Carp	Fish	Not reported	Xing,H., T. Liu, Z. Zhang, X. Wang, and S. Xu	2015	Acute and Subchronic Toxic Effects of Atrazine and Chlorpyrifos on Common Carp (Cyprinus carpio L.): Immunotoxicity Assessments	Fish Shellfish Immunol.45:327-333	170959	2163391	2316326	37	33	86	1	LowEffect	10	17.1429	1	FALSE
1912-24-9	Atrazine	0.428	4.28	10	Biochemistry	Heat shock protein 60	LOEC	80	Cyprinus carpio	Common Carp	Fish	Not reported	Xing,H., T. Liu, Z. Zhang, X. Wang, and S. Xu	2015	Acute and Subchronic Toxic Effects of Atrazine and Chlorpyrifos on Common Carp (Cyprinus carpio L.): Immunotoxicity Assessments	Fish Shellfish Immunol.45:327-333	170959	2163391	2316336	37	33	86	1	LowEffect	10	17.1429	1	FALSE
1912-24-9	Atrazine	0.428	4.28	10	Genetics	HSP70 mRNA	LOEC	40	Cyprinus carpio	Common Carp	Fish	Not reported	Xing,H., Z. Wang, H. Wu, X. Zhao, T. Liu, S. Li, and S. Xu	2015	Assessment of Pesticide Residues and Gene Expression in Common Carp Exposed to Atrazine and Chlorpyrifos: Health Risk Assessments	Ecotoxicol. Environ. Saf.113:491-498	170831	2163390	2316299	37	33	86	1	LowEffect	10	17.1429	1	FALSE
1912-24-9	Atrazine	0.428	4.28	10	Biochemistry	Heat shock protein 60	LOEC	80	Cyprinus carpio	Common Carp	Fish	Not reported	Xing,H., T. Liu, Z. Zhang, X. Wang, and S. Xu	2015	Acute and Subchronic Toxic Effects of Atrazine and Chlorpyrifos on Common Carp (Cyprinus carpio L.): Immunotoxicity Assessments	Fish Shellfish Immunol.45:327-333	170959	2163391	2316335	37	33	86	1	LowEffect	10	17.1429	1	FALSE
1912-24-9	Atrazine	0.428	4.28	10	Genetics	Heat shock protein 60 mRNA	LOEC	80	Cyprinus carpio	Common Carp	Fish	Not reported	Xing,H., T. Liu, Z. Zhang, X. Wang, and S. Xu	2015	Acute and Subchronic Toxic Effects of Atrazine and Chlorpyrifos on Common Carp (Cyprinus carpio L.): Immunotoxicity Assessments	Fish Shellfish Immunol.45:327-333	170959	2163391	2316314	37	33	86	1	LowEffect	10	17.1429	1	FALSE
1912-24-9	Atrazine	0.428	4.28	10	Genetics	HSP70 mRNA	LOEC	80	Cyprinus carpio	Common Carp	Fish	Not reported	Xing,H., T. Liu, Z. Zhang, X. Wang, and S. Xu	2015	Acute and Subchronic Toxic Effects of Atrazine and Chlorpyrifos on Common Carp (Cyprinus carpio L.): Immunotoxicity Assessments	Fish Shellfish Immunol.45:327-333	170959	2163391	2316318	37	33	86	1	LowEffect	10	17.1429	1	FALSE
1912-24-9	Atrazine	0.428	4.28	10	Biochemistry	Heat shock protein 90	LOEC	80	Cyprinus carpio	Common Carp	Fish	Not reported	Xing,H., T. Liu, Z. Zhang, X. Wang, and S. Xu	2015	Acute and Subchronic Toxic Effects of Atrazine and Chlorpyrifos on Common Carp (Cyprinus carpio L.): Immunotoxicity Assessments	Fish Shellfish Immunol.45:327-333	170959	2163391	2316322	37	33	86	1	LowEffect	10	17.1429	1	FALSE
1912-24-9	Atrazine	0.428	4.28	10	Genetics	Heat shock protein 60 mRNA	LOEC	80	Cyprinus carpio	Common Carp	Fish	Not reported	Xing,H., T. Liu, Z. Zhang, X. Wang, and S. Xu	2015	Acute and Subchronic Toxic Effects of Atrazine and Chlorpyrifos on Common Carp (Cyprinus carpio L.): Immunotoxicity Assessments	Fish Shellfish Immunol.45:327-333	170959	2163391	2316315	37	33	86	1	LowEffect	10	17.1429	1	FALSE
1912-24-9	Atrazine	0.428	4.28	10	Genetics	Heat shock protein 90 mRNA	LOEC	80	Cyprinus carpio	Common Carp	Fish	Not reported	Xing,H., T. Liu, Z. Zhang, X. Wang, and S. Xu	2015	Acute and Subchronic Toxic Effects of Atrazine and Chlorpyrifos on Common Carp (Cyprinus carpio L.): Immunotoxicity Assessments	Fish Shellfish Immunol.45:327-333	170959	2163391	2316321	37	33	86	1	LowEffect	10	17.1429	1	FALSE
1912-24-9	Atrazine	0.428	4.28	10	Biochemistry	Heat shock protein 70	LOEC	40	Cyprinus carpio	Common Carp	Fish	Not reported	Xing,H., Z. Wang, H. Wu, X. Zhao, T. Liu, S. Li, and S. Xu	2015	Assessment of Pesticide Residues and Gene Expression in Common Carp Exposed to Atrazine and Chlorpyrifos: Health Risk Assessments	Ecotoxicol. Environ. Saf.113:491-498	170831	2163390	2316300	37	33	86	1	LowEffect	10	17.1429	1	FALSE
1912-24-9	Atrazine	0.428	4.28	10	Biochemistry	Heat shock protein 60	LOEC	40	Cyprinus carpio	Common Carp	Fish	Not reported	Xing,H., Z. Wang, H. Wu, X. Zhao, T. Liu, S. Li, and S. Xu	2015	Assessment of Pesticide Residues and Gene Expression in Common Carp Exposed to Atrazine and Chlorpyrifos: Health Risk Assessments	Ecotoxicol. Environ. Saf.113:491-498	170831	2163390	2316298	37	33	86	1	LowEffect	10	17.1429	1	FALSE
1912-24-9	Atrazine	0.428	4.28	10	Genetics	Glutathione S-transferase rho mRNA	LOEC	60	Cyprinus carpio	Common Carp	Fish	Not reported	Xing,H., X. Wang, G. Sun, X. Gao, S. Xu, and X. Wang	2012	Effects of Atrazine and Chlorpyrifos on Activity and Transcription of Glutathione S-Transferase in Common Carp (Cyprinus carpio L.)	Environ. Toxicol. Pharmacol.33(2): 233-244	159785	2049268	2081201	37	33	86	1	LowEffect	10	17.1429	1	FALSE
1912-24-9	Atrazine	0.428	4.28	10	Genetics	Glutathione S-transferase theta mRNA	LOEC	60	Cyprinus carpio	Common Carp	Fish	Not reported	Xing,H., X. Wang, G. Sun, X. Gao, S. Xu, and X. Wang	2012	Effects of Atrazine and Chlorpyrifos on Activity and Transcription of Glutathione S-Transferase in Common Carp (Cyprinus carpio L.)	Environ. Toxicol. Pharmacol.33(2): 233-244	159785	2049268	2081200	37	33	86	1	LowEffect	10	17.1429	1	FALSE
1912-24-9	Atrazine	0.428	4.28	10	Enzyme(s)	Glutathione S-transferase	LOEC	60	Cyprinus carpio	Common Carp	Fish	Not reported	Xing,H., X. Wang, G. Sun, X. Gao, S. Xu, and X. Wang	2012	Effects of Atrazine and Chlorpyrifos on Activity and Transcription of Glutathione S-Transferase in Common Carp (Cyprinus carpio L.)	Environ. Toxicol. Pharmacol.33(2): 233-244	159785	2049268	2081090	37	33	86	1	LowEffect	10	17.1429	1	FALSE
1912-24-9	Atrazine	0.428	4.28	10	Genetics	Glutathione S-transferase kappa mRNA	LOEC	60	Cyprinus carpio	Common Carp	Fish	Not reported	Xing,H., X. Wang, G. Sun, X. Gao, S. Xu, and X. Wang	2012	Effects of Atrazine and Chlorpyrifos on Activity and Transcription of Glutathione S-Transferase in Common Carp (Cyprinus carpio L.)	Environ. Toxicol. Pharmacol.33(2): 233-244	159785	2049268	2081094	37	33	86	1	LowEffect	10	17.1429	1	FALSE
1912-24-9	Atrazine	0.428	4.28	10	Genetics	Glutathione S-transferase kappa mRNA	LOEC	60	Cyprinus carpio	Common Carp	Fish	Not reported	Xing,H., X. Wang, G. Sun, X. Gao, S. Xu, and X. Wang	2012	Effects of Atrazine and Chlorpyrifos on Activity and Transcription of Glutathione S-Transferase in Common Carp (Cyprinus carpio L.)	Environ. Toxicol. Pharmacol.33(2): 233-244	159785	2049268	2081214	37	33	86	1	LowEffect	10	17.1429	1	FALSE
1912-24-9	Atrazine	0.428	4.28	10	Genetics	Glutathione S-transferase mu mRNA	LOEC	60	Cyprinus carpio	Common Carp	Fish	Not reported	Xing,H., X. Wang, G. Sun, X. Gao, S. Xu, and X. Wang	2012	Effects of Atrazine and Chlorpyrifos on Activity and Transcription of Glutathione S-Transferase in Common Carp (Cyprinus carpio L.)	Environ. Toxicol. Pharmacol.33(2): 233-244	159785	2049268	2081199	37	33	86	1	LowEffect	10	17.1429	1	FALSE
1912-24-9	Atrazine	0.428	4.28	10	Genetics	Glutathione S-transferase theta mRNA	LOEC	60	Cyprinus carpio	Common Carp	Fish	Not reported	Xing,H., X. Wang, G. Sun, X. Gao, S. Xu, and X. Wang	2012	Effects of Atrazine and Chlorpyrifos on Activity and Transcription of Glutathione S-Transferase in Common Carp (Cyprinus carpio L.)	Environ. Toxicol. Pharmacol.33(2): 233-244	159785	2049268	2081211	37	33	86	1	LowEffect	10	17.1429	1	FALSE
1912-24-9	Atrazine	0.428	4.28	10	Enzyme(s)	Glutathione S-transferase	LOEC	60	Cyprinus carpio	Common Carp	Fish	Not reported	Xing,H., X. Wang, G. Sun, X. Gao, S. Xu, and X. Wang	2012	Effects of Atrazine and Chlorpyrifos on Activity and Transcription of Glutathione S-Transferase in Common Carp (Cyprinus carpio L.)	Environ. Toxicol. Pharmacol.33(2): 233-244	159785	2049268	2081091	37	33	86	1	LowEffect	10	17.1429	1	FALSE
1912-24-9	Atrazine	0.428	4.28	10	Genetics	Glutathione S-transferase mu mRNA	LOEC	60	Cyprinus carpio	Common Carp	Fish	Not reported	Xing,H., X. Wang, G. Sun, X. Gao, S. Xu, and X. Wang	2012	Effects of Atrazine and Chlorpyrifos on Activity and Transcription of Glutathione S-Transferase in Common Carp (Cyprinus carpio L.)	Environ. Toxicol. Pharmacol.33(2): 233-244	159785	2049268	2081209	37	33	86	1	LowEffect	10	17.1429	1	FALSE
1912-24-9	Atrazine	0.428	4.28	10	Genetics	Microtubule-associated protein 1 light chain 3 beta mRNA	LOEC	40	Cyprinus carpio	Common Carp	Fish	Not reported	Xing,H., Z. Wang, X. Gao, D. Chen, L. Wang, S. Li, and S. Xu	2015	Atrazine and Chlorpyrifos Exposure Induces Liver Autophagic Response in Common Carp	Ecotoxicol. Environ. Saf.113:52-58	170832	2163397	2316378	37	33	86	1	LowEffect	10	17.1429	1	FALSE
1912-24-9	Atrazine	0.428	4.28	10	Genetics	Heat shock protein 60 mRNA	LOEC	80	Cyprinus carpio	Common Carp	Fish	Not reported	Liu,T., Z. Zhang, D. Chen, L. Wang, H. Yao, F. Zhao, H. Xing, and S. Xu	2013	Effect of Atrazine and Chlorpyrifos Exposure on Heat Shock Protein Response in the Brain of Common Carp (Cyprinus carpio L.)	Pestic. Biochem. Physiol.107(2): 277-283	165275	2103688	2189535	37	33	86	1	LowEffect	10	17.1429	1	FALSE
1912-24-9	Atrazine	0.428	4.28	10	Genetics	Glutathione S-transferase rho mRNA	LOEC	60	Cyprinus carpio	Common Carp	Fish	Not reported	Xing,H., X. Wang, G. Sun, X. Gao, S. Xu, and X. Wang	2012	Effects of Atrazine and Chlorpyrifos on Activity and Transcription of Glutathione S-Transferase in Common Carp (Cyprinus carpio L.)	Environ. Toxicol. Pharmacol.33(2): 233-244	159785	2049268	2081213	37	33	86	1	LowEffect	10	17.1429	1	FALSE
1912-24-9	Atrazine	0.428	4.28	10	Genetics	Glutathione S-transferase kappa mRNA	LOEC	60	Cyprinus carpio	Common Carp	Fish	Not reported	Xing,H., X. Wang, G. Sun, X. Gao, S. Xu, and X. Wang	2012	Effects of Atrazine and Chlorpyrifos on Activity and Transcription of Glutathione S-Transferase in Common Carp (Cyprinus carpio L.)	Environ. Toxicol. Pharmacol.33(2): 233-244	159785	2049268	2081210	37	33	86	1	LowEffect	10	17.1429	1	FALSE
1912-24-9	Atrazine	0.428	4.28	10	Genetics	Glutathione S-transferase mu mRNA	LOEC	60	Cyprinus carpio	Common Carp	Fish	Not reported	Xing,H., X. Wang, G. Sun, X. Gao, S. Xu, and X. Wang	2012	Effects of Atrazine and Chlorpyrifos on Activity and Transcription of Glutathione S-Transferase in Common Carp (Cyprinus carpio L.)	Environ. Toxicol. Pharmacol.33(2): 233-244	159785	2049268	2081207	37	33	86	1	LowEffect	10	17.1429	1	FALSE
1912-24-9	Atrazine	0.428	4.28	10	Biochemistry	Heat shock protein 60	LOEC	80	Cyprinus carpio	Common Carp	Fish	Not reported	Liu,T., Z. Zhang, D. Chen, L. Wang, H. Yao, F. Zhao, H. Xing, and S. Xu	2013	Effect of Atrazine and Chlorpyrifos Exposure on Heat Shock Protein Response in the Brain of Common Carp (Cyprinus carpio L.)	Pestic. Biochem. Physiol.107(2): 277-283	165275	2103688	2189536	37	33	86	1	LowEffect	10	17.1429	1	FALSE
1912-24-9	Atrazine	0.428	4.28	10	Enzyme(s)	Nitric oxide synthase	LOEC	80	Cyprinus carpio	Common Carp	Fish	Not reported	Wang,L.L., T. Liu, C. Wang, F.Q. Zhao, Z.W. Zhang, H.D. Yao, H.J. Xing, and S.W. Xu	2013	Effects of Atrazine and Chlorpyrifos on the Production of Nitric Oxide and Expression of Inducible Nitric Oxide Synthase in the Brain of Common Carp (Cyprinus carpio L.)	Ecotoxicol. Environ. Saf.93:7-12	164782	2095888	2176007	37	33	86	1	LowEffect	10	17.1429	1	FALSE
1912-24-9	Atrazine	0.428	4.28	10	Genetics	Microtubule-associated protein 1 light chain 3 beta mRNA	LOEC	40	Cyprinus carpio	Common Carp	Fish	Not reported	Xing,H.J., L.L. Wang, H.D. Yao, X.L. Wang, and S.W. Xu	2016	Effects of Atrazine and Chlorpyrifos on Autophagy-Related Genes in the Brain of Common Carp: Health-Risk Assessments	Arch. Environ. Contam. Toxicol.70(2): 301-310	174490	2189331	2377824	37	33	86	1	LowEffect	10	17.1429	1	FALSE
1912-24-9	Atrazine	0.428	4.28	10	Biochemistry	Microtubule-associated protein 1 light chain 3 beta	LOEC	40	Cyprinus carpio	Common Carp	Fish	Not reported	Xing,H.J., L.L. Wang, H.D. Yao, X.L. Wang, and S.W. Xu	2016	Effects of Atrazine and Chlorpyrifos on Autophagy-Related Genes in the Brain of Common Carp: Health-Risk Assessments	Arch. Environ. Contam. Toxicol.70(2): 301-310	174490	2189331	2377825	37	33	86	1	LowEffect	10	17.1429	1	FALSE
1912-24-9	Atrazine	0.428	4.28	10	Genetics	DNA (cytosine-5-)-methyltransferase 3 mRNA	LOEC	40	Cyprinus carpio	Common Carp	Fish	Not reported	Wang,C., Z. Zhang, H. Yao, F. Zhao, L. Wang, X. Wang, H. Xing, and S. Xu	2014	Effects of Atrazine and Chlorpyrifos on DNA Methylation in the Liver, Kidney and Gill of the Common Carp (Cyprinus carpio L.)	Ecotoxicol. Environ. Saf.108:142-151	167626	2123421	2225628	37	33	86	1	LowEffect	10	17.1429	1	FALSE
1912-24-9	Atrazine	0.428	4.28	10	Genetics	DNA (cytosine-5-)-methyltransferase 3 alpha a mRNA	LOEC	40	Cyprinus carpio	Common Carp	Fish	Not reported	Wang,C., Z. Zhang, H. Yao, F. Zhao, L. Wang, X. Wang, H. Xing, and S. Xu	2014	Effects of Atrazine and Chlorpyrifos on DNA Methylation in the Liver, Kidney and Gill of the Common Carp (Cyprinus carpio L.)	Ecotoxicol. Environ. Saf.108:142-151	167626	2123421	2225648	37	33	86	1	LowEffect	10	17.1429	1	FALSE
1912-24-9	Atrazine	0.428	4.28	10	Enzyme(s)	Nitric oxide synthase	LOEC	40	Cyprinus carpio	Common Carp	Fish	Not reported	Chen,D., Z. Zhang, H. Yao, Y. Liang, H. Xing, and S. Xu	2015	Effects of Atrazine and Chlorpyrifos on Oxidative Stress-Induced Autophagy in the Immune Organs of Common Carp (Cyprinus carpio L.)	Fish Shellfish Immunol.44:12-20	170947	2163121	2315618	37	33	86	1	LowEffect	10	17.1429	1	FALSE
1912-24-9	Atrazine	0.428	4.28	10	Genetics	Target of rapamycin mRNA	LOEC	40	Cyprinus carpio	Common Carp	Fish	Not reported	Chen,D., Z. Zhang, H. Yao, Y. Liang, H. Xing, and S. Xu	2015	Effects of Atrazine and Chlorpyrifos on Oxidative Stress-Induced Autophagy in the Immune Organs of Common Carp (Cyprinus carpio L.)	Fish Shellfish Immunol.44:12-20	170947	2163121	2315586	37	33	86	1	LowEffect	10	17.1429	1	FALSE
1912-24-9	Atrazine	0.428	4.28	10	Enzyme(s)	Catalase	LOEC	40	Cyprinus carpio	Common Carp	Fish	Not reported	Xing,H., S. Li, Z. Wang, X. Gao, S. Xu, and X. Wang	2012	Oxidative Stress Response and Histopathological Changes Due to Atrazine and Chlorpyrifos Exposure in Common Carp	Pestic. Biochem. Physiol.103(1): 74-80	159784	2049114	2080780	37	33	86	1	LowEffect	10	17.1429	1	FALSE
1912-24-9	Atrazine	0.428	4.28	10	Enzyme(s)	Catalase	LOEC	40	Cyprinus carpio	Common Carp	Fish	Not reported	Xing,H., S. Li, Z. Wang, X. Gao, S. Xu, and X. Wang	2012	Oxidative Stress Response and Histopathological Changes Due to Atrazine and Chlorpyrifos Exposure in Common Carp	Pestic. Biochem. Physiol.103(1): 74-80	159784	2049114	2080786	37	33	86	1	LowEffect	10	17.1429	1	FALSE
1912-24-9	Atrazine	0.428	4.28	10	Genetics	Microtubule-associated protein 1 light chain 3 beta mRNA	LOEC	40	Cyprinus carpio	Common Carp	Fish	Not reported	Chen,D., Z. Zhang, H. Yao, Y. Liang, H. Xing, and S. Xu	2015	Effects of Atrazine and Chlorpyrifos on Oxidative Stress-Induced Autophagy in the Immune Organs of Common Carp (Cyprinus carpio L.)	Fish Shellfish Immunol.44:12-20	170947	2163121	2315581	37	33	86	1	LowEffect	10	17.1429	1	FALSE
1912-24-9	Atrazine	0.428	4.28	10	Enzyme(s)	Nitric oxide synthase	LOEC	40	Cyprinus carpio	Common Carp	Fish	Not reported	Chen,D., Z. Zhang, H. Yao, Y. Liang, H. Xing, and S. Xu	2015	Effects of Atrazine and Chlorpyrifos on Oxidative Stress-Induced Autophagy in the Immune Organs of Common Carp (Cyprinus carpio L.)	Fish Shellfish Immunol.44:12-20	170947	2163121	2315592	37	33	86	1	LowEffect	10	17.1429	1	FALSE
1912-24-9	Atrazine	0.428	4.28	10	Genetics	Microtubule-associated protein 1 light chain 3 beta mRNA	LOEC	40	Cyprinus carpio	Common Carp	Fish	Not reported	Chen,D., Z. Zhang, H. Yao, Y. Liang, H. Xing, and S. Xu	2015	Effects of Atrazine and Chlorpyrifos on Oxidative Stress-Induced Autophagy in the Immune Organs of Common Carp (Cyprinus carpio L.)	Fish Shellfish Immunol.44:12-20	170947	2163121	2315582	37	33	86	1	LowEffect	10	17.1429	1	FALSE
1912-24-9	Atrazine	0.428	4.28	10	Genetics	Dynein, cytoplasmic 1, intermediate chain 1 mRNA	LOEC	40	Cyprinus carpio	Common Carp	Fish	Not reported	Chen,D., Z. Zhang, H. Yao, Y. Liang, H. Xing, and S. Xu	2015	Effects of Atrazine and Chlorpyrifos on Oxidative Stress-Induced Autophagy in the Immune Organs of Common Carp (Cyprinus carpio L.)	Fish Shellfish Immunol.44:12-20	170947	2163121	2315584	37	33	86	1	LowEffect	10	17.1429	1	FALSE
1912-24-9	Atrazine	0.428	4.28	10	Genetics	Dynein, cytoplasmic 1, intermediate chain 1 mRNA	LOEC	40	Cyprinus carpio	Common Carp	Fish	Not reported	Chen,D., Z. Zhang, H. Yao, Y. Liang, H. Xing, and S. Xu	2015	Effects of Atrazine and Chlorpyrifos on Oxidative Stress-Induced Autophagy in the Immune Organs of Common Carp (Cyprinus carpio L.)	Fish Shellfish Immunol.44:12-20	170947	2163121	2315583	37	33	86	1	LowEffect	10	17.1429	1	FALSE
1912-24-9	Atrazine	0.428	4.28	10	Enzyme(s)	Superoxide dismutase (SOD) enzyme activity	LOEC	40	Cyprinus carpio	Common Carp	Fish	Not reported	Chen,D., Z. Zhang, H. Yao, Y. Liang, H. Xing, and S. Xu	2015	Effects of Atrazine and Chlorpyrifos on Oxidative Stress-Induced Autophagy in the Immune Organs of Common Carp (Cyprinus carpio L.)	Fish Shellfish Immunol.44:12-20	170947	2163121	2315589	37	33	86	1	LowEffect	10	17.1429	1	FALSE
1912-24-9	Atrazine	0.428	4.28	10	Genetics	Target of rapamycin mRNA	LOEC	40	Cyprinus carpio	Common Carp	Fish	Not reported	Chen,D., Z. Zhang, H. Yao, Y. Liang, H. Xing, and S. Xu	2015	Effects of Atrazine and Chlorpyrifos on Oxidative Stress-Induced Autophagy in the Immune Organs of Common Carp (Cyprinus carpio L.)	Fish Shellfish Immunol.44:12-20	170947	2163121	2315585	37	33	86	1	LowEffect	10	17.1429	1	FALSE
1912-24-9	Atrazine	0.428	4.28	10	Enzyme(s)	Nitric oxide synthase	LOEC	40	Cyprinus carpio	Common Carp	Fish	Not reported	Chen,D., Z. Zhang, H. Yao, Y. Liang, H. Xing, and S. Xu	2015	Effects of Atrazine and Chlorpyrifos on Oxidative Stress-Induced Autophagy in the Immune Organs of Common Carp (Cyprinus carpio L.)	Fish Shellfish Immunol.44:12-20	170947	2163121	2315617	37	33	86	1	LowEffect	10	17.1429	1	FALSE
1912-24-9	Atrazine	0.428	4.28	10	Enzyme(s)	Glutathione peroxidase	LOEC	40	Cyprinus carpio	Common Carp	Fish	Not reported	Xing,H., S. Li, Z. Wang, X. Gao, S. Xu, and X. Wang	2012	Oxidative Stress Response and Histopathological Changes Due to Atrazine and Chlorpyrifos Exposure in Common Carp	Pestic. Biochem. Physiol.103(1): 74-80	159784	2049114	2080783	37	33	86	1	LowEffect	10	17.1429	1	FALSE
1912-24-9	Atrazine	0.428	4.28	10	Enzyme(s)	Acid phosphatase	LOEC	60	Cyprinus carpio	Common Carp	Fish	Not reported	Wang,X., H. Xing, Y. Jiang, H. Wu, G. Sun, Q. Xu, and S. Xu	2013	Accumulation, Histopathological Effects and Response of Biochemical Markers in the Spleens and Head Kidneys of Common Carp Exposed to Atrazine and Chlorpyrifos	Food Chem. Toxicol.62:148-158	165269	2106794	2195223	37	33	86	1	LowEffect	10	17.1429	1	FALSE
1912-24-9	Atrazine	0.428	4.28	10	Enzyme(s)	Acid phosphatase	LOEC	60	Cyprinus carpio	Common Carp	Fish	Not reported	Wang,X., H. Xing, Y. Jiang, H. Wu, G. Sun, Q. Xu, and S. Xu	2013	Accumulation, Histopathological Effects and Response of Biochemical Markers in the Spleens and Head Kidneys of Common Carp Exposed to Atrazine and Chlorpyrifos	Food Chem. Toxicol.62:148-158	165269	2106794	2195225	37	33	86	1	LowEffect	10	17.1429	1	FALSE
1912-24-9	Atrazine	0.428	4.28	10	Genetics	Acetylcholinesterase mRNA	LOEC		Cyprinus carpio	Common Carp	Fish	Not reported	Xing,H., Y. Han, S. Li, J. Wang, X. Wang, and S. Xu	2010	Alterations in mRNA Expression of Acetylcholinesterase in Brain and Muscle of Common Carp Exposed to Atrazine and Chlorpyrifos	Ecotoxicol. Environ. Saf.73(7): 1666-1670	153823	1339201	800099	37	33	86	1	LowEffect	10	17.1429	1	FALSE
1912-24-9	Atrazine	0.428	4.28	10	Genetics	DNA methylation	LOEC	40	Cyprinus carpio	Common Carp	Fish	Not reported	Wang,C., Z. Zhang, H. Yao, F. Zhao, L. Wang, X. Wang, H. Xing, and S. Xu	2014	Effects of Atrazine and Chlorpyrifos on DNA Methylation in the Liver, Kidney and Gill of the Common Carp (Cyprinus carpio L.)	Ecotoxicol. Environ. Saf.108:142-151	167626	2123421	2224930	37	33	86	1	LowEffect	10	17.1429	1	FALSE
1912-24-9	Atrazine	0.428	4.28	10	Genetics	Methyl-CpG binding domain protein 2 mRNA	LOEC	40	Cyprinus carpio	Common Carp	Fish	Not reported	Wang,C., Z. Zhang, H. Yao, F. Zhao, L. Wang, X. Wang, H. Xing, and S. Xu	2014	Effects of Atrazine and Chlorpyrifos on DNA Methylation in the Liver, Kidney and Gill of the Common Carp (Cyprinus carpio L.)	Ecotoxicol. Environ. Saf.108:142-151	167626	2123421	2225626	37	33	86	1	LowEffect	10	17.1429	1	FALSE
1912-24-9	Atrazine	0.428	4.28	10	Genetics	DNA (cytosine-5-)-methyltransferase 3 alpha a mRNA	LOEC	40	Cyprinus carpio	Common Carp	Fish	Not reported	Wang,C., Z. Zhang, H. Yao, F. Zhao, L. Wang, X. Wang, H. Xing, and S. Xu	2014	Effects of Atrazine and Chlorpyrifos on DNA Methylation in the Liver, Kidney and Gill of the Common Carp (Cyprinus carpio L.)	Ecotoxicol. Environ. Saf.108:142-151	167626	2123421	2225634	37	33	86	1	LowEffect	10	17.1429	1	FALSE
1912-24-9	Atrazine	0.428	4.28	10	Genetics	DNA methylation	LOEC	40	Cyprinus carpio	Common Carp	Fish	Not reported	Wang,C., Z. Zhang, H. Yao, F. Zhao, L. Wang, X. Wang, H. Xing, and S. Xu	2014	Effects of Atrazine and Chlorpyrifos on DNA Methylation in the Liver, Kidney and Gill of the Common Carp (Cyprinus carpio L.)	Ecotoxicol. Environ. Saf.108:142-151	167626	2123421	2224934	37	33	86	1	LowEffect	10	17.1429	1	FALSE
1912-24-9	Atrazine	0.428	4.28	10	Genetics	DNA (cytosine-5-)-methyltransferase 1 mRNA	LOEC	40	Cyprinus carpio	Common Carp	Fish	Not reported	Wang,C., Z. Zhang, H. Yao, F. Zhao, L. Wang, X. Wang, H. Xing, and S. Xu	2014	Effects of Atrazine and Chlorpyrifos on DNA Methylation in the Liver, Kidney and Gill of the Common Carp (Cyprinus carpio L.)	Ecotoxicol. Environ. Saf.108:142-151	167626	2123421	2225627	37	33	86	1	LowEffect	10	17.1429	1	FALSE
1912-24-9	Atrazine	0.428	4.28	10	Genetics	DNA (cytosine-5-)-methyltransferase 3 beta mRNA	LOEC	40	Cyprinus carpio	Common Carp	Fish	Not reported	Wang,C., Z. Zhang, H. Yao, F. Zhao, L. Wang, X. Wang, H. Xing, and S. Xu	2014	Effects of Atrazine and Chlorpyrifos on DNA Methylation in the Liver, Kidney and Gill of the Common Carp (Cyprinus carpio L.)	Ecotoxicol. Environ. Saf.108:142-151	167626	2123421	2225633	37	33	86	1	LowEffect	10	17.1429	1	FALSE
1912-24-9	Atrazine	0.428	4.28	10	Genetics	DNA (cytosine-5-)-methyltransferase 3 beta mRNA	LOEC	40	Cyprinus carpio	Common Carp	Fish	Not reported	Wang,C., Z. Zhang, H. Yao, F. Zhao, L. Wang, X. Wang, H. Xing, and S. Xu	2014	Effects of Atrazine and Chlorpyrifos on DNA Methylation in the Liver, Kidney and Gill of the Common Carp (Cyprinus carpio L.)	Ecotoxicol. Environ. Saf.108:142-151	167626	2123421	2225647	37	33	86	1	LowEffect	10	17.1429	1	FALSE
1912-24-9	Atrazine	0.428	4.28	10	Genetics	DNA methylation	LOEC	40	Cyprinus carpio	Common Carp	Fish	Not reported	Wang,C., Z. Zhang, H. Yao, F. Zhao, L. Wang, X. Wang, H. Xing, and S. Xu	2014	Effects of Atrazine and Chlorpyrifos on DNA Methylation in the Liver, Kidney and Gill of the Common Carp (Cyprinus carpio L.)	Ecotoxicol. Environ. Saf.108:142-151	167626	2123421	2224933	37	33	86	1	LowEffect	10	17.1429	1	FALSE
1912-24-9	Atrazine	0.428	4.28	10	Genetics	DNA (cytosine-5-)-methyltransferase 1 mRNA	LOEC	40	Cyprinus carpio	Common Carp	Fish	Not reported	Wang,C., Z. Zhang, H. Yao, F. Zhao, L. Wang, X. Wang, H. Xing, and S. Xu	2014	Effects of Atrazine and Chlorpyrifos on DNA Methylation in the Liver, Kidney and Gill of the Common Carp (Cyprinus carpio L.)	Ecotoxicol. Environ. Saf.108:142-151	167626	2123421	2225638	37	33	86	1	LowEffect	10	17.1429	1	FALSE
1912-24-9	Atrazine	0.428	4.28	10	Biochemistry	Nitric Oxide concentration	LOEC	80	Cyprinus carpio	Common Carp	Fish	Not reported	Wang,L.L., T. Liu, C. Wang, F.Q. Zhao, Z.W. Zhang, H.D. Yao, H.J. Xing, and S.W. Xu	2013	Effects of Atrazine and Chlorpyrifos on the Production of Nitric Oxide and Expression of Inducible Nitric Oxide Synthase in the Brain of Common Carp (Cyprinus carpio L.)	Ecotoxicol. Environ. Saf.93:7-12	164782	2095888	2175987	37	33	86	1	LowEffect	10	17.1429	1	FALSE
1912-24-9	Atrazine	0.428	4.28	10	Genetics	DNA (cytosine-5-)-methyltransferase 5 mRNA	LOEC	40	Cyprinus carpio	Common Carp	Fish	Not reported	Wang,C., Z. Zhang, H. Yao, F. Zhao, L. Wang, X. Wang, H. Xing, and S. Xu	2014	Effects of Atrazine and Chlorpyrifos on DNA Methylation in the Liver, Kidney and Gill of the Common Carp (Cyprinus carpio L.)	Ecotoxicol. Environ. Saf.108:142-151	167626	2123421	2225656	37	33	86	1	LowEffect	10	17.1429	1	FALSE
1912-24-9	Atrazine	0.428	4.28	10	Genetics	DNA (cytosine-5-)-methyltransferase 3 alpha a mRNA	LOEC	40	Cyprinus carpio	Common Carp	Fish	Not reported	Wang,C., Z. Zhang, H. Yao, F. Zhao, L. Wang, X. Wang, H. Xing, and S. Xu	2014	Effects of Atrazine and Chlorpyrifos on DNA Methylation in the Liver, Kidney and Gill of the Common Carp (Cyprinus carpio L.)	Ecotoxicol. Environ. Saf.108:142-151	167626	2123421	2225661	37	33	86	1	LowEffect	10	17.1429	1	FALSE
1912-24-9	Atrazine	0.428	4.28	10	Genetics	DNA (cytosine-5-)-methyltransferase 3 mRNA	LOEC	40	Cyprinus carpio	Common Carp	Fish	Not reported	Wang,C., Z. Zhang, H. Yao, F. Zhao, L. Wang, X. Wang, H. Xing, and S. Xu	2014	Effects of Atrazine and Chlorpyrifos on DNA Methylation in the Liver, Kidney and Gill of the Common Carp (Cyprinus carpio L.)	Ecotoxicol. Environ. Saf.108:142-151	167626	2123421	2225639	37	33	86	1	LowEffect	10	17.1429	1	FALSE
1912-24-9	Atrazine	0.428	4.28	10	Genetics	DNA (cytosine-5-)-methyltransferase 4 mRNA	LOEC	40	Cyprinus carpio	Common Carp	Fish	Not reported	Wang,C., Z. Zhang, H. Yao, F. Zhao, L. Wang, X. Wang, H. Xing, and S. Xu	2014	Effects of Atrazine and Chlorpyrifos on DNA Methylation in the Liver, Kidney and Gill of the Common Carp (Cyprinus carpio L.)	Ecotoxicol. Environ. Saf.108:142-151	167626	2123421	2225629	37	33	86	1	LowEffect	10	17.1429	1	FALSE
1912-24-9	Atrazine	0.428	4.28	10	Genetics	DNA (cytosine-5-)-methyltransferase 3 alpha b mRNA	LOEC	40	Cyprinus carpio	Common Carp	Fish	Not reported	Wang,C., Z. Zhang, H. Yao, F. Zhao, L. Wang, X. Wang, H. Xing, and S. Xu	2014	Effects of Atrazine and Chlorpyrifos on DNA Methylation in the Liver, Kidney and Gill of the Common Carp (Cyprinus carpio L.)	Ecotoxicol. Environ. Saf.108:142-151	167626	2123421	2225632	37	33	86	1	LowEffect	10	17.1429	1	FALSE
1912-24-9	Atrazine	0.428	4.28	10	Genetics	DNA (cytosine-5-)-methyltransferase 3 alpha b mRNA	LOEC	40	Cyprinus carpio	Common Carp	Fish	Not reported	Wang,C., Z. Zhang, H. Yao, F. Zhao, L. Wang, X. Wang, H. Xing, and S. Xu	2014	Effects of Atrazine and Chlorpyrifos on DNA Methylation in the Liver, Kidney and Gill of the Common Carp (Cyprinus carpio L.)	Ecotoxicol. Environ. Saf.108:142-151	167626	2123421	2225657	37	33	86	1	LowEffect	10	17.1429	1	FALSE
1912-24-9	Atrazine	0.428	4.28	10	Genetics	Transforming growth factor beta-1 mRNA	LOEC	40	Cyprinus carpio	Common Carp	Fish	Not reported	Chen,D., Z. Zhang, H. Yao, Y. Cao, H. Xing, and S. Xu	2014	Pro- and Anti-Inflammatory Cytokine Expression in Immune Organs of the Common Carp Exposed to Atrazine and Chlorpyrifos	Pestic. Biochem. Physiol.114(0): 8-15	167675	2125082	2229410	37	33	86	1	LowEffect	10	17.1429	1	FALSE
1912-24-9	Atrazine	0.428	4.28	10	Genetics	Interleukin 8 mRNA	LOEC	40	Cyprinus carpio	Common Carp	Fish	Not reported	Chen,D., Z. Zhang, H. Yao, Y. Cao, H. Xing, and S. Xu	2014	Pro- and Anti-Inflammatory Cytokine Expression in Immune Organs of the Common Carp Exposed to Atrazine and Chlorpyrifos	Pestic. Biochem. Physiol.114(0): 8-15	167675	2125082	2229392	37	33	86	1	LowEffect	10	17.1429	1	FALSE
1912-24-9	Atrazine	0.428	4.28	10	Genetics	Interleukin 10 mRNA	LOEC	40	Cyprinus carpio	Common Carp	Fish	Not reported	Chen,D., Z. Zhang, H. Yao, Y. Cao, H. Xing, and S. Xu	2014	Pro- and Anti-Inflammatory Cytokine Expression in Immune Organs of the Common Carp Exposed to Atrazine and Chlorpyrifos	Pestic. Biochem. Physiol.114(0): 8-15	167675	2125082	2229407	37	33	86	1	LowEffect	10	17.1429	1	FALSE
1912-24-9	Atrazine	0.428	4.28	10	Genetics	Interleukin 6 mRNA	LOEC	40	Cyprinus carpio	Common Carp	Fish	Not reported	Chen,D., Z. Zhang, H. Yao, Y. Cao, H. Xing, and S. Xu	2014	Pro- and Anti-Inflammatory Cytokine Expression in Immune Organs of the Common Carp Exposed to Atrazine and Chlorpyrifos	Pestic. Biochem. Physiol.114(0): 8-15	167675	2125082	2229390	37	33	86	1	LowEffect	10	17.1429	1	FALSE
1912-24-9	Atrazine	0.428	4.28	10	Genetics	Interleukin 10 mRNA	LOEC	40	Cyprinus carpio	Common Carp	Fish	Not reported	Chen,D., Z. Zhang, H. Yao, Y. Cao, H. Xing, and S. Xu	2014	Pro- and Anti-Inflammatory Cytokine Expression in Immune Organs of the Common Carp Exposed to Atrazine and Chlorpyrifos	Pestic. Biochem. Physiol.114(0): 8-15	167675	2125082	2229394	37	33	86	1	LowEffect	10	17.1429	1	FALSE
1912-24-9	Atrazine	0.428	4.28	10	Genetics	Tumor necrosis factor mRNA	LOEC	40	Cyprinus carpio	Common Carp	Fish	Not reported	Chen,D., Z. Zhang, H. Yao, Y. Cao, H. Xing, and S. Xu	2014	Pro- and Anti-Inflammatory Cytokine Expression in Immune Organs of the Common Carp Exposed to Atrazine and Chlorpyrifos	Pestic. Biochem. Physiol.114(0): 8-15	167675	2125082	2229393	37	33	86	1	LowEffect	10	17.1429	1	FALSE
1912-24-9	Atrazine	0.428	4.28	10	Genetics	Tumor necrosis factor mRNA	LOEC	40	Cyprinus carpio	Common Carp	Fish	Not reported	Chen,D., Z. Zhang, H. Yao, Y. Cao, H. Xing, and S. Xu	2014	Pro- and Anti-Inflammatory Cytokine Expression in Immune Organs of the Common Carp Exposed to Atrazine and Chlorpyrifos	Pestic. Biochem. Physiol.114(0): 8-15	167675	2125082	2229406	37	33	86	1	LowEffect	10	17.1429	1	FALSE
1912-24-9	Atrazine	0.428	4.28	10	Genetics	Transforming growth factor beta-1 mRNA	LOEC	40	Cyprinus carpio	Common Carp	Fish	Not reported	Chen,D., Z. Zhang, H. Yao, Y. Cao, H. Xing, and S. Xu	2014	Pro- and Anti-Inflammatory Cytokine Expression in Immune Organs of the Common Carp Exposed to Atrazine and Chlorpyrifos	Pestic. Biochem. Physiol.114(0): 8-15	167675	2125082	2229396	37	33	86	1	LowEffect	10	17.1429	1	FALSE
1912-24-9	Atrazine	0.428	4.28	10	Genetics	Interleukin 8 mRNA	LOEC	40	Cyprinus carpio	Common Carp	Fish	Not reported	Chen,D., Z. Zhang, H. Yao, Y. Cao, H. Xing, and S. Xu	2014	Pro- and Anti-Inflammatory Cytokine Expression in Immune Organs of the Common Carp Exposed to Atrazine and Chlorpyrifos	Pestic. Biochem. Physiol.114(0): 8-15	167675	2125082	2229403	37	33	86	1	LowEffect	10	17.1429	1	FALSE
1912-24-9	Atrazine	0.428	4.28	10	Genetics	Interleukin 1 beta mRNA	LOEC		Cyprinus carpio	Common Carp	Fish	Juvenile	Wang,X., H. Xing, X. Li, S. Xu, and X. Wang	2011	Effects of Atrazine and Chlorpyrifos on the mRNA Levels of IL-1 and IFN-gamma2b in Immune Organs of Common Carp	Fish Shellfish Immunol.31(1): 126-133	153872	1339776	800716	37	33	86	1	LowEffect	10	17.1429	1	FALSE
1912-24-9	Atrazine	0.428	4.28	10	Genetics	Acetylcholinesterase mRNA	LOEC		Cyprinus carpio	Common Carp	Fish	Not reported	Xing,H., Y. Han, S. Li, J. Wang, X. Wang, and S. Xu	2010	Alterations in mRNA Expression of Acetylcholinesterase in Brain and Muscle of Common Carp Exposed to Atrazine and Chlorpyrifos	Ecotoxicol. Environ. Saf.73(7): 1666-1670	153823	1339200	800098	37	33	86	1	LowEffect	10	17.1429	1	FALSE
1912-24-9	Atrazine	0.428	4.28	10	Genetics	Cytochrome P1A messenger RNA	LOEC	60	Cyprinus carpio	Common Carp	Fish	Juvenile	Xing,H., Z. Zhang, H. Yao, T. Liu, L. Wang, S. Xu, and S. Li	2014	Effects of Atrazine and Chlorpyrifos on Cytochrome P450 in Common Carp Liver	Chemosphere104:244-250	167579	2125522	2230386	37	33	86	1	LowEffect	10	17.1429	1	FALSE
1912-24-9	Atrazine	0.428	4.28	10	Enzyme(s)	Cytochrome P-450	LOEC	60	Cyprinus carpio	Common Carp	Fish	Juvenile	Xing,H., Z. Zhang, H. Yao, T. Liu, L. Wang, S. Xu, and S. Li	2014	Effects of Atrazine and Chlorpyrifos on Cytochrome P450 in Common Carp Liver	Chemosphere104:244-250	167579	2125522	2230385	37	33	86	1	LowEffect	10	17.1429	1	FALSE
1912-24-9	Atrazine	0.428	4.28	10	Genetics	Interleukin receptor mRNA	LOEC		Cyprinus carpio	Common Carp	Fish	Juvenile	Wang,X., H. Xing, X. Li, S. Xu, and X. Wang	2011	Effects of Atrazine and Chlorpyrifos on the mRNA Levels of IL-1 and IFN-gamma2b in Immune Organs of Common Carp	Fish Shellfish Immunol.31(1): 126-133	153872	1339782	800723	37	33	86	1	LowEffect	10	17.1429	1	FALSE
1912-24-9	Atrazine	0.428	4.28	10	Genetics	HSP70 mRNA	LOEC	60	Cyprinus carpio	Common Carp	Fish	Not reported	Xing,H., S. Li, X. Wang, X. Gao, S. Xu, and X. Wang	2013	Effects of Atrazine and Chlorpyrifos on the mRNA Levels of HSP70 and HSC70 in the Liver, Brain, Kidney and Gill of Common Carp (Cyprinus carpio L.)	Chemosphere90(3): 910-916	160286	2053505	2090002	37	33	86	1	LowEffect	10	17.1429	1	FALSE
1912-24-9	Atrazine	0.428	4.28	10	Genetics	HSP70 mRNA	LOEC	60	Cyprinus carpio	Common Carp	Fish	Not reported	Xing,H., S. Li, X. Wang, X. Gao, S. Xu, and X. Wang	2013	Effects of Atrazine and Chlorpyrifos on the mRNA Levels of HSP70 and HSC70 in the Liver, Brain, Kidney and Gill of Common Carp (Cyprinus carpio L.)	Chemosphere90(3): 910-916	160286	2053505	2090001	37	33	86	1	LowEffect	10	17.1429	1	FALSE
1912-24-9	Atrazine	0.428	4.28	10	Genetics	HSP70 mRNA	LOEC	60	Cyprinus carpio	Common Carp	Fish	Not reported	Xing,H., S. Li, X. Wang, X. Gao, S. Xu, and X. Wang	2013	Effects of Atrazine and Chlorpyrifos on the mRNA Levels of HSP70 and HSC70 in the Liver, Brain, Kidney and Gill of Common Carp (Cyprinus carpio L.)	Chemosphere90(3): 910-916	160286	2053505	2089980	37	33	86	1	LowEffect	10	17.1429	1	FALSE
1912-24-9	Atrazine	0.428	4.28	10	Enzyme(s)	Acetylcholinesterase	LOEL		Cyprinus carpio	Common Carp	Fish	Juvenile	Xing,H., J. Wang, J. Li, Z. Fan, M. Wang, and S. Xu	2010	Effects of Atrazine and Chlorpyrifos on Acetylcholinesterase and Carboxylesterase in Brain and Muscle of Common Carp	Environ. Toxicol. Pharmacol.30:26-30	150334	1340396	801421	37	33	86	1	LowEffect	10	17.1429	1	FALSE
1912-24-9	Atrazine	0.428	4.28	10	Enzyme(s)	Acetylcholinesterase	LOEL		Cyprinus carpio	Common Carp	Fish	Juvenile	Xing,H., J. Wang, J. Li, Z. Fan, M. Wang, and S. Xu	2010	Effects of Atrazine and Chlorpyrifos on Acetylcholinesterase and Carboxylesterase in Brain and Muscle of Common Carp	Environ. Toxicol. Pharmacol.30:26-30	150334	1340167	801163	37	33	86	1	LowEffect	10	17.1429	1	FALSE
1912-24-9	Atrazine	0.428	4.28	10	Genetics	Cytochrome P450, family 1, subfamily C, polypeptide 1 mRNA	LOEL	80	Cyprinus carpio	Common Carp	Fish	Not reported	Fu,Y., M. Li, C. Liu, J.P. Qu, W.J. Zhu, H.J. Xing, S.W. Xu, and S. Li	2013	Effect of Atrazine and Chlorpyrifos Exposure on Cytochrome P450 Contents and Enzyme Activities in Common Carp Gills	Ecotoxicol. Environ. Saf.94:28-36	164773	2095827	2175935	37	33	86	1	LowEffect	10	17.1429	1	FALSE
1912-24-9	Atrazine	0.428	4.28	10	Enzyme(s)	Cytochrome P-450	LOEL	80	Cyprinus carpio	Common Carp	Fish	Not reported	Fu,Y., M. Li, C. Liu, J.P. Qu, W.J. Zhu, H.J. Xing, S.W. Xu, and S. Li	2013	Effect of Atrazine and Chlorpyrifos Exposure on Cytochrome P450 Contents and Enzyme Activities in Common Carp Gills	Ecotoxicol. Environ. Saf.94:28-36	164773	2095827	2175915	37	33	86	1	LowEffect	10	17.1429	1	FALSE
1912-24-9	Atrazine	0.428	4.28	10	Enzyme(s)	Erythromycin N-demethylase	LOEL	80	Cyprinus carpio	Common Carp	Fish	Not reported	Fu,Y., M. Li, C. Liu, J.P. Qu, W.J. Zhu, H.J. Xing, S.W. Xu, and S. Li	2013	Effect of Atrazine and Chlorpyrifos Exposure on Cytochrome P450 Contents and Enzyme Activities in Common Carp Gills	Ecotoxicol. Environ. Saf.94:28-36	164773	2095827	2175920	37	33	86	1	LowEffect	10	17.1429	1	FALSE
1912-24-9	Atrazine	0.428	4.28	10	Genetics	Cytochrome P450, family 1, subfamily B, polypeptide 1 mRNA	LOEL	80	Cyprinus carpio	Common Carp	Fish	Not reported	Fu,Y., M. Li, C. Liu, J.P. Qu, W.J. Zhu, H.J. Xing, S.W. Xu, and S. Li	2013	Effect of Atrazine and Chlorpyrifos Exposure on Cytochrome P450 Contents and Enzyme Activities in Common Carp Gills	Ecotoxicol. Environ. Saf.94:28-36	164773	2095827	2175923	37	33	86	1	LowEffect	10	17.1429	1	FALSE
1912-24-9	Atrazine	0.428	4.28	10	Genetics	Cytochrome P1A messenger RNA	LOEL	80	Cyprinus carpio	Common Carp	Fish	Not reported	Fu,Y., M. Li, C. Liu, J.P. Qu, W.J. Zhu, H.J. Xing, S.W. Xu, and S. Li	2013	Effect of Atrazine and Chlorpyrifos Exposure on Cytochrome P450 Contents and Enzyme Activities in Common Carp Gills	Ecotoxicol. Environ. Saf.94:28-36	164773	2095827	2175922	37	33	86	1	LowEffect	10	17.1429	1	FALSE
1912-24-9	Atrazine	0.428	4.28	10	Mortality	Mortality	NR-ZERO		Cyprinus carpio	Common Carp	Fish	Not reported	Xing,H., Y. Han, S. Li, J. Wang, X. Wang, and S. Xu	2010	Alterations in mRNA Expression of Acetylcholinesterase in Brain and Muscle of Common Carp Exposed to Atrazine and Chlorpyrifos	Ecotoxicol. Environ. Saf.73(7): 1666-1670	153823	1339991	800957	24	13	32	1	NoEffect	10	17.1429	1	FALSE
1912-24-9	Atrazine	0.43	43	100	Physiology	Photosystem II (PSII) electron transport activity	EC50		Chlorophyta	Green Algae Division	Plants	Not reported	Schmitt-Jansen,M., and R. Altenburger	2007	The Use of Pulse-Amplitude Modulated (PAM) Fluorescence-Based Methods to Evaluate Effects of Herbicides in Microalgal Systems of Different Complexity	Toxicol. Environ. Chem.89(4): 665-681	107435	1340621	801660	27	40	81	1	AcuteEffect	100	17.1429	1	FALSE
1912-24-9	Atrazine	0.431371	43.1371	100	Population	Abundance	IC50	4	Chlamydomonas reinhardtii	Green Algae	Plants	Exponential growth phase (log)	Fernandez-Naveira,A., C. Rioboo, A. Cid, and C. Herrero	2016	Atrazine Induced Changes in Elemental and Biochemical Composition and Nitrate Reductase Activity in Chlamydomonas reinhardtii	Eur. J. Phycol.51(3): 338-345	174420	2190048	2380222	27	40	81	1	AcuteEffect	100	17.1429	1	FALSE
1912-24-9	Atrazine	0.432	4.32	10	Biochemistry	Vitellogenin	LOEL		Pimephales promelas	Fathead Minnow	Fish	Adult	Bringolf,R.B., J.B. Belden, and R.C. Summerfelt	2004	Effects of Atrazine on Fathead Minnow in a Short-Term Reproduction Assay	Environ. Toxicol. Chem.23(4): 1019-1025	72793	1254340	703148	37	33	86	1	LowEffect	10	17.1429	1	FALSE
1912-24-9	Atrazine	0.4347	43.47	100	Injury	Damage	EC50	2	Gomphonema sp.	Diatom	Plants	Not reported	Wood,R.J., S.M. Mitrovic, and B.J. Kefford	2014	Determining the Relative Sensitivity of Benthic Diatoms to Atrazine Using Rapid Toxicity Testing: A Novel Method	Sci. Total Environ.485/486:421-427	170829	2163482	2316516	27	40	81	1	AcuteEffect	100	17.1429	1	FALSE
1912-24-9	Atrazine	0.439999	43.9999	100	Population	Photosynthesis	EC50	3	Microcystis aeruginosa	Blue-Green Algae	Plants	Not reported	Chalifour,A., A. Leblanc, L. Sleno, and P. Juneau	2016	Sensitivity of Scenedesmus obliquus and Microcystis aeruginosa to Atrazine: Effects of Acclimation and Mixed Cultures, and Their Removal Ability	Ecotoxicology25(10): 1822-1831	174405	2189369	2377905	27	40	81	1	AcuteEffect	100	17.1429	1	FALSE
1912-24-9	Atrazine	0.44	4.4	10	Physiology	Photosystem II (PSII) electron transport activity	EC10	7	Myriophyllum aquaticum	Parrot Feather Watermilfoil	Plants	Not reported	Ebke,K.P., C. Felten, and L. Doren	2013	Impact of Heterophylly on the Sensitivity of Myriophyllum aquaticum Biotests	Environ. Sci. Eur.25(6): 9 p.	164771	2095726	2175738	24	13	32	1	NoEffect	10	17.1429	1	FALSE
1912-24-9	Atrazine	0.441	44.1	100	Population	Photosystem II (PSII) electron transport activity	EC50	2	Algae	Algae	Plants	Not reported	Prosser,R.S., R.A. Brain, A.J. Hosmer, K.R. Solomon, and M.L. Hanson	2013	Assessing Sensitivity and Recovery of Field-Collected Periphyton Acutely Exposed to Atrazine Using PSII Inhibition Under Laboratory Conditions	Ecotoxicology22(9): 1367-1383	164780	2095923	2176173	27	40	81	1	AcuteEffect	100	17.1429	1	FALSE
1912-24-9	Atrazine	0.442	4.42	10	Physiology	Osmolality	LOEL		Salmo salar	Atlantic Salmon	Fish	Smolt	Waring,C.P., and A. Moore	2004	The Effect of Atrazine on Atlantic Salmon (Salmo salar) Smolts in Fresh Water and After Sea Water Transfer	Aquat. Toxicol.66(1): 93-104	72625	1254218	703001	37	33	86	1	LowEffect	10	17.1429	1	FALSE
1912-24-9	Atrazine	0.442	4.42	10	Hormone(s)	Cortisol	LOEL		Salmo salar	Atlantic Salmon	Fish	Smolt	Waring,C.P., and A. Moore	2004	The Effect of Atrazine on Atlantic Salmon (Salmo salar) Smolts in Fresh Water and After Sea Water Transfer	Aquat. Toxicol.66(1): 93-104	72625	1254217	702999	37	33	86	1	LowEffect	10	17.1429	1	FALSE
1912-24-9	Atrazine	0.448	4.48	10	Hormone(s)	Cortisol	LOEL		Salmo salar	Atlantic Salmon	Fish	Smolt	Waring,C.P., and A. Moore	2004	The Effect of Atrazine on Atlantic Salmon (Salmo salar) Smolts in Fresh Water and After Sea Water Transfer	Aquat. Toxicol.66(1): 93-104	72625	1254223	703009	37	33	86	1	LowEffect	10	17.1429	1	FALSE
1912-24-9	Atrazine	0.448	4.48	10	Mortality	Mortality	NR-ZERO		Salmo salar	Atlantic Salmon	Fish	Smolt	Waring,C.P., and A. Moore	2004	The Effect of Atrazine on Atlantic Salmon (Salmo salar) Smolts in Fresh Water and After Sea Water Transfer	Aquat. Toxicol.66(1): 93-104	72625	1254222	703008	24	13	32	1	NoEffect	10	17.1429	1	FALSE
1912-24-9	Atrazine	0.45	4.5	10	Physiology	Photosynthesis	LOEC		Cylindrotheca closterium	Diatom	Plants	Exponential growth phase (log)	Magnusson,M., K. Heimann, P. Quayle, and A.P. Negri	2010	Additive Toxicity of Herbicide Mixtures and Comparative Sensitivity of Tropical Benthic Microalgae	Mar. Pollut. Bull.60(11): 1978-1987	153836	1339295	800199	37	33	86	1	LowEffect	10	17.1429	1	FALSE
1912-24-9	Atrazine	0.45	4.5	10	Physiology	Photosynthesis	IC10		Phaeodactylum tricornutum	Diatom	Plants	Exponential growth phase (log)	Magnusson,M., K. Heimann, P. Quayle, and A.P. Negri	2010	Additive Toxicity of Herbicide Mixtures and Comparative Sensitivity of Tropical Benthic Microalgae	Mar. Pollut. Bull.60(11): 1978-1987	153836	1339267	800165	24	13	32	1	NoEffect	10	17.1429	1	FALSE
1912-24-9	Atrazine	0.45	4.5	10	Physiology	Photosynthesis	LOEC		Phaeodactylum tricornutum	Diatom	Plants	Exponential growth phase (log)	Magnusson,M., K. Heimann, P. Quayle, and A.P. Negri	2010	Additive Toxicity of Herbicide Mixtures and Comparative Sensitivity of Tropical Benthic Microalgae	Mar. Pollut. Bull.60(11): 1978-1987	153836	1339268	800166	37	33	86	1	LowEffect	10	17.1429	1	FALSE
1912-24-9	Atrazine	0.45	45	100	Physiology	Photosynthesis	EC50		Chlamydomonas reinhardtii	Green Algae	Plants	Not reported	Hersh,C.M., and W.G. Crumpton	1989	Atrazine Tolerance of Algae Isolated From Two Agricultural Streams	Environ. Toxicol. Chem.8(4): 327-332	393	1008188	108820	27	40	81	1	AcuteEffect	100	17.1429	1	FALSE
1912-24-9	Atrazine	0.45	45	100	Population	Abundance	EC50		Scenedesmus acutus	Green Algae	Plants	Exponential growth phase (log)	Seguin,F., C. Leboulanger, F. Rimet, J.C. Druart, and A. Berard	2001	Effects of Atrazine and Nicosulfuron on Phytoplankton in Systems of Increasing Complexity	Arch. Environ. Contam. Toxicol.40(2): 198-208	62246	1254675	703548	27	40	81	1	AcuteEffect	100	17.1429	1	FALSE
1912-24-9	Atrazine	0.45	45	100	Population	Biomass	EC50		Lemna gibba	Inflated Duckweed	Plants	Not reported	Hoberg,J.R.	1993	Atrazine Technical - Toxicity to Duckweed (Lemna gibba)	SLI Report 93-4-4755:65 p.	103764	1279975	733367	27	40	81	1	AcuteEffect	100	17.1429	1	FALSE
1912-24-9	Atrazine	0.46	46	100	Population	Photosynthesis	EC50		Algae	Algae	Plants	Not reported	Berard,A., and C. Benninghoff	2001	Pollution-Induced Community Tolerance (PICT) and Seasonal Variations in the Sensitivity of Phytoplankton to Atrazine in Nanocosms	Chemosphere45(4-5): 427-437	62042	1254709	703583	27	40	81	1	AcuteEffect	100	17.1429	1	FALSE
1912-24-9	Atrazine	0.465	46.5	100	Population	Population changes, general	EC50		Chlamydomonas sp.	Green Algae	Plants	Exponential growth phase (log)	Tang,J.X., K.D. Hoagland, and B.D. Siegfried	1997	Differential Toxicity of Atrazine to Selected Freshwater Algae	Bull. Environ. Contam. Toxicol.59(4): 631-637	18457	1203196	163423	27	40	81	1	AcuteEffect	100	17.1429	1	FALSE
1912-24-9	Atrazine	0.465	46.5	100	Population	Dry Biomass	EC50		Lemna gibba	Inflated Duckweed	Plants	Not reported	Rentz,N.C.	2009	Evaluating the Field and Laboratory Efficacy of a Toxicity Test for the Aquatic Macrophyte Elodea canadensis	M.S.Thesis, University of Manitoba, Canada:219 p.	154073	1340740	801828	27	40	81	1	AcuteEffect	100	17.1429	1	FALSE
1912-24-9	Atrazine	0.468	46.8	100	Population	Population changes, general	EC50		Chlorella sp.	Green Algae	Plants	Exponential growth phase (log)	Tang,J.X., K.D. Hoagland, and B.D. Siegfried	1997	Differential Toxicity of Atrazine to Selected Freshwater Algae	Bull. Environ. Contam. Toxicol.59(4): 631-637	18457	1203202	163429	27	40	81	1	AcuteEffect	100	17.1429	1	FALSE
1912-24-9	Atrazine	0.469	46.9	100	Physiology	Photosystem II (PSII) electron transport activity	IC50		Chlorella fusca var. vacuolata	Green Algae	Plants	Exponential growth phase (log)	Vallotton,N., R.I.L. Eggen, B.I. Escher, J. Krayenbuhl, and N. Chevre	2008	Effect of Pulse Herbicidal Exposure on Scenedesmus vacuolatus: A Comparison of Two Photosystem II Inhibitors	Environ. Toxicol. Chem.27(6): 1399-1407	103346	1279442	732783	27	40	81	1	AcuteEffect	100	17.1429	1	FALSE
1912-24-9	Atrazine	0.47	47	100	Population	Photosynthesis	EC50		Algae	Algae	Plants	Not reported	Berard,A., and C. Benninghoff	2001	Pollution-Induced Community Tolerance (PICT) and Seasonal Variations in the Sensitivity of Phytoplankton to Atrazine in Nanocosms	Chemosphere45(4-5): 427-437	62042	1233936	235489	27	40	81	1	AcuteEffect	100	17.1429	1	FALSE
1912-24-9	Atrazine	0.48	48	100	Physiology	Photosynthesis	EC50		Chlorophyta	Green Algae Division	Plants	Not reported	Hersh,C.M., and W.G. Crumpton	1989	Atrazine Tolerance of Algae Isolated From Two Agricultural Streams	Environ. Toxicol. Chem.8(4): 327-332	393	1008182	108814	27	40	81	1	AcuteEffect	100	17.1429	1	FALSE
1912-24-9	Atrazine	0.49	49	100	Population	Photosynthesis	EC50		Algae	Algae	Plants	Not reported	Berard,A., and C. Benninghoff	2001	Pollution-Induced Community Tolerance (PICT) and Seasonal Variations in the Sensitivity of Phytoplankton to Atrazine in Nanocosms	Chemosphere45(4-5): 427-437	62042	1254710	703584	27	40	81	1	AcuteEffect	100	17.1429	1	FALSE
1912-24-9	Atrazine	0.49	49	100	Population	Abundance	EC50		Pseudokirchneriella subcapitata	Green Algae	Plants	Not reported	Hoberg,J.R.	1993	Atrazine Technical - Toxicity to the Freshwater Green Alga, (Selenastrum capricornutum)	Final SLI Rep.No.93-4-4751, Springborn Lab.Inc., Environ.Sci.Div., Wareham, MA:63 p.	69630	1238649	225548	27	40	81	1	AcuteEffect	100	17.1429	1	FALSE
1912-24-9	Atrazine	0.491763	49.1763	100	Population	Photosynthesis	EC50	3	Scenedesmus acutus var. acutus	Green Algae	Plants	Not reported	Chalifour,A., A. Leblanc, L. Sleno, and P. Juneau	2016	Sensitivity of Scenedesmus obliquus and Microcystis aeruginosa to Atrazine: Effects of Acclimation and Mixed Cultures, and Their Removal Ability	Ecotoxicology25(10): 1822-1831	174405	2189366	2377895	27	40	81	1	AcuteEffect	100	17.1429	1	FALSE
1912-24-9	Atrazine	0.494	49.4	100	Population	Chlorophyll A concentration	EC50		Synedra radians	Diatom	Plants	Exponential growth phase (log)	Tang,J.X., K.D. Hoagland, and B.D. Siegfried	1997	Differential Toxicity of Atrazine to Selected Freshwater Algae	Bull. Environ. Contam. Toxicol.59(4): 631-637	18457	1203245	206349	27	40	81	1	AcuteEffect	100	17.1429	1	FALSE
1912-24-9	Atrazine	0.495	4.95	10	Behavior	Burrowing behavior, burrowing length	LOEC	140	Ambystoma barbouri	Streamside Salamander	Fish	Embryo	Rohr,J.R., and B.D. Palmer	2013	Climate Change, Multiple Stressors, and the Decline of Ectotherms	Conserv. Biol.27(4): 741-751	165358	2107326	2195935	37	33	86	1	LowEffect	10	17.1429	1	FALSE
1912-24-9	Atrazine	0.495	4.95	10	Behavior	Activity, general	LOEC	140	Ambystoma barbouri	Streamside Salamander	Fish	Embryo	Rohr,J.R., and B.D. Palmer	2013	Climate Change, Multiple Stressors, and the Decline of Ectotherms	Conserv. Biol.27(4): 741-751	165358	2107326	2195931	37	33	86	1	LowEffect	10	17.1429	1	FALSE
1912-24-9	Atrazine	0.497	49.7	100	Population	Population growth rate	EC50	2	Chlorella fusca var. vacuolata	Green Algae	Plants	Exponential growth phase (log)	Copin,P.J., and N. Chevre	2015	Modelling the Effects of Pulse Exposure of Several PSII Inhibitors on Two Algae	Chemosphere137:70-77	170796	2163450	2316467	27	40	81	1	AcuteEffect	100	17.1429	1	FALSE
1912-24-9	Atrazine	0.498	49.8	100	Population	Photosynthesis	EC50		Synechocystis sp.	Blue-Green Algae	Plants	Not reported	Podola,B., and M. Melkonian	2005	Selective Real-Time Herbicide Monitoring by an Array Chip Biosensor Employing Diverse Microalgae	J. Appl. Phycol.17(3): 261-271	83755	1255787	705059	27	40	81	1	AcuteEffect	100	17.1429	1	FALSE
1912-24-9	Atrazine	0.498234	49.8234	100	Population	Population growth rate	EC50	4	Chlamydomonas reinhardtii	Green Algae	Plants	Not reported	Esperanza,M., M. Seoane, C. Rioboo, C. Herrero, and A. Cid	2016	Early Alterations on Photosynthesis-Related Parameters in Chlamydomonas reinhardtii Cells Exposed to Atrazine: A Multiple Approach Study	Sci. Total Environ.554-555:237-245	174370	2189473	2378172	27	40	81	1	AcuteEffect	100	17.1429	1	FALSE
1912-24-9	Atrazine	0.5	5	10	Population	Photosynthesis	LOEC		Cryptomonas sp.	Cryptomonad	Plants	Not reported	Podola,B., and M. Melkonian	2005	Selective Real-Time Herbicide Monitoring by an Array Chip Biosensor Employing Diverse Microalgae	J. Appl. Phycol.17(3): 261-271	83755	1255792	705066	37	33	86	1	LowEffect	10	17.1429	1	FALSE
1912-24-9	Atrazine	0.5	5	10	Population	Photosynthesis	LOEC		Scherffelia dubia	Green Flagellate	Plants	Not reported	Podola,B., and M. Melkonian	2005	Selective Real-Time Herbicide Monitoring by an Array Chip Biosensor Employing Diverse Microalgae	J. Appl. Phycol.17(3): 261-271	83755	1255790	705063	37	33	86	1	LowEffect	10	17.1429	1	FALSE
1912-24-9	Atrazine	0.5	5	10	Population	Population growth rate	LOEC		Pseudanabaena galeata	Blue-Green Algae	Plants	Not reported	Carrasco,J.M., and C. Sabater	1997	Toxicity of Atrazine and Chlorsulfuron to Algae	Toxicol. Environ. Chem.59:89-99	6712	1086164	208080	37	33	86	1	LowEffect	10	17.1429	1	FALSE
1912-24-9	Atrazine	0.5	5	10	Population	Photosynthesis	LOEC		Chlamydomonas sp.	Green Algae	Plants	Not reported	Podola,B., and M. Melkonian	2005	Selective Real-Time Herbicide Monitoring by an Array Chip Biosensor Employing Diverse Microalgae	J. Appl. Phycol.17(3): 261-271	83755	1255796	705072	37	33	86	1	LowEffect	10	17.1429	1	FALSE
1912-24-9	Atrazine	0.5	5	10	Population	Photosynthesis	LOEC		Tetraselmis cordiformis	Green Flagellate	Plants	Not reported	Podola,B., and M. Melkonian	2005	Selective Real-Time Herbicide Monitoring by an Array Chip Biosensor Employing Diverse Microalgae	J. Appl. Phycol.17(3): 261-271	83755	1255786	705057	37	33	86	1	LowEffect	10	17.1429	1	FALSE
1912-24-9	Atrazine	0.5	5	10	Population	Photosynthesis	LOEC		Synechocystis sp.	Blue-Green Algae	Plants	Not reported	Podola,B., and M. Melkonian	2005	Selective Real-Time Herbicide Monitoring by an Array Chip Biosensor Employing Diverse Microalgae	J. Appl. Phycol.17(3): 261-271	83755	1255788	705060	37	33	86	1	LowEffect	10	17.1429	1	FALSE
1912-24-9	Atrazine	0.5	5	10	Population	Photosynthesis	LOEC		Pseudokirchneriella subcapitata	Green Algae	Plants	Not reported	Podola,B., and M. Melkonian	2005	Selective Real-Time Herbicide Monitoring by an Array Chip Biosensor Employing Diverse Microalgae	J. Appl. Phycol.17(3): 261-271	83755	1255798	705075	37	33	86	1	LowEffect	10	17.1429	1	FALSE
1912-24-9	Atrazine	0.5	5	10	Genetics	Micronuclei	LOEL		Carassius auratus	Goldfish	Fish	Not reported	Cavas,T.	2011	In Vivo Genotoxicity Evaluation of Atrazine and Atrazine-Based Herbicide on Fish Carassius auratus Using the Micronucleus Test and the Comet Assay	Food Chem. Toxicol.49(6): 1431-1435	153855	1339624	800555	37	33	86	1	LowEffect	10	17.1429	1	FALSE
1912-24-9	Atrazine	0.5	5	10	Behavior	Migration	LOEL		Salmo salar	Atlantic Salmon	Fish	Pre-smolt	Moore,A., N. Lower, I. Mayer, and L. Greenwood	2007	The Impact of a Pesticide on Migratory Activity and Olfactory Function in Atlantic Salmon (Salmo salar L.) Smolts	Aquaculture273(2/3): 350-359	103267	1279472	732815	37	33	86	1	LowEffect	10	17.1429	1	FALSE
1912-24-9	Atrazine	0.5	5	10	Hormone(s)	Thyroxine	LOEL		Salmo salar	Atlantic Salmon	Fish	Pre-smolt	Moore,A., N. Lower, I. Mayer, and L. Greenwood	2007	The Impact of a Pesticide on Migratory Activity and Olfactory Function in Atlantic Salmon (Salmo salar L.) Smolts	Aquaculture273(2/3): 350-359	103267	1279383	732719	37	33	86	1	LowEffect	10	17.1429	1	FALSE
1912-24-9	Atrazine	0.5	5	10	Biochemistry	Sodium content	LOEL		Salmo salar	Atlantic Salmon	Fish	Smolt	Waring,C.P., and A. Moore	2004	The Effect of Atrazine on Atlantic Salmon (Salmo salar) Smolts in Fresh Water and After Sea Water Transfer	Aquat. Toxicol.66(1): 93-104	72625	1254226	703014	37	33	86	1	LowEffect	10	17.1429	1	FALSE
1912-24-9	Atrazine	0.5	5	10	Physiology	Photosynthesis	LOEC		Plantae	Plant Kingdom	Plants	Not reported	Zananski,T.J., M.R. Twiss, and T.B. Mihuc	2010	Use of Fluorimetry to Evaluate Atrazine Toxicity to Phytoplankton Communities	Aquat. Ecosyst. Health Manag.13(1): 56-65	152296	1340346	801356	37	33	86	1	LowEffect	10	17.1429	1	FALSE
1912-24-9	Atrazine	0.5	5	10	Population	Chlorophyll A concentration	LOEC		Plantae	Plant Kingdom	Plants	Not reported	Zananski,T.J., M.R. Twiss, and T.B. Mihuc	2010	Use of Fluorimetry to Evaluate Atrazine Toxicity to Phytoplankton Communities	Aquat. Ecosyst. Health Manag.13(1): 56-65	152296	1340345	801355	37	33	86	1	LowEffect	10	17.1429	1	FALSE
1912-24-9	Atrazine	0.5	50	100	Population	Abundance	EC50		Pseudokirchneriella subcapitata	Green Algae	Plants	Not reported	Versteeg,D.J.	1990	Comparison of Short- and Long-Term Toxicity Test Results for the Green Alga, Selenastrum capricornutum	ASTM Spec. Tech. Publ.:40-48	17639	1196135	148364	27	40	81	1	AcuteEffect	100	17.1429	1	FALSE
1912-24-9	Atrazine	0.5	50	100	Population	Abundance	EC50		Lemna gibba	Inflated Duckweed	Plants	Not reported	Hoberg,J.R.	1993	Atrazine Technical - Toxicity to Duckweed (Lemna gibba)	SLI Report 93-11-5053:68 p.	103763	1279977	733370	27	40	81	1	AcuteEffect	100	17.1429	1	FALSE
1912-24-9	Atrazine	0.506	5.06	10	Physiology	Photosystem II (PSII) electron transport activity	LOEC	4	Pseudokirchneriella subcapitata	Green Algae	Plants	Not reported	Brain,R.A., J.R. Arnie, J.R. Porch, and A.J. Hosmer	2012	Recovery of Photosynthesis and Growth Rate in Green, Blue-Green, and Diatom Algae After Exposure to Atrazine	Environ. Toxicol. Chem.31(11): 2572-2581	164767	2095615	2175560	37	33	86	1	LowEffect	10	17.1429	1	FALSE
1912-24-9	Atrazine	0.507	50.7	100	Population	Population changes, general	EC50		Scenedesmus quadricauda	Green Algae	Plants	Exponential growth phase (log)	Tang,J.X., K.D. Hoagland, and B.D. Siegfried	1997	Differential Toxicity of Atrazine to Selected Freshwater Algae	Bull. Environ. Contam. Toxicol.59(4): 631-637	18457	1203218	163445	27	40	81	1	AcuteEffect	100	17.1429	1	FALSE
1912-24-9	Atrazine	0.51	5.1	10	Population	Population growth rate	NOEC		Chlamydomonas reinhardtii	Green Algae	Plants	Not reported	Schafer,H., H. Hettler, U. Fritsche, G. Pitzen, G. Roderer, and A. Wenzel	1994	Biotests Using Unicellular Algae and Ciliates for Predicting Long-Term Effects of Toxicants	Ecotoxicol. Environ. Saf.27(1): 64-81	4008	1056374	143157	24	13	32	1	NoEffect	10	17.1429	1	FALSE
1912-24-9	Atrazine	0.51	51	100	Population	Photosynthesis	EC50		Algae	Algae	Plants	Not reported	Berard,A., and C. Benninghoff	2001	Pollution-Induced Community Tolerance (PICT) and Seasonal Variations in the Sensitivity of Phytoplankton to Atrazine in Nanocosms	Chemosphere45(4-5): 427-437	62042	1233935	235488	27	40	81	1	AcuteEffect	100	17.1429	1	FALSE
1912-24-9	Atrazine	0.51	51	100	Population	Population changes, general	EC50		Chlamydomonas reinhardtii	Green Algae	Plants	Not reported	Schafer,H., A. Wenzel, U. Fritsche, G. Roderer, and W. Traunspurger	1993	Long-Term Effects of Selected Xenobiotica on Freshwater Green Algae: Development of a Flow-Through Test System	Sci. Total Environ.Suppl:735-740	4335	1058768	155648	27	40	81	1	AcuteEffect	100	17.1429	1	FALSE
1912-24-9	Atrazine	0.51	51	100	Population	Population growth rate	EC50		Chlamydomonas reinhardtii	Green Algae	Plants	Not reported	Schafer,H., H. Hettler, U. Fritsche, G. Pitzen, G. Roderer, and A. Wenzel	1994	Biotests Using Unicellular Algae and Ciliates for Predicting Long-Term Effects of Toxicants	Ecotoxicol. Environ. Saf.27(1): 64-81	4008	1056372	143155	27	40	81	1	AcuteEffect	100	17.1429	1	FALSE
1912-24-9	Atrazine	0.513332	51.3332	100	Population	Photosynthesis	EC50	3	Scenedesmus acutus var. acutus	Green Algae	Plants	Not reported	Chalifour,A., A. Leblanc, L. Sleno, and P. Juneau	2016	Sensitivity of Scenedesmus obliquus and Microcystis aeruginosa to Atrazine: Effects of Acclimation and Mixed Cultures, and Their Removal Ability	Ecotoxicology25(10): 1822-1831	174405	2189367	2377897	27	40	81	1	AcuteEffect	100	17.1429	1	FALSE
1912-24-9	Atrazine	0.517	51.7	100	Population	Population changes, general	EC50		Pediastrum sp.	Green Algae	Plants	Exponential growth phase (log)	Tang,J.X., K.D. Hoagland, and B.D. Siegfried	1997	Differential Toxicity of Atrazine to Selected Freshwater Algae	Bull. Environ. Contam. Toxicol.59(4): 631-637	18457	1203210	163437	27	40	81	1	AcuteEffect	100	17.1429	1	FALSE
1912-24-9	Atrazine	0.519	51.9	100	Population	Population changes, general	EC50		Pediastrum sp.	Green Algae	Plants	Exponential growth phase (log)	Tang,J.X., K.D. Hoagland, and B.D. Siegfried	1997	Differential Toxicity of Atrazine to Selected Freshwater Algae	Bull. Environ. Contam. Toxicol.59(4): 631-637	18457	1203211	163438	27	40	81	1	AcuteEffect	100	17.1429	1	FALSE
1912-24-9	Atrazine	0.522	52.2	100	Population	Population changes, general	EC50		Chlorella sp.	Green Algae	Plants	Exponential growth phase (log)	Tang,J.X., K.D. Hoagland, and B.D. Siegfried	1997	Differential Toxicity of Atrazine to Selected Freshwater Algae	Bull. Environ. Contam. Toxicol.59(4): 631-637	18457	1203206	163433	27	40	81	1	AcuteEffect	100	17.1429	1	FALSE
1912-24-9	Atrazine	0.526	52.6	100	Population	Population changes, general	EC50		Chlorella sp.	Green Algae	Plants	Exponential growth phase (log)	Tang,J.X., K.D. Hoagland, and B.D. Siegfried	1997	Differential Toxicity of Atrazine to Selected Freshwater Algae	Bull. Environ. Contam. Toxicol.59(4): 631-637	18457	1203205	163432	27	40	81	1	AcuteEffect	100	17.1429	1	FALSE
1912-24-9	Atrazine	0.53	5.3	10	Population	Photosystem II (PSII) electron transport activity	EC10	2	Algae	Algae	Plants	Not reported	Prosser,R.S., R.A. Brain, A.J. Hosmer, K.R. Solomon, and M.L. Hanson	2013	Assessing Sensitivity and Recovery of Field-Collected Periphyton Acutely Exposed to Atrazine Using PSII Inhibition Under Laboratory Conditions	Ecotoxicology22(9): 1367-1383	164780	2095915	2176101	24	13	32	1	NoEffect	10	17.1429	1	FALSE
1912-24-9	Atrazine	0.53	53	100	Population	Abundance	EC50		Pseudokirchneriella subcapitata	Green Algae	Plants	Not reported	U.S. Environmental Protection Agency	1992	Pesticide Ecotoxicity Database (Formerly: Environmental Effects Database (EEDB))	Environmental Fate and Effects Division, U.S.EPA, Washington, D.C.:	344	2062154	2104301	27	40	81	1	AcuteEffect	100	17.1429	1	FALSE
1912-24-9	Atrazine	0.53	53	100	Mortality	Mortality	IC50		Potamogeton perfoliatus	Pondweed	Plants	Not reported	Forney,D.R., and D.E. Davis	1981	Effects of Low Concentrations of Herbicides on Submersed Aquatic Plants	Weed Sci.29:677-685	4634	1060541	158996	27	40	81	1	AcuteEffect	100	17.1429	1	FALSE
1912-24-9	Atrazine	0.531	53.1	100	Population	Population changes, general	EC50		Chlorella sp.	Green Algae	Plants	Exponential growth phase (log)	Tang,J.X., K.D. Hoagland, and B.D. Siegfried	1997	Differential Toxicity of Atrazine to Selected Freshwater Algae	Bull. Environ. Contam. Toxicol.59(4): 631-637	18457	1203203	163430	27	40	81	1	AcuteEffect	100	17.1429	1	FALSE
1912-24-9	Atrazine	0.5389	53.89	100	Population	Abundance	EC50	12	Chlorella fusca ssp. fusca	Green Algae	Plants	Exponential growth phase (log)	Kotrikla,A., L. Themistoklis, and B. Georgia	1997	Toxicity of the Herbicide Atrazine, Two of Its Degradation Products and the Herbicide Metolachlor on Photosynthetic Microorganisms	Fresenius Environ. Bull.6:502-507	178703	2220885	2459467	27	40	81	1	AcuteEffect	100	17.1429	1	FALSE
1912-24-9	Atrazine	0.5389	53.89	100	Population	Population growth rate	EC50		Chlorella fusca	Green Algae	Plants	Exponential growth phase (log)	Kotrikla,A., T. Lekkas, and G. Bletsa	1997	Toxicity of the Herbicide Atrazine, Two of Its Degradation Products and the Herbicide Metolachlor in Photosynthetic Microorganisms	Fresenius Environ. Bull.6:502-507	20116	1214810	187993	27	40	81	1	AcuteEffect	100	17.1429	1	FALSE
1912-24-9	Atrazine	0.5389	53.89	100	Population	Biomass	EC50		Chlorella fusca	Green Algae	Plants	Exponential growth phase (log)	Kotrikla,A., T. Lekkas, and G. Bletsa	1997	Toxicity of the Herbicide Atrazine, Two of Its Degradation Products and the Herbicide Metolachlor in Photosynthetic Microorganisms	Fresenius Environ. Bull.6:502-507	20116	1214822	188005	27	40	81	1	AcuteEffect	100	17.1429	1	FALSE
1912-24-9	Atrazine	0.539	5.39	10	Population	Dry Biomass	LOEL		Synechococcus elongatus	Blue-Green Algae	Plants	Exponential growth phase (log)	Gonzalez-Barreiro,O., C. Rioboo, C. Herrero, and A. Cid	2006	Removal of Triazine Herbicides from Freshwater Systems Using Photosynthetic Microorganisms	Environ. Pollut.144(1): 266-271	89628	1257540	707238	37	33	86	1	LowEffect	10	17.1429	1	FALSE
1912-24-9	Atrazine	0.5393	53.93	100	Population	Population growth rate	EC50		Chlorella fusca	Green Algae	Plants	Exponential growth phase (log)	Kotrikla,A., T. Lekkas, and G. Bletsa	1997	Toxicity of the Herbicide Atrazine, Two of Its Degradation Products and the Herbicide Metolachlor in Photosynthetic Microorganisms	Fresenius Environ. Bull.6:502-507	20116	1214809	187992	27	40	81	1	AcuteEffect	100	17.1429	1	FALSE
1912-24-9	Atrazine	0.5393	53.93	100	Population	Biomass	EC50		Chlorella fusca	Green Algae	Plants	Exponential growth phase (log)	Kotrikla,A., T. Lekkas, and G. Bletsa	1997	Toxicity of the Herbicide Atrazine, Two of Its Degradation Products and the Herbicide Metolachlor in Photosynthetic Microorganisms	Fresenius Environ. Bull.6:502-507	20116	1214821	188004	27	40	81	1	AcuteEffect	100	17.1429	1	FALSE
1912-24-9	Atrazine	0.5393	53.93	100	Population	Abundance	EC50	12	Chlorella fusca ssp. fusca	Green Algae	Plants	Exponential growth phase (log)	Kotrikla,A., L. Themistoklis, and B. Georgia	1997	Toxicity of the Herbicide Atrazine, Two of Its Degradation Products and the Herbicide Metolachlor on Photosynthetic Microorganisms	Fresenius Environ. Bull.6:502-507	178703	2220884	2459465	27	40	81	1	AcuteEffect	100	17.1429	1	FALSE
1912-24-9	Atrazine	0.549	54.9	100	Population	Population changes, general	EC50		Scenedesmus quadricauda	Green Algae	Plants	Exponential growth phase (log)	Tang,J.X., K.D. Hoagland, and B.D. Siegfried	1997	Differential Toxicity of Atrazine to Selected Freshwater Algae	Bull. Environ. Contam. Toxicol.59(4): 631-637	18457	1203222	163449	27	40	81	1	AcuteEffect	100	17.1429	1	FALSE
1912-24-9	Atrazine	0.55	5.5	10	Physiology	Photosystem II (PSII) electron transport activity	EC10	7	Myriophyllum aquaticum	Parrot Feather Watermilfoil	Plants	Not reported	Ebke,K.P., C. Felten, and L. Doren	2013	Impact of Heterophylly on the Sensitivity of Myriophyllum aquaticum Biotests	Environ. Sci. Eur.25(6): 9 p.	164771	2095682	2175686	24	13	32	1	NoEffect	10	17.1429	1	FALSE
1912-24-9	Atrazine	0.55	55	100	Population	Abundance	EC50		Pseudokirchneriella subcapitata	Green Algae	Plants	Not reported	Hoberg,J.R.	1993	Atrazine Technical - Toxicity to the Freshwater Green Alga, (Selenastrum capricornutum)	Final SLI Rep.No.93-4-4751, Springborn Lab.Inc., Environ.Sci.Div., Wareham, MA:63 p.	69630	1238652	225551	27	40	81	1	AcuteEffect	100	17.1429	1	FALSE
1912-24-9	Atrazine	0.557	55.7	100	Population	Photosynthesis	EC50		Staurodesmus convergens	Green Algae	Plants	Not reported	Podola,B., and M. Melkonian	2005	Selective Real-Time Herbicide Monitoring by an Array Chip Biosensor Employing Diverse Microalgae	J. Appl. Phycol.17(3): 261-271	83755	1255793	705068	27	40	81	1	AcuteEffect	100	17.1429	1	FALSE
1912-24-9	Atrazine	0.558	55.8	100	Population	Photosynthesis	EC50		Cryptomonas sp.	Cryptomonad	Plants	Not reported	Podola,B., and M. Melkonian	2005	Selective Real-Time Herbicide Monitoring by an Array Chip Biosensor Employing Diverse Microalgae	J. Appl. Phycol.17(3): 261-271	83755	1255791	705065	27	40	81	1	AcuteEffect	100	17.1429	1	FALSE
1912-24-9	Atrazine	0.56	5.6	10	Physiology	Photosynthesis	IC10		Navicula sp.	Diatom	Plants	Exponential growth phase (log)	Magnusson,M., K. Heimann, P. Quayle, and A.P. Negri	2010	Additive Toxicity of Herbicide Mixtures and Comparative Sensitivity of Tropical Benthic Microalgae	Mar. Pollut. Bull.60(11): 1978-1987	153836	1339231	800129	24	13	32	1	NoEffect	10	17.1429	1	FALSE
1912-24-9	Atrazine	0.56	56	100	Population	Photosynthesis	EC50		Algae	Algae	Plants	Not reported	Berard,A., and C. Benninghoff	2001	Pollution-Induced Community Tolerance (PICT) and Seasonal Variations in the Sensitivity of Phytoplankton to Atrazine in Nanocosms	Chemosphere45(4-5): 427-437	62042	1233933	235486	27	40	81	1	AcuteEffect	100	17.1429	1	FALSE
1912-24-9	Atrazine	0.56	56	100	Population	Abundance	EC50		Scenedesmus acutus	Green Algae	Plants	Not reported	Berard,A., U. Dorigo, I. Mercier, K. Becker-Van Slooten, D. Grandjean, and C. Leboulanger	2003	Comparison of the Ecotoxicological Impact of the Triazines Irgarol 1051 and Atrazine on Microalgal Cultures and Natural Microalgal Communities in Lake Geneva	Chemosphere53(8): 935-944	72626	1254239	703032	27	40	81	1	AcuteEffect	100	17.1429	1	FALSE
1912-24-9	Atrazine	0.56	56	100	Population	Abundance	EC50	4	Anabaena flosaquae	Blue-Green Algae	Plants	Not reported	Brain,R.A., J.R. Arnie, J.R. Porch, and A.J. Hosmer	2012	Recovery of Photosynthesis and Growth Rate in Green, Blue-Green, and Diatom Algae After Exposure to Atrazine	Environ. Toxicol. Chem.31(11): 2572-2581	164767	2095659	2175613	27	40	81	1	AcuteEffect	100	17.1429	1	FALSE
1912-24-9	Atrazine	0.56	56	100	Population	Abundance	EC50		Lemna minor	Duckweed	Plants	Not reported	Kirby,M.F., and D.A. Sheahan	1994	Effects of Atrazine, Isoproturon, and Mecoprop on the Macrophyte Lemna minor and the Alga Scenedesmus subspicatus	Bull. Environ. Contam. Toxicol.53(1): 120-126	13695	1157144	22474	27	40	81	1	AcuteEffect	100	17.1429	1	FALSE
1912-24-9	Atrazine	0.560783	5.60783	10	Population	Abundance	NOEC		Chlorella fusca var. vacuolata	Green Algae	Plants	Not reported	Walter,H., F. Consolaro, P. Gramatica, M. Scholze, and R. Altenburger	2002	Mixture Toxicity of Priority Pollutants at No Observed Effect Concentrations (NOECs)	Ecotoxicology11(5): 299-310	95108	1262586	713353	24	13	32	1	NoEffect	10	17.1429	1	FALSE
1912-24-9	Atrazine	0.560783	56.0783	100	Population	Abundance	IC50	4	Chlamydomonas reinhardtii	Green Algae	Plants	Exponential growth phase (log)	Fernandez-Naveira,A., C. Rioboo, A. Cid, and C. Herrero	2016	Atrazine Induced Changes in Elemental and Biochemical Composition and Nitrate Reductase Activity in Chlamydomonas reinhardtii	Eur. J. Phycol.51(3): 338-345	174420	2190048	2380226	27	40	81	1	AcuteEffect	100	17.1429	1	FALSE
1912-24-9	Atrazine	0.562	56.2	100	Population	Population changes, general	EC50		Chlorella sp.	Green Algae	Plants	Exponential growth phase (log)	Tang,J.X., K.D. Hoagland, and B.D. Siegfried	1997	Differential Toxicity of Atrazine to Selected Freshwater Algae	Bull. Environ. Contam. Toxicol.59(4): 631-637	18457	1203201	163428	27	40	81	1	AcuteEffect	100	17.1429	1	FALSE
1912-24-9	Atrazine	0.57	57	100	Population	Biomass	EC50	21	Lemna gibba	Inflated Duckweed	Plants	Not reported	Brain,R.A., A.J. Hosmer, D. Desjardins, T.Z. Kendall, H.O. Krueger, and S.B. Wall	2012	Recovery of Duckweed from Time-Varying Exposure to Atrazine	Environ. Toxicol. Chem.31(5): 1121-1128	160945	2093298	2170994	27	40	81	1	AcuteEffect	100	17.1429	1	FALSE
1912-24-9	Atrazine	0.58	5.8	10	Mortality	Mortality	NR-ZERO		Ceriodaphnia dubia	Water Flea	Invertebrates	Not reported	Bouldin,J.L., J.L. Farris, M.T. Moore, S.,Jr. Smith, W.W. Stephens, and C.M. Cooper	2005	Evaluated Fate and Effects of Atrazine and lambda-Cyhalothrin in Vegetated and Unvegetated Microcosms	Environ. Toxicol.20(5): 487-498	119968	1340690	801773	24	13	32	1	NoEffect	10	17.1429	1	FALSE
1912-24-9	Atrazine	0.58	5.8	10	Mortality	Mortality	NR-ZERO		Pimephales promelas	Fathead Minnow	Fish	Not reported	Bouldin,J.L., J.L. Farris, M.T. Moore, S.,Jr. Smith, W.W. Stephens, and C.M. Cooper	2005	Evaluated Fate and Effects of Atrazine and lambda-Cyhalothrin in Vegetated and Unvegetated Microcosms	Environ. Toxicol.20(5): 487-498	119968	1340688	801771	24	13	32	1	NoEffect	10	17.1429	1	FALSE
1912-24-9	Atrazine	0.58	58	100	Biochemistry	Chlorophyll	EC50		Anabaena flosaquae	Blue-Green Algae	Plants	Exponential growth phase (log)	Abou-Waly,H., M.M. Abou-Setta, H.N. Nigg, and L.L. Mallory	1991	Growth Response of Freshwater Algae, Anabaena flos-aquae and Selenastrum capricornutum to Atrazine and Hexazinone Herbicides	Bull. Environ. Contam. Toxicol.46(2): 223-229	95	1000497	112728	27	40	81	1	AcuteEffect	100	17.1429	1	FALSE
1912-24-9	Atrazine	0.581	58.1	100	Population	Population changes, general	EC50		Chlamydomonas sp.	Green Algae	Plants	Exponential growth phase (log)	Tang,J.X., K.D. Hoagland, and B.D. Siegfried	1997	Differential Toxicity of Atrazine to Selected Freshwater Algae	Bull. Environ. Contam. Toxicol.59(4): 631-637	18457	1203198	163425	27	40	81	1	AcuteEffect	100	17.1429	1	FALSE
1912-24-9	Atrazine	0.587	58.7	100	Population	Biomass	EC50		Pseudokirchneriella subcapitata	Green Algae	Plants	Exponential growth phase (log)	Turbak,S.C., S.B. Olson, and G.A. McFeters	1986	Comparison of Algal Assay Systems for Detecting Waterborne Herbicides and Metals	Water Res.20(1): 91-96	11780	1140757	101818	27	40	81	1	AcuteEffect	100	17.1429	1	FALSE
1912-24-9	Atrazine	0.595	59.5	100	Physiology	Photosystem II (PSII) electron transport activity	EC50	4	Pseudokirchneriella subcapitata	Green Algae	Plants	Not reported	Brain,R.A., J.R. Arnie, J.R. Porch, and A.J. Hosmer	2012	Recovery of Photosynthesis and Growth Rate in Green, Blue-Green, and Diatom Algae After Exposure to Atrazine	Environ. Toxicol. Chem.31(11): 2572-2581	164767	2095615	2175527	27	40	81	1	AcuteEffect	100	17.1429	1	FALSE
1912-24-9	Atrazine	0.6	60	100	Growth	Growth, general	EC50		Ankistrodesmus braunii	Green Algae	Plants	Not reported	Burrell,R.E., W.E. Inniss, and C.I. Mayfield	1985	Detection and Analysis of Interactions Between Atrazine and Sodium Pentachlorophenate with Single and Multiple Algal-Bacterial Populations	Arch. Environ. Contam. Toxicol.14:167-177	11424	1138215	91836	27	40	81	1	AcuteEffect	100	17.1429	1	FALSE
1912-24-9	Atrazine	0.6	60	100	Population	Population growth rate	EC50	4	Chlorella pyrenoidosa	Green Algae	Plants	Exponential growth phase (log)	Maule,A., and S.J.L. Wright	1984	Herbicide Effects on the Population Growth of Some Green Algae and Cyanobacteria	J. Appl. Bacteriol.57(2): 369-379	12028	1254436	703250	27	40	81	1	AcuteEffect	100	17.1429	1	FALSE
1912-24-9	Atrazine	0.6	60	100	Population	Abundance	EC50		Navicula pelliculosa	Diatom	Plants	Not reported	Hughes,J.S., J.S. Reed, and S.K. Krishnaswami	1986	The Toxicity of Atrazine, Lot No. FL-850612, to Four Species of Aquatic Plants	Final Rep.from Malcom Pirnie, Inc.to Giba-Geigy Corp., Greensboro, NC: MRID No.410652-03, U.S.EPA, Duluth, MN:71 p.	103781	1279652	733016	27	40	81	1	AcuteEffect	100	17.1429	1	FALSE
1912-24-9	Atrazine	0.6	60	100	Population	Abundance	EC50		Navicula pelliculosa	Diatom	Plants	Not reported	U.S. Environmental Protection Agency	1992	Pesticide Ecotoxicity Database (Formerly: Environmental Effects Database (EEDB))	Environmental Fate and Effects Division, U.S.EPA, Washington, D.C.:	344	2060293	2115764	27	40	81	1	AcuteEffect	100	17.1429	1	FALSE
1912-24-9	Atrazine	0.6	60	100	Population	Abundance	EC50		Lemna gibba	Inflated Duckweed	Plants	Not reported	Rentz,N.C.	2009	Evaluating the Field and Laboratory Efficacy of a Toxicity Test for the Aquatic Macrophyte Elodea canadensis	M.S.Thesis, University of Manitoba, Canada:219 p.	154073	1340725	801811	27	40	81	1	AcuteEffect	100	17.1429	1	FALSE
1912-24-9	Atrazine	0.6	60	100	Growth	Growth, general	EC50		Lemna minor	Duckweed	Plants	Not reported	Kirby,M.F., and D.A. Sheahan	1994	Effects of Atrazine, Isoproturon, and Mecoprop on the Macrophyte Lemna minor and the Alga Scenedesmus subspicatus	Bull. Environ. Contam. Toxicol.53(1): 120-126	13695	1157145	22475	27	40	81	1	AcuteEffect	100	17.1429	1	FALSE
1912-24-9	Atrazine	0.605	60.5	100	Population	Chlorophyll A concentration	EC50		Synedra radians	Diatom	Plants	Exponential growth phase (log)	Tang,J.X., K.D. Hoagland, and B.D. Siegfried	1997	Differential Toxicity of Atrazine to Selected Freshwater Algae	Bull. Environ. Contam. Toxicol.59(4): 631-637	18457	1203246	206351	27	40	81	1	AcuteEffect	100	17.1429	1	FALSE
1912-24-9	Atrazine	0.606077	60.6077	100	Population	Population growth rate	EC50	1	Scenedesmus acutus var. acutus	Green Algae	Plants	Not reported	Chalifour,A., A. Leblanc, L. Sleno, and P. Juneau	2016	Sensitivity of Scenedesmus obliquus and Microcystis aeruginosa to Atrazine: Effects of Acclimation and Mixed Cultures, and Their Removal Ability	Ecotoxicology25(10): 1822-1831	174405	2189361	2377875	27	40	81	1	AcuteEffect	100	17.1429	1	FALSE
1912-24-9	Atrazine	0.607	60.7	100	Ecosystem process	Primary productivity	EC50		Plantae	Plant Kingdom	Plants	Not reported	Pannard,A., B. Le Rouzic, and F. Binet	2009	Response of Phytoplankton Community to Low-Dose Atrazine Exposure Combined with Phosphorus Fluctuations	Arch. Environ. Contam. Toxicol.57(1): 50-59	118897	1339902	800859	27	40	81	1	AcuteEffect	100	17.1429	1	FALSE
1912-24-9	Atrazine	0.61	61	100	Population	Biomass	EC50	7	Lemna minor	Duckweed	Plants	Not reported	Tunic,T., V. Knezevic, U. Kerkez, A. Tubic, D. Sunjka, S. Lazic, D. Brkic, and I. Teodorovic	2015	Some Arguments in Favor of a Myriophyllum aquaticum Growth Inhibition Test in a Water-Sediment System as an Additional Test in Risk Assessment of Herbicides	Environ. Toxicol. Chem.34:2104-2115	170972	2163465	2316499	27	40	81	1	AcuteEffect	100	17.1429	1	FALSE
1912-24-9	Atrazine	0.6171	61.71	100	Population	Biomass	IC50	7	Lemna minor	Duckweed	Plants	Not reported	Teodorovic,I., V. Knezevic, T. Tunic, M. Cucak, J.N. Lecic, A. Leovac, and I.I. Tumbas	2012	Myriophyllum aquaticum Versus Lemna minor: Sensitivity and Recovery Potential After Exposure to Atrazine	Environ. Toxicol. Chem.31(2): 417-426	160947	2093190	2170419	27	40	81	1	AcuteEffect	100	17.1429	1	FALSE
1912-24-9	Atrazine	0.62	6.2	10	Population	Photosystem II (PSII) electron transport activity	EC10	2	Algae	Algae	Plants	Not reported	Prosser,R.S., R.A. Brain, A.J. Hosmer, K.R. Solomon, and M.L. Hanson	2013	Assessing Sensitivity and Recovery of Field-Collected Periphyton Acutely Exposed to Atrazine Using PSII Inhibition Under Laboratory Conditions	Ecotoxicology22(9): 1367-1383	164780	2095924	2176192	24	13	32	1	NoEffect	10	17.1429	1	FALSE
1912-24-9	Atrazine	0.62	6.2	10	Population	Abundance	EC10		Lemna gibba	Inflated Duckweed	Plants	Not reported	Hoberg,J.R.	1993	Atrazine Technical - Toxicity to Duckweed (Lemna gibba)	SLI Report 93-4-4755:65 p.	103764	1280110	733516	24	13	32	1	NoEffect	10	17.1429	1	FALSE
1912-24-9	Atrazine	0.62	62	100	Biochemistry	Chlorophyll	EC50		Lemna minor	Duckweed	Plants	Not reported	Kirby,M.F., and D.A. Sheahan	1994	Effects of Atrazine, Isoproturon, and Mecoprop on the Macrophyte Lemna minor and the Alga Scenedesmus subspicatus	Bull. Environ. Contam. Toxicol.53(1): 120-126	13695	1157146	22476	27	40	81	1	AcuteEffect	100	17.1429	1	FALSE
1912-24-9	Atrazine	0.625	6.25	10	Genetics	Nuclear abnormality	LOEL		Oreochromis niloticus	Nile Tilapia	Fish	Not reported	De campos Ventura,B., D. De Fransceschi de Angelis, and M.A. Marin-Morales	2008	Mutagenic and Genotoxic Effects of the Atrazine Herbicide in Oreochromis niloticus (Perciformes, Cichlidae) Detected by the Micronuclei Test and the Comet Assay	Pestic. Biochem. Physiol.90(1): 42-51	103350	1279355	732691	37	33	86	1	LowEffect	10	17.1429	1	FALSE
1912-24-9	Atrazine	0.63	63	100	Population	Photosynthesis	EC50		Chlorella vulgaris	Green Algae	Plants	Not reported	Podola,B., and M. Melkonian	2005	Selective Real-Time Herbicide Monitoring by an Array Chip Biosensor Employing Diverse Microalgae	J. Appl. Phycol.17(3): 261-271	83755	1255781	705050	27	40	81	1	AcuteEffect	100	17.1429	1	FALSE
1912-24-9	Atrazine	0.634	63.4	100	Population	Abundance	IC50	4	Pseudokirchneriella subcapitata	Green Algae	Plants	Not reported	Garrett,D.C.	2004	Effects of Methanol, Atrazine, and Copper on the Ultrastructure of Pseudokirchneriella subcapitata (Selenastrum capricornutum)	Ph.D.Thesis, University of North Texas, Denton, TX:192 p.	82748	1255703	704996	27	40	81	1	AcuteEffect	100	17.1429	1	FALSE
1912-24-9	Atrazine	0.64	6.4	10	Development	Weight	LOEC		Hyla versicolor	Gray Tree Frog	Fish	Tadpole	Relyea,R.A.	2009	A Cocktail of Contaminants: How Mixtures of Pesticides at Low Concentrations Affect Aquatic Communities	Oceanologia (Wroc.)159:363-376	114296	1318436	776888	37	33	86	1	LowEffect	10	17.1429	1	FALSE
1912-24-9	Atrazine	0.64	64	100	Population	Biomass	EC50	28	Lemna gibba	Inflated Duckweed	Plants	Not reported	Brain,R.A., A.J. Hosmer, D. Desjardins, T.Z. Kendall, H.O. Krueger, and S.B. Wall	2012	Recovery of Duckweed from Time-Varying Exposure to Atrazine	Environ. Toxicol. Chem.31(5): 1121-1128	160945	2093302	2171024	27	40	81	1	AcuteEffect	100	17.1429	1	FALSE
1912-24-9	Atrazine	0.642	64.2	100	Population	Abundance	EC50		Lemna gibba	Inflated Duckweed	Plants	Not reported	Rentz,N.C.	2009	Evaluating the Field and Laboratory Efficacy of a Toxicity Test for the Aquatic Macrophyte Elodea canadensis	M.S.Thesis, University of Manitoba, Canada:219 p.	154073	1340726	801812	27	40	81	1	AcuteEffect	100	17.1429	1	FALSE
1912-24-9	Atrazine	0.643	64.3	100	Population	Biomass	EC50		Lemna gibba	Inflated Duckweed	Plants	Not reported	Rentz,N.C.	2009	Evaluating the Field and Laboratory Efficacy of a Toxicity Test for the Aquatic Macrophyte Elodea canadensis	M.S.Thesis, University of Manitoba, Canada:219 p.	154073	1340735	801823	27	40	81	1	AcuteEffect	100	17.1429	1	FALSE
1912-24-9	Atrazine	0.65	6.5	10	Population	Photosystem II (PSII) electron transport activity	EC10	2	Algae	Algae	Plants	Not reported	Prosser,R.S., R.A. Brain, A.J. Hosmer, K.R. Solomon, and M.L. Hanson	2013	Assessing Sensitivity and Recovery of Field-Collected Periphyton Acutely Exposed to Atrazine Using PSII Inhibition Under Laboratory Conditions	Ecotoxicology22(9): 1367-1383	164780	2095911	2176068	24	13	32	1	NoEffect	10	17.1429	1	FALSE
1912-24-9	Atrazine	0.65	6.5	10	Population	Abundance	EC10		Pseudokirchneriella subcapitata	Green Algae	Plants	Not reported	Hoberg,J.R.	1993	Atrazine Technical - Toxicity to the Freshwater Green Alga, (Selenastrum capricornutum)	Final SLI Rep.No.93-4-4751, Springborn Lab.Inc., Environ.Sci.Div., Wareham, MA:63 p.	69630	1238656	225555	24	13	32	1	NoEffect	10	17.1429	1	FALSE
1912-24-9	Atrazine	0.65	65	100	Physiology	Photosystem II (PSII) electron transport activity	EC50		Synedra ulna	Diatom	Plants	Not reported	Schmitt-Jansen,M., and R. Altenburger	2007	The Use of Pulse-Amplitude Modulated (PAM) Fluorescence-Based Methods to Evaluate Effects of Herbicides in Microalgal Systems of Different Complexity	Toxicol. Environ. Chem.89(4): 665-681	107435	1340620	801659	27	40	81	1	AcuteEffect	100	17.1429	1	FALSE
1912-24-9	Atrazine	0.65	65	100	Population	Abundance	EC50		Pseudokirchneriella subcapitata	Green Algae	Plants	Not reported	Fairchild,J., S. Ruessler, M. Nelson, and P. Haverland	1994	Bioavailability and Toxicity of Agricultural Chemicals in Runoff from MSEA Sites: Potential Impacts on Non-Target Aquatic Organisms: An Aquatic Hazard Assessment of Four Herbicides Using Six Species of Algae and Five S	Final report for IAG DW14935600-01-2. Environmental Research Laboratory, U.S. Environmental Protection Agency, Duluth, MN:123 p.	152770	1340687	801770	27	40	81	1	AcuteEffect	100	17.1429	1	FALSE
1912-24-9	Atrazine	0.65	65	100	Population	Abundance	EC50	21	Lemna gibba	Inflated Duckweed	Plants	Not reported	Brain,R.A., A.J. Hosmer, D. Desjardins, T.Z. Kendall, H.O. Krueger, and S.B. Wall	2012	Recovery of Duckweed from Time-Varying Exposure to Atrazine	Environ. Toxicol. Chem.31(5): 1121-1128	160945	2093298	2170986	27	40	81	1	AcuteEffect	100	17.1429	1	FALSE
1912-24-9	Atrazine	0.66	66	100	Population	Population growth rate	EC50		Chlorella fusca var. vacuolata	Green Algae	Plants	Exponential growth phase (log)	Vallotton,N., R.I.L. Eggen, B.I. Escher, J. Krayenbuhl, and N. Chevre	2008	Effect of Pulse Herbicidal Exposure on Scenedesmus vacuolatus: A Comparison of Two Photosystem II Inhibitors	Environ. Toxicol. Chem.27(6): 1399-1407	103346	1279436	732776	27	40	81	1	AcuteEffect	100	17.1429	1	FALSE
1912-24-9	Atrazine	0.66	66	100	Population	Biomass	EC50	19	Lemna gibba	Inflated Duckweed	Plants	Not reported	Brain,R.A., A.J. Hosmer, D. Desjardins, T.Z. Kendall, H.O. Krueger, and S.B. Wall	2012	Recovery of Duckweed from Time-Varying Exposure to Atrazine	Environ. Toxicol. Chem.31(5): 1121-1128	160945	2093296	2170980	27	40	81	1	AcuteEffect	100	17.1429	1	FALSE
1912-24-9	Atrazine	0.6652	66.52	100	Population	Biomass	IC50	9	Lemna minor	Duckweed	Plants	Not reported	Teodorovic,I., V. Knezevic, T. Tunic, M. Cucak, J.N. Lecic, A. Leovac, and I.I. Tumbas	2012	Myriophyllum aquaticum Versus Lemna minor: Sensitivity and Recovery Potential After Exposure to Atrazine	Environ. Toxicol. Chem.31(2): 417-426	160947	2093206	2170472	27	40	81	1	AcuteEffect	100	17.1429	1	FALSE
1912-24-9	Atrazine	0.666	66.6	100	Population	Population changes, general	EC50		Pediastrum sp.	Green Algae	Plants	Exponential growth phase (log)	Tang,J.X., K.D. Hoagland, and B.D. Siegfried	1997	Differential Toxicity of Atrazine to Selected Freshwater Algae	Bull. Environ. Contam. Toxicol.59(4): 631-637	18457	1203209	163436	27	40	81	1	AcuteEffect	100	17.1429	1	FALSE
1912-24-9	Atrazine	0.668	66.8	100	Population	Abundance	EC50		Lemna minor	Duckweed	Plants	Not reported	Rentz,N.C.	2009	Evaluating the Field and Laboratory Efficacy of a Toxicity Test for the Aquatic Macrophyte Elodea canadensis	M.S.Thesis, University of Manitoba, Canada:219 p.	154073	1340780	801876	27	40	81	1	AcuteEffect	100	17.1429	1	FALSE
1912-24-9	Atrazine	0.668626	66.8626	100	Population	Biomass	IC50/	2.5	Chlamydomonas reinhardtii	Green Algae	Plants	Exponential growth phase (log)	Forster,B., P.B. Heifetz, A. Lardans, J.E. Boynton, and N.W. Gillham	1997	Herbicide Resistance and Growth of D1 Ala251 Mutants in Chlamydomonas	Z. Naturforsch. Sect. C J. Biosci.52(9/10): 654-664	71603	1259066	709148	27	40	81	1	AcuteEffect	100	17.1429	1	FALSE
1912-24-9	Atrazine	0.67	67	100	Population	Abundance	EC50	28	Lemna gibba	Inflated Duckweed	Plants	Not reported	Brain,R.A., A.J. Hosmer, D. Desjardins, T.Z. Kendall, H.O. Krueger, and S.B. Wall	2012	Recovery of Duckweed from Time-Varying Exposure to Atrazine	Environ. Toxicol. Chem.31(5): 1121-1128	160945	2093302	2171016	27	40	81	1	AcuteEffect	100	17.1429	1	FALSE
1912-24-9	Atrazine	0.678	67.8	100	Population	Population changes, general	EC50		Chlorella sp.	Green Algae	Plants	Exponential growth phase (log)	Tang,J.X., K.D. Hoagland, and B.D. Siegfried	1997	Differential Toxicity of Atrazine to Selected Freshwater Algae	Bull. Environ. Contam. Toxicol.59(4): 631-637	18457	1203207	163434	27	40	81	1	AcuteEffect	100	17.1429	1	FALSE
1912-24-9	Atrazine	0.68	68	100	Population	Photosynthesis	EC50		Algae	Algae	Plants	Not reported	Berard,A., and C. Benninghoff	2001	Pollution-Induced Community Tolerance (PICT) and Seasonal Variations in the Sensitivity of Phytoplankton to Atrazine in Nanocosms	Chemosphere45(4-5): 427-437	62042	1254712	703586	27	40	81	1	AcuteEffect	100	17.1429	1	FALSE
1912-24-9	Atrazine	0.682	68.2	100	Population	Population growth rate	EC50	4	Chlorella fusca ssp. fusca	Green Algae	Plants	Exponential growth phase (log)	Kotrikla,A., G. Gatidou, and T.D. Lekkas	1999	Toxic Effects of Atrazine, Deethyl-Atrazine, Deisopropyl-Atrazine and Metolachlor on Chlorella fusca var-fusca	Global NEST J.1(1): 39-45	174736	2190922	2382898	27	40	81	1	AcuteEffect	100	17.1429	1	FALSE
1912-24-9	Atrazine	0.687	68.7	100	Population	Population growth rate	EC50		Synedra radians	Diatom	Plants	Exponential growth phase (log)	Tang,J.X., K.D. Hoagland, and B.D. Siegfried	1997	Differential Toxicity of Atrazine to Selected Freshwater Algae	Bull. Environ. Contam. Toxicol.59(4): 631-637	18457	1203242	206346	27	40	81	1	AcuteEffect	100	17.1429	1	FALSE
1912-24-9	Atrazine	0.688037	68.8037	100	Population	Population growth rate	EC50	1	Scenedesmus acutus var. acutus	Green Algae	Plants	Not reported	Chalifour,A., A. Leblanc, L. Sleno, and P. Juneau	2016	Sensitivity of Scenedesmus obliquus and Microcystis aeruginosa to Atrazine: Effects of Acclimation and Mixed Cultures, and Their Removal Ability	Ecotoxicology25(10): 1822-1831	174405	2189359	2377873	27	40	81	1	AcuteEffect	100	17.1429	1	FALSE
1912-24-9	Atrazine	0.694	69.4	100	Population	Population growth rate	EC50		Dunaliella tertiolecta	Green Algae	Plants	Exponential growth phase (log)	DeLorenzo,M.E., and L. Serrano	2006	Mixture Toxicity of the Antifouling Compound Irgarol to the Marine Phytoplankton Species Dunaliella tertiolecta	J. Environ. Sci. Health Part B Pestic. Food Contam. Agric. Wastes41(8): 1349-1360	92068	1339871	800828	27	40	81	1	AcuteEffect	100	17.1429	1	FALSE
1912-24-9	Atrazine	0.696665	69.6665	100	Population	Chlorophyll	EC50	1	Lemna minor	Duckweed	Plants	Not reported	Kuster,A., and R. Altenburger	2007	Development and Validation of a New Fluorescence-Based Bioassay for Aquatic Macrophyte Species	Chemosphere67(1): 194-201	103269	1282727	736441	27	40	81	1	AcuteEffect	100	17.1429	1	FALSE
1912-24-9	Atrazine	0.697	69.7	100	Physiology	Photosynthesis	EC50		Pseudokirchneriella subcapitata	Green Algae	Plants	Exponential growth phase (log)	Turbak,S.C., S.B. Olson, and G.A. McFeters	1986	Comparison of Algal Assay Systems for Detecting Waterborne Herbicides and Metals	Water Res.20(1): 91-96	11780	1140743	72639	27	40	81	1	AcuteEffect	100	17.1429	1	FALSE
1912-24-9	Atrazine	0.7	7	10	Population	Population growth rate	LOEC		Scenedesmus acutus	Green Algae	Plants	Not reported	Carrasco,J.M., and C. Sabater	1997	Toxicity of Atrazine and Chlorsulfuron to Algae	Toxicol. Environ. Chem.59:89-99	6712	1086152	180066	37	33	86	1	LowEffect	10	17.1429	1	FALSE
1912-24-9	Atrazine	0.71	7.1	10	Population	Biomass	EC10		Lemna gibba	Inflated Duckweed	Plants	Not reported	Rentz,N.C.	2009	Evaluating the Field and Laboratory Efficacy of a Toxicity Test for the Aquatic Macrophyte Elodea canadensis	M.S.Thesis, University of Manitoba, Canada:219 p.	154073	1340733	801821	24	13	32	1	NoEffect	10	17.1429	1	FALSE
1912-24-9	Atrazine	0.711763	7.11763	10	Physiology	Photosynthesis	EC10		Algae	Algae	Plants	Not reported	Guasch,H., and S. Sabater	1998	Light History Influences the Sensitivity to Atrazine in Periphytic Algae	J. Phycol.34(2): 233-241	59874	1276708	729096	24	13	32	1	NoEffect	10	17.1429	1	FALSE
1912-24-9	Atrazine	0.72	72	100	Population	Photosynthesis	EC50		Chlamydomonas sp.	Green Algae	Plants	Not reported	Podola,B., and M. Melkonian	2005	Selective Real-Time Herbicide Monitoring by an Array Chip Biosensor Employing Diverse Microalgae	J. Appl. Phycol.17(3): 261-271	83755	1255795	705071	27	40	81	1	AcuteEffect	100	17.1429	1	FALSE
1912-24-9	Atrazine	0.728164	7.28164	10	Physiology	Bioluminescence	EC10	1	Anabaena sp.	Blue-Green Algae	Plants	Not reported	Rodea-Palomares,I., M. Makowski, S. Gonzalo, M. Gonzalez-Pleiter, F. Leganes, and F. Fernandez-Pinas	2015	Effect of PFOA/PFOS Pre-Exposure on the Toxicity of the Herbicides 2,4-D, Atrazine, Diuron and Paraquat to a Model Aquatic Photosynthetic Microorganism	Chemosphere139:65-72	170799	2162541	2314278	24	13	32	1	NoEffect	10	17.1429	1	FALSE
1912-24-9	Atrazine	0.729	72.9	100	Population	Population changes, general	EC50		Chlorella sp.	Green Algae	Plants	Exponential growth phase (log)	Tang,J.X., K.D. Hoagland, and B.D. Siegfried	1997	Differential Toxicity of Atrazine to Selected Freshwater Algae	Bull. Environ. Contam. Toxicol.59(4): 631-637	18457	1203204	163431	27	40	81	1	AcuteEffect	100	17.1429	1	FALSE
1912-24-9	Atrazine	0.734	73.4	100	Population	Population changes, general	EC50		Chlamydomonas sp.	Green Algae	Plants	Exponential growth phase (log)	Tang,J.X., K.D. Hoagland, and B.D. Siegfried	1997	Differential Toxicity of Atrazine to Selected Freshwater Algae	Bull. Environ. Contam. Toxicol.59(4): 631-637	18457	1203194	163421	27	40	81	1	AcuteEffect	100	17.1429	1	FALSE
1912-24-9	Atrazine	0.735	73.5	100	Population	Abundance	EC50		Lemna minor	Duckweed	Plants	Not reported	Rentz,N.C.	2009	Evaluating the Field and Laboratory Efficacy of a Toxicity Test for the Aquatic Macrophyte Elodea canadensis	M.S.Thesis, University of Manitoba, Canada:219 p.	154073	1340779	801875	27	40	81	1	AcuteEffect	100	17.1429	1	FALSE
1912-24-9	Atrazine	0.74	7.4	10	Multiple	Multiple effects reported as one result	LC01		Rana catesbeiana	Bullfrog	Fish	Embryo	Birge,W.J., J.A. Black, and R.A. Kuehne	1980	Effects of Organic Compounds on Amphibian Reproduction	Research Report No. 121, Water Resources Research Institute, University of Kentucky, Lexington, KY:39 p.	6187	1080403	230651	24	13	32	1	NoEffect	10	17.1429	1	FALSE
1912-24-9	Atrazine	0.7405	74.05	100	Growth	Relative growth rate	IC50	9	Lemna minor	Duckweed	Plants	Not reported	Teodorovic,I., V. Knezevic, T. Tunic, M. Cucak, J.N. Lecic, A. Leovac, and I.I. Tumbas	2012	Myriophyllum aquaticum Versus Lemna minor: Sensitivity and Recovery Potential After Exposure to Atrazine	Environ. Toxicol. Chem.31(2): 417-426	160947	2093206	2170466	27	40	81	1	AcuteEffect	100	17.1429	1	FALSE
1912-24-9	Atrazine	0.746273	74.6273	100	Population	Population growth rate	EC50	3	Scenedesmus acutus var. acutus	Green Algae	Plants	Not reported	Chalifour,A., A. Leblanc, L. Sleno, and P. Juneau	2016	Sensitivity of Scenedesmus obliquus and Microcystis aeruginosa to Atrazine: Effects of Acclimation and Mixed Cultures, and Their Removal Ability	Ecotoxicology25(10): 1822-1831	174405	2189367	2377896	27	40	81	1	AcuteEffect	100	17.1429	1	FALSE
1912-24-9	Atrazine	0.75	7.5	10	Population	Photosystem II (PSII) electron transport activity	EC10	2	Algae	Algae	Plants	Not reported	Prosser,R.S., R.A. Brain, A.J. Hosmer, K.R. Solomon, and M.L. Hanson	2013	Assessing Sensitivity and Recovery of Field-Collected Periphyton Acutely Exposed to Atrazine Using PSII Inhibition Under Laboratory Conditions	Ecotoxicology22(9): 1367-1383	164780	2095927	2176207	24	13	32	1	NoEffect	10	17.1429	1	FALSE
1912-24-9	Atrazine	0.75	75	100	Population	Population growth rate	EC50	28	Lemna gibba	Inflated Duckweed	Plants	Not reported	Brain,R.A., A.J. Hosmer, D. Desjardins, T.Z. Kendall, H.O. Krueger, and S.B. Wall	2012	Recovery of Duckweed from Time-Varying Exposure to Atrazine	Environ. Toxicol. Chem.31(5): 1121-1128	160945	2093302	2171020	27	40	81	1	AcuteEffect	100	17.1429	1	FALSE
1912-24-9	Atrazine	0.75	75	100	Growth	Growth, general	IC50		Elodea canadensis	Waterweed	Plants	Not reported	Forney,D.R., and D.E. Davis	1981	Effects of Low Concentrations of Herbicides on Submersed Aquatic Plants	Weed Sci.29:677-685	4634	1060546	159001	27	40	81	1	AcuteEffect	100	17.1429	1	FALSE
1912-24-9	Atrazine	0.7572	75.72	100	Population	Biomass	EC50		Chlorella fusca	Green Algae	Plants	Stationary growth phase	Kotrikla,A., T. Lekkas, and G. Bletsa	1997	Toxicity of the Herbicide Atrazine, Two of Its Degradation Products and the Herbicide Metolachlor in Photosynthetic Microorganisms	Fresenius Environ. Bull.6:502-507	20116	1214824	188007	27	40	81	1	AcuteEffect	100	17.1429	1	FALSE
1912-24-9	Atrazine	0.7572	75.72	100	Population	Population growth rate	EC50		Chlorella fusca	Green Algae	Plants	Stationary growth phase	Kotrikla,A., T. Lekkas, and G. Bletsa	1997	Toxicity of the Herbicide Atrazine, Two of Its Degradation Products and the Herbicide Metolachlor in Photosynthetic Microorganisms	Fresenius Environ. Bull.6:502-507	20116	1214812	187995	27	40	81	1	AcuteEffect	100	17.1429	1	FALSE
1912-24-9	Atrazine	0.7572	75.72	100	Population	Abundance	EC50	12	Chlorella fusca ssp. fusca	Green Algae	Plants	Exponential growth phase (log)	Kotrikla,A., L. Themistoklis, and B. Georgia	1997	Toxicity of the Herbicide Atrazine, Two of Its Degradation Products and the Herbicide Metolachlor on Photosynthetic Microorganisms	Fresenius Environ. Bull.6:502-507	178703	2220885	2459468	27	40	81	1	AcuteEffect	100	17.1429	1	FALSE
1912-24-9	Atrazine	0.7574	75.74	100	Population	Population growth rate	EC50		Chlorella fusca	Green Algae	Plants	Stationary growth phase	Kotrikla,A., T. Lekkas, and G. Bletsa	1997	Toxicity of the Herbicide Atrazine, Two of Its Degradation Products and the Herbicide Metolachlor in Photosynthetic Microorganisms	Fresenius Environ. Bull.6:502-507	20116	1214811	187994	27	40	81	1	AcuteEffect	100	17.1429	1	FALSE
1912-24-9	Atrazine	0.7574	75.74	100	Population	Abundance	EC50	12	Chlorella fusca ssp. fusca	Green Algae	Plants	Exponential growth phase (log)	Kotrikla,A., L. Themistoklis, and B. Georgia	1997	Toxicity of the Herbicide Atrazine, Two of Its Degradation Products and the Herbicide Metolachlor on Photosynthetic Microorganisms	Fresenius Environ. Bull.6:502-507	178703	2220884	2459466	27	40	81	1	AcuteEffect	100	17.1429	1	FALSE
1912-24-9	Atrazine	0.7574	75.74	100	Population	Biomass	EC50		Chlorella fusca	Green Algae	Plants	Stationary growth phase	Kotrikla,A., T. Lekkas, and G. Bletsa	1997	Toxicity of the Herbicide Atrazine, Two of Its Degradation Products and the Herbicide Metolachlor in Photosynthetic Microorganisms	Fresenius Environ. Bull.6:502-507	20116	1214823	188006	27	40	81	1	AcuteEffect	100	17.1429	1	FALSE
1912-24-9	Atrazine	0.764	76.4	100	Population	Abundance	IC50	4	Pseudokirchneriella subcapitata	Green Algae	Plants	Not reported	Garrett,D.C.	2004	Effects of Methanol, Atrazine, and Copper on the Ultrastructure of Pseudokirchneriella subcapitata (Selenastrum capricornutum)	Ph.D.Thesis, University of North Texas, Denton, TX:192 p.	82748	1255704	704997	27	40	81	1	AcuteEffect	100	17.1429	1	FALSE
1912-24-9	Atrazine	0.7642	76.42	100	Population	Biomass	IC50	10	Myriophyllum aquaticum	Parrot Feather Watermilfoil	Plants	Not reported	Teodorovic,I., V. Knezevic, T. Tunic, M. Cucak, J.N. Lecic, A. Leovac, and I.I. Tumbas	2012	Myriophyllum aquaticum Versus Lemna minor: Sensitivity and Recovery Potential After Exposure to Atrazine	Environ. Toxicol. Chem.31(2): 417-426	160947	2093193	2170465	27	40	81	1	AcuteEffect	100	17.1429	1	FALSE
1912-24-9	Atrazine	0.767	76.7	100	Physiology	Photosynthesis	IC50		Cylindrotheca closterium	Diatom	Plants	Exponential growth phase (log)	Magnusson,M., K. Heimann, P. Quayle, and A.P. Negri	2010	Additive Toxicity of Herbicide Mixtures and Comparative Sensitivity of Tropical Benthic Microalgae	Mar. Pollut. Bull.60(11): 1978-1987	153836	1339297	800201	27	40	81	1	AcuteEffect	100	17.1429	1	FALSE
1912-24-9	Atrazine	0.769	76.9	100	Population	Population growth rate	EC50	4	Chlorella fusca ssp. fusca	Green Algae	Plants	Exponential growth phase (log)	Kotrikla,A., G. Gatidou, and T.D. Lekkas	1999	Toxic Effects of Atrazine, Deethyl-Atrazine, Deisopropyl-Atrazine and Metolachlor on Chlorella fusca var-fusca	Global NEST J.1(1): 39-45	174736	2190922	2382899	27	40	81	1	AcuteEffect	100	17.1429	1	FALSE
1912-24-9	Atrazine	0.77	77	100	Population	Biomass	EC50	23	Lemna gibba	Inflated Duckweed	Plants	Not reported	Brain,R.A., A.J. Hosmer, D. Desjardins, T.Z. Kendall, H.O. Krueger, and S.B. Wall	2012	Recovery of Duckweed from Time-Varying Exposure to Atrazine	Environ. Toxicol. Chem.31(5): 1121-1128	160945	2093301	2171012	27	40	81	1	AcuteEffect	100	17.1429	1	FALSE
1912-24-9	Atrazine	0.77	77	100	Population	Abundance	EC50	23	Lemna gibba	Inflated Duckweed	Plants	Not reported	Brain,R.A., A.J. Hosmer, D. Desjardins, T.Z. Kendall, H.O. Krueger, and S.B. Wall	2012	Recovery of Duckweed from Time-Varying Exposure to Atrazine	Environ. Toxicol. Chem.31(5): 1121-1128	160945	2093301	2171004	27	40	81	1	AcuteEffect	100	17.1429	1	FALSE
1912-24-9	Atrazine	0.77	77	100	Population	Population growth rate	EC50	23	Lemna gibba	Inflated Duckweed	Plants	Not reported	Brain,R.A., A.J. Hosmer, D. Desjardins, T.Z. Kendall, H.O. Krueger, and S.B. Wall	2012	Recovery of Duckweed from Time-Varying Exposure to Atrazine	Environ. Toxicol. Chem.31(5): 1121-1128	160945	2093301	2171008	27	40	81	1	AcuteEffect	100	17.1429	1	FALSE
1912-24-9	Atrazine	0.784	78.4	100	Population	Abundance	EC50	2	Pseudokirchneriella subcapitata	Green Algae	Plants	Not reported	Yeh,H.J., and C.Y. Chen	2006	Toxicity Assessment of Pesticides to Pseudokirchneriella subcapitata Under Air-Tight Test Environment	J. Hazard. Mater.131(1-3): 6-12	85816	2183252	2365251	27	40	81	1	AcuteEffect	100	17.1429	1	FALSE
1912-24-9	Atrazine	0.79	7.9	10	Hormone(s)	Cortisol	LOEC	10	Danio rerio	Zebra Danio	Fish	Sexually mature	Van der Kraak,G., J. Matsumoto, M. Kim, and A.J. Hosmer	2015	Atrazine and Its Degradates have Little Effect on the Corticosteroid Stress Response in the Zebrafish	Comp. Biochem. Physiol. C Toxicol. Pharmacol.170:1-7	170828	2163401	2316388	37	33	86	1	LowEffect	10	17.1429	1	FALSE
1912-24-9	Atrazine	0.79	79	100	Growth	Weight	EC50	14	Elodea canadensis	Waterweed	Plants	Not reported	Brain,R.A., J. Hoberg, A.J. Hosmer, and S.B. Wall	2012	Influence of Light Intensity on the Toxicity of Atrazine to the Submerged Freshwater Aquatic Macrophyte Elodea canadensis	Ecotoxicol. Environ. Saf.79:55-61	160884	2097727	2179928	27	40	81	1	AcuteEffect	100	17.1429	1	FALSE
1912-24-9	Atrazine	0.798037	7.98037	10	Physiology	Photosynthesis	EC10		Algae	Algae	Plants	Not reported	Guasch,H., and S. Sabater	1998	Light History Influences the Sensitivity to Atrazine in Periphytic Algae	J. Phycol.34(2): 233-241	59874	1276655	728915	24	13	32	1	NoEffect	10	17.1429	1	FALSE
1912-24-9	Atrazine	0.799	79.9	100	Population	Dry Biomass	EC50		Lemna minor	Duckweed	Plants	Not reported	Rentz,N.C.	2009	Evaluating the Field and Laboratory Efficacy of a Toxicity Test for the Aquatic Macrophyte Elodea canadensis	M.S.Thesis, University of Manitoba, Canada:219 p.	154073	1340768	801862	27	40	81	1	AcuteEffect	100	17.1429	1	FALSE
1912-24-9	Atrazine	0.8	80	100	Population	Photosynthesis	EC50		Algae	Algae	Plants	Not reported	Berard,A., and C. Benninghoff	2001	Pollution-Induced Community Tolerance (PICT) and Seasonal Variations in the Sensitivity of Phytoplankton to Atrazine in Nanocosms	Chemosphere45(4-5): 427-437	62042	1233932	235485	27	40	81	1	AcuteEffect	100	17.1429	1	FALSE
1912-24-9	Atrazine	0.8	80	100	Physiology	Photosynthesis	EC50		Chlorophyta	Green Algae Division	Plants	Not reported	Hersh,C.M., and W.G. Crumpton	1989	Atrazine Tolerance of Algae Isolated From Two Agricultural Streams	Environ. Toxicol. Chem.8(4): 327-332	393	1008183	108815	27	40	81	1	AcuteEffect	100	17.1429	1	FALSE
1912-24-9	Atrazine	0.8	80	100	Growth	Growth, general	IC50		Elodea canadensis	Waterweed	Plants	Not reported	Forney,D.R., and D.E. Davis	1981	Effects of Low Concentrations of Herbicides on Submersed Aquatic Plants	Weed Sci.29:677-685	4634	1060534	158989	27	40	81	1	AcuteEffect	100	17.1429	1	FALSE
1912-24-9	Atrazine	0.8	80	100	Growth	Length	IC50		Elodea canadensis	Waterweed	Plants	Not reported	Davis,D.E.	1980	Effects of Herbicides on Submerged Seed Plants	Completion Rep.Project A-067-ALA, Office of Water Res.and Technol., Washington, DC:19 p.	9159	1118063	141608	27	40	81	1	AcuteEffect	100	17.1429	1	FALSE
1912-24-9	Atrazine	0.806	80.6	100	Population	Population changes, general	EC50		Chlamydomonas sp.	Green Algae	Plants	Exponential growth phase (log)	Tang,J.X., K.D. Hoagland, and B.D. Siegfried	1997	Differential Toxicity of Atrazine to Selected Freshwater Algae	Bull. Environ. Contam. Toxicol.59(4): 631-637	18457	1203192	163419	27	40	81	1	AcuteEffect	100	17.1429	1	FALSE
1912-24-9	Atrazine	0.807	80.7	100	Population	Population changes, general	EC50		Scenedesmus quadricauda	Green Algae	Plants	Exponential growth phase (log)	Tang,J.X., K.D. Hoagland, and B.D. Siegfried	1997	Differential Toxicity of Atrazine to Selected Freshwater Algae	Bull. Environ. Contam. Toxicol.59(4): 631-637	18457	1203221	163448	27	40	81	1	AcuteEffect	100	17.1429	1	FALSE
1912-24-9	Atrazine	0.81	8.1	10	Physiology	Photosystem II (PSII) electron transport activity	EC10	7	Myriophyllum aquaticum	Parrot Feather Watermilfoil	Plants	Not reported	Ebke,K.P., C. Felten, and L. Doren	2013	Impact of Heterophylly on the Sensitivity of Myriophyllum aquaticum Biotests	Environ. Sci. Eur.25(6): 9 p.	164771	2095719	2175711	24	13	32	1	NoEffect	10	17.1429	1	FALSE
1912-24-9	Atrazine	0.81	81	100	Population	Abundance	EC50	4	Pseudokirchneriella subcapitata	Green Algae	Plants	Not reported	Hoberg,J.R.	1991	Atrazine Technical - Toxicity to the Freshwater Green Alga Selenastrum capricornutum	Final SLI Rep.No.91-1-3600, Springborn Lab.Inc., Environ.Sci.Div., Wareham, MA:50 p.	69631	1238664	225563	27	40	81	1	AcuteEffect	100	17.1429	1	FALSE
1912-24-9	Atrazine	0.814	81.4	100	Population	Population growth rate	IC50		Pseudokirchneriella subcapitata	Green Algae	Plants	Not reported	Fai,P.B., A. Grant, and B. Reid	2007	Chlorophyll a Fluorescence as a Biomarker for Rapid Toxicity Assessment	Environ. Toxicol. Chem.26(7): 1520-1531	102060	1279109	732431	27	40	81	1	AcuteEffect	100	17.1429	1	FALSE
1912-24-9	Atrazine	0.83	83	100	Physiology	Photosystem II (PSII) electron transport activity	EC50		Algae	Algae	Plants	Not reported	Schmitt-Jansen,M., and R. Altenburger	2007	The Use of Pulse-Amplitude Modulated (PAM) Fluorescence-Based Methods to Evaluate Effects of Herbicides in Microalgal Systems of Different Complexity	Toxicol. Environ. Chem.89(4): 665-681	107435	1340624	801663	27	40	81	1	AcuteEffect	100	17.1429	1	FALSE
1912-24-9	Atrazine	0.831	8.31	10	Physiology	Osmolality	LOEL		Salmo salar	Atlantic Salmon	Fish	Smolt	Waring,C.P., and A. Moore	2004	The Effect of Atrazine on Atlantic Salmon (Salmo salar) Smolts in Fresh Water and After Sea Water Transfer	Aquat. Toxicol.66(1): 93-104	72625	1254224	703011	37	33	86	1	LowEffect	10	17.1429	1	FALSE
1912-24-9	Atrazine	0.84	8.4	10	Physiology	Ventilation	LOEC		Salmo salar	Atlantic Salmon	Fish	Yolk sac larvae, sac larvae	Nieves-Puigdoller,K.	2007	Physiological Effects of Pesticides on Different Life Stages of Atlantic Salmon (Salmo salar)	Ph.D.Thesis, Univ.Massachusetts, Amherst:129 p.	112625	1328587	788100	37	33	86	1	LowEffect	10	17.1429	1	FALSE
1912-24-9	Atrazine	0.84	8.4	10	Physiology	Ventilation	LOEC		Salmo salar	Atlantic Salmon	Fish	Yolk sac larvae, sac larvae	Nieves-Puigdoller,K.	2007	Physiological Effects of Pesticides on Different Life Stages of Atlantic Salmon (Salmo salar)	Ph.D.Thesis, Univ.Massachusetts, Amherst:129 p.	112625	1328588	788101	37	33	86	1	LowEffect	10	17.1429	1	FALSE
1912-24-9	Atrazine	0.84	8.4	10	Biochemistry	Water content	LOEC		Salmo salar	Atlantic Salmon	Fish	Yolk sac larvae, sac larvae	Nieves-Puigdoller,K.	2007	Physiological Effects of Pesticides on Different Life Stages of Atlantic Salmon (Salmo salar)	Ph.D.Thesis, Univ.Massachusetts, Amherst:129 p.	112625	1328590	788104	37	33	86	1	LowEffect	10	17.1429	1	FALSE
1912-24-9	Atrazine	0.84	8.4	10	Hormone(s)	Cortisol	LOEC		Salmo salar	Atlantic Salmon	Fish	Yolk sac larvae, sac larvae	Nieves-Puigdoller,K.	2007	Physiological Effects of Pesticides on Different Life Stages of Atlantic Salmon (Salmo salar)	Ph.D.Thesis, Univ.Massachusetts, Amherst:129 p.	112625	1328599	788113	37	33	86	1	LowEffect	10	17.1429	1	FALSE
1912-24-9	Atrazine	0.841174	84.1174	100	Population	Population growth rate	EC50		Pseudokirchneriella subcapitata	Green Algae	Plants	Not reported	Guy,R.D., and D.R. Narine	1980	A Model System for the Investigation of Methods of Herbicide Speciation	Environ. Sci. Res.16:417-434	107574	1339858	800813	27	40	81	1	AcuteEffect	100	17.1429	1	FALSE
1912-24-9	Atrazine	0.845	84.5	100	Population	Biomass	EC50		Lemna minor	Duckweed	Plants	Not reported	Rentz,N.C.	2009	Evaluating the Field and Laboratory Efficacy of a Toxicity Test for the Aquatic Macrophyte Elodea canadensis	M.S.Thesis, University of Manitoba, Canada:219 p.	154073	1340771	801865	27	40	81	1	AcuteEffect	100	17.1429	1	FALSE
1912-24-9	Atrazine	0.855	8.55	10	Physiology	Photosystem II (PSII) electron transport activity	EC10	4	Anabaena flosaquae	Blue-Green Algae	Plants	Not reported	Brain,R.A., J.R. Arnie, J.R. Porch, and A.J. Hosmer	2012	Recovery of Photosynthesis and Growth Rate in Green, Blue-Green, and Diatom Algae After Exposure to Atrazine	Environ. Toxicol. Chem.31(11): 2572-2581	164767	2095659	2175598	24	13	32	1	NoEffect	10	17.1429	1	FALSE
1912-24-9	Atrazine	0.86	86	100	Population	Population growth rate	EC50	3	Scenedesmus acutus var. acutus	Green Algae	Plants	Exponential growth phase (log)	Liu,W., Y.B. Zhang, X. Quan, Y.H. Jin, and S. Chen	2009	Effect of Perfluorooctane Sulfonate on Toxicity and Cell Uptake of Other Compounds with Different Hydrophobicity in Green Alga	Chemosphere75(3): 405-409	116910	2158143	2304160	27	40	81	1	AcuteEffect	100	17.1429	1	FALSE
1912-24-9	Atrazine	0.86	86	100	Physiology	Photosystem II (PSII) electron transport activity	EC50		Chlorophyta	Green Algae Division	Plants	Not reported	Schmitt-Jansen,M., and R. Altenburger	2007	The Use of Pulse-Amplitude Modulated (PAM) Fluorescence-Based Methods to Evaluate Effects of Herbicides in Microalgal Systems of Different Complexity	Toxicol. Environ. Chem.89(4): 665-681	107435	1340623	801662	27	40	81	1	AcuteEffect	100	17.1429	1	FALSE
1912-24-9	Atrazine	0.86	86	100	Population	Abundance	EC50	19	Lemna gibba	Inflated Duckweed	Plants	Not reported	Brain,R.A., A.J. Hosmer, D. Desjardins, T.Z. Kendall, H.O. Krueger, and S.B. Wall	2012	Recovery of Duckweed from Time-Varying Exposure to Atrazine	Environ. Toxicol. Chem.31(5): 1121-1128	160945	2093296	2170972	27	40	81	1	AcuteEffect	100	17.1429	1	FALSE
1912-24-9	Atrazine	0.861	86.1	100	Population	Abundance	IC50	4	Pseudokirchneriella subcapitata	Green Algae	Plants	Not reported	Garrett,D.C.	2004	Effects of Methanol, Atrazine, and Copper on the Ultrastructure of Pseudokirchneriella subcapitata (Selenastrum capricornutum)	Ph.D.Thesis, University of North Texas, Denton, TX:192 p.	82748	1255700	704993	27	40	81	1	AcuteEffect	100	17.1429	1	FALSE
1912-24-9	Atrazine	0.863	86.3	100	Population	Abundance	EC50		Lemna minor	Duckweed	Plants	Not reported	Blackburn,R.A.	1985	The Effects of Single and Joint Toxicity of Atrazine and Alachlor on Three Non-Target Aquatic Organisms	M.S.Thesis, University of Kansas, Lawrence, KS:163 p.	71619	1255464	704705	27	40	81	1	AcuteEffect	100	17.1429	1	FALSE
1912-24-9	Atrazine	0.87	87	100	Physiology	Photosystem II (PSII) electron transport activity	EC50	4	Anabaena flosaquae	Blue-Green Algae	Plants	Not reported	Brain,R.A., J.R. Arnie, J.R. Porch, and A.J. Hosmer	2012	Recovery of Photosynthesis and Growth Rate in Green, Blue-Green, and Diatom Algae After Exposure to Atrazine	Environ. Toxicol. Chem.31(11): 2572-2581	164767	2095659	2175586	27	40	81	1	AcuteEffect	100	17.1429	1	FALSE
1912-24-9	Atrazine	0.876	87.6	100	Population	Population growth rate	EC50	4	Pseudokirchneriella subcapitata	Green Algae	Plants	Exponential growth phase (log)	Baxter,L., R.A. Brain, L. Lissemore, K.R. Solomon, M.L. Hanson, and R.S. Prosser	2016	Influence of Light, Nutrients, and Temperature on the Toxicity of Atrazine to the Algal Species Raphidocelis subcapitata: Implications for the Risk Assessment of Herbicides	Ecotoxicol. Environ. Saf.132:250-259	174384	2190082	2380366	27	40	81	1	AcuteEffect	100	17.1429	1	FALSE
1912-24-9	Atrazine	0.888	88.8	100	Population	Population changes, general	EC50		Pediastrum sp.	Green Algae	Plants	Exponential growth phase (log)	Tang,J.X., K.D. Hoagland, and B.D. Siegfried	1997	Differential Toxicity of Atrazine to Selected Freshwater Algae	Bull. Environ. Contam. Toxicol.59(4): 631-637	18457	1203213	163440	27	40	81	1	AcuteEffect	100	17.1429	1	FALSE
1912-24-9	Atrazine	0.889	88.9	100	Population	Population growth rate	EC50		Synedra radians	Diatom	Plants	Exponential growth phase (log)	Tang,J.X., K.D. Hoagland, and B.D. Siegfried	1997	Differential Toxicity of Atrazine to Selected Freshwater Algae	Bull. Environ. Contam. Toxicol.59(4): 631-637	18457	1203243	206347	27	40	81	1	AcuteEffect	100	17.1429	1	FALSE
1912-24-9	Atrazine	0.89	8.9	10	Population	Photosystem II (PSII) electron transport activity	EC10	2	Algae	Algae	Plants	Not reported	Prosser,R.S., R.A. Brain, A.J. Hosmer, K.R. Solomon, and M.L. Hanson	2013	Assessing Sensitivity and Recovery of Field-Collected Periphyton Acutely Exposed to Atrazine Using PSII Inhibition Under Laboratory Conditions	Ecotoxicology22(9): 1367-1383	164780	2095915	2176098	24	13	32	1	NoEffect	10	17.1429	1	FALSE
1912-24-9	Atrazine	0.89	89	100	Population	Population growth rate	EC50		Lemna gibba	Inflated Duckweed	Plants	Not reported	Mohammad,M., K. Itoh, and K. Suyama	2010	Effects of Herbicides on Lemna gibba and Recovery from Damage After Prolonged Exposure	Arch. Environ. Contam. Toxicol.58(3): 605-612	153828	1339617	800548	27	40	81	1	AcuteEffect	100	17.1429	1	FALSE
1912-24-9	Atrazine	0.899	89.9	100	Population	Abundance	EC50	2	Pseudokirchneriella subcapitata	Green Algae	Plants	Not reported	Yeh,H.J., and C.Y. Chen	2006	Toxicity Assessment of Pesticides to Pseudokirchneriella subcapitata Under Air-Tight Test Environment	J. Hazard. Mater.131(1-3): 6-12	85816	2183252	2365250	27	40	81	1	AcuteEffect	100	17.1429	1	FALSE
1912-24-9	Atrazine	0.899	89.9	100	Population	Abundance	IC50	4	Pseudokirchneriella subcapitata	Green Algae	Plants	Not reported	Garrett,D.C.	2004	Effects of Methanol, Atrazine, and Copper on the Ultrastructure of Pseudokirchneriella subcapitata (Selenastrum capricornutum)	Ph.D.Thesis, University of North Texas, Denton, TX:192 p.	82748	1255702	704995	27	40	81	1	AcuteEffect	100	17.1429	1	FALSE
1912-24-9	Atrazine	0.9	9	10	Population	Population growth rate	EC25		Pithophora oedogonia	Green Algae	Plants	Not reported	Kish,P.A.	2004	Effects of Roundup, Glean, Aatrex, and Their Active Ingredients (Glyphosate, Chlorsulfuron, and Atrazine) on Periphyton Communities Studied by Using Matlock Periphytometer and Bottle Tests	Ph.D.Thesis, Oklahoma State Univ., Stillwater, OK:166 p.	81674	1254392	703204	37	33	86	1	LowEffect	10	17.1429	1	FALSE
1912-24-9	Atrazine	0.9	90	100	Population	Chlorophyll	EC50		Microcystis sp.	Blue-Green Algae	Plants	Not reported	Fairchild,J.F., D.S. Ruessler, and A.R. Carlson	1998	Comparative Sensitivity of Five Species of Macrophytes and Six Species of Algae to Atrazine, Metribuzin, Alachlor, and Metolachlor	Environ. Toxicol. Chem.17(9): 1830-1834	19461	1211024	201469	27	40	81	1	AcuteEffect	100	17.1429	1	FALSE
1912-24-9	Atrazine	0.9	90	100	Population	Biomass	EC50	10	Lemna gibba	Inflated Duckweed	Plants	Not reported	Brain,R.A., A.J. Hosmer, D. Desjardins, T.Z. Kendall, H.O. Krueger, and S.B. Wall	2012	Recovery of Duckweed from Time-Varying Exposure to Atrazine	Environ. Toxicol. Chem.31(5): 1121-1128	160945	2093293	2170967	27	40	81	1	AcuteEffect	100	17.1429	1	FALSE
1912-24-9	Atrazine	0.90588	90.588	100	Physiology	Photosynthesis	EC50		Algae	Algae	Plants	Not reported	Guasch,H., and S. Sabater	1998	Light History Influences the Sensitivity to Atrazine in Periphytic Algae	J. Phycol.34(2): 233-241	59874	1276387	728098	27	40	81	1	AcuteEffect	100	17.1429	1	FALSE
1912-24-9	Atrazine	0.917	9.17	10	Population	Abundance	EC10	3	Pseudokirchneriella subcapitata	Green Algae	Plants	Exponential growth phase (log)	Baxter,L., R. Brain, R. Prosser, K. Solomon, and M. Hanson	2013	Sensitivity of a Green Alga to Atrazine is not Enhanced by Previous Acute Exposure	Environ. Pollut.181:325-328	165284	2104041	2190417	24	13	32	1	NoEffect	10	17.1429	1	FALSE
1912-24-9	Atrazine	0.92	92	100	Population	Chlorophyll A concentration	EC50		Synedra radians	Diatom	Plants	Exponential growth phase (log)	Tang,J.X., K.D. Hoagland, and B.D. Siegfried	1997	Differential Toxicity of Atrazine to Selected Freshwater Algae	Bull. Environ. Contam. Toxicol.59(4): 631-637	18457	1203247	206352	27	40	81	1	AcuteEffect	100	17.1429	1	FALSE
1912-24-9	Atrazine	0.92	92	100	Population	Abundance	EC50		Lemna minor	Duckweed	Plants	Not reported	Fairchild,J.F., D.S. Ruessler, and A.R. Carlson	1998	Comparative Sensitivity of Five Species of Macrophytes and Six Species of Algae to Atrazine, Metribuzin, Alachlor, and Metolachlor	Environ. Toxicol. Chem.17(9): 1830-1834	19461	1211030	201475	27	40	81	1	AcuteEffect	100	17.1429	1	FALSE
1912-24-9	Atrazine	0.9234	92.34	100	Mortality	Mortality	LC50	1	Alaria sp.	Trematode	Invertebrates	Not reported	Koprivnikar,J., M.R. Forbes, and R.L. Baker	2006	Effects of Atrazine on Cercarial Longevity, Activity, and Infectivity	J. Parasitol.92(2): 306-311	165418	2106789	2195182	27	40	81	1	AcuteEffect	100	17.1429	1	FALSE
1912-24-9	Atrazine	0.93	93	100	Population	Dry Biomass	EC50		Lemna gibba	Inflated Duckweed	Plants	Not reported	Rentz,N.C.	2009	Evaluating the Field and Laboratory Efficacy of a Toxicity Test for the Aquatic Macrophyte Elodea canadensis	M.S.Thesis, University of Manitoba, Canada:219 p.	154073	1340741	801829	27	40	81	1	AcuteEffect	100	17.1429	1	FALSE
1912-24-9	Atrazine	0.932	93.2	100	Growth	Area	EC50	4	Lemna minor	Duckweed	Plants	Not reported	Thorngren,J.L., A.D. Harwood, T.M. Murphy, K.E. Huff Hartz, C.Y. Fung, and M.J. Lydy	2016	Fate and Risk of Atrazine and Sulfentrazone to Nontarget Species at an Agriculture Site	Environ. Toxicol. Chem.9999(9999): 1-10	174501	2190498	2381851	27	40	81	1	AcuteEffect	100	17.1429	1	FALSE
1912-24-9	Atrazine	0.9351	93.51	100	Growth	Relative growth rate	IC50	10	Myriophyllum aquaticum	Parrot Feather Watermilfoil	Plants	Not reported	Teodorovic,I., V. Knezevic, T. Tunic, M. Cucak, J.N. Lecic, A. Leovac, and I.I. Tumbas	2012	Myriophyllum aquaticum Versus Lemna minor: Sensitivity and Recovery Potential After Exposure to Atrazine	Environ. Toxicol. Chem.31(2): 417-426	160947	2093193	2170437	27	40	81	1	AcuteEffect	100	17.1429	1	FALSE
1912-24-9	Atrazine	0.94	94	100	Population	Chlorophyll	EC50		Chlorella vulgaris	Green Algae	Plants	Not reported	Fairchild,J.F., D.S. Ruessler, and A.R. Carlson	1998	Comparative Sensitivity of Five Species of Macrophytes and Six Species of Algae to Atrazine, Metribuzin, Alachlor, and Metolachlor	Environ. Toxicol. Chem.17(9): 1830-1834	19461	1211021	201466	27	40	81	1	AcuteEffect	100	17.1429	1	FALSE
1912-24-9	Atrazine	0.94	94	100	Population	Population growth rate	EC50		Lemna gibba	Inflated Duckweed	Plants	Not reported	Rentz,N.C.	2009	Evaluating the Field and Laboratory Efficacy of a Toxicity Test for the Aquatic Macrophyte Elodea canadensis	M.S.Thesis, University of Manitoba, Canada:219 p.	154073	1340749	801839	27	40	81	1	AcuteEffect	100	17.1429	1	FALSE
1912-24-9	Atrazine	0.949	9.49	10	Population	Abundance	EC10	4	Pseudokirchneriella subcapitata	Green Algae	Plants	Not reported	Brain,R.A., J.R. Arnie, J.R. Porch, and A.J. Hosmer	2012	Recovery of Photosynthesis and Growth Rate in Green, Blue-Green, and Diatom Algae After Exposure to Atrazine	Environ. Toxicol. Chem.31(11): 2572-2581	164767	2095615	2175569	24	13	32	1	NoEffect	10	17.1429	1	FALSE
1912-24-9	Atrazine	0.949	94.9	100	Population	Abundance	IC50	4	Pseudokirchneriella subcapitata	Green Algae	Plants	Not reported	Garrett,D.C.	2004	Effects of Methanol, Atrazine, and Copper on the Ultrastructure of Pseudokirchneriella subcapitata (Selenastrum capricornutum)	Ph.D.Thesis, University of North Texas, Denton, TX:192 p.	82748	1255701	704994	27	40	81	1	AcuteEffect	100	17.1429	1	FALSE
1912-24-9	Atrazine	0.95	95	100	Physiology	Photosystem II (PSII) electron transport activity	EC50		Bacillariophyta	Diatom Division	Plants	Not reported	Schmitt-Jansen,M., and R. Altenburger	2007	The Use of Pulse-Amplitude Modulated (PAM) Fluorescence-Based Methods to Evaluate Effects of Herbicides in Microalgal Systems of Different Complexity	Toxicol. Environ. Chem.89(4): 665-681	107435	1340622	801661	27	40	81	1	AcuteEffect	100	17.1429	1	FALSE
1912-24-9	Atrazine	0.95	95	100	Physiology	C-14 Uptake	EC50		Algae	Algae	Plants	Not reported	Schmitt-Jansen,M., and R. Altenburger	2008	Community-Level Microalgal Toxicity Assessment by Multiwavelength-Excitation PAM Fluorometry	Aquat. Toxicol.86(1): 49-58	110589	1340540	801572	27	40	81	1	AcuteEffect	100	17.1429	1	FALSE
1912-24-9	Atrazine	0.95	95	100	Population	Abundance	EC50	4	Oophila sp.	Algae	Plants	Exponential growth phase (log)	Baxter,L., R. Brain, J.L. Rodriguez-Gil, A. Hosmer, K. Solomon, and M. Hanson	2014	Response of the Green Alga Oophila sp., a Salamander Endosymbiont, to a PSII-Inhibitor Under Laboratory Conditions	Environ. Toxicol. Chem.33(8): 1858-1864	170806	2162470	2314174	27	40	81	1	AcuteEffect	100	17.1429	1	FALSE
1912-24-9	Atrazine	0.952	9.52	10	Population	Abundance	EC10	4	Navicula pelliculosa	Diatom	Plants	Not reported	Brain,R.A., J.R. Arnie, J.R. Porch, and A.J. Hosmer	2012	Recovery of Photosynthesis and Growth Rate in Green, Blue-Green, and Diatom Algae After Exposure to Atrazine	Environ. Toxicol. Chem.31(11): 2572-2581	164767	2095681	2175640	24	13	32	1	NoEffect	10	17.1429	1	FALSE
1912-24-9	Atrazine	0.959	95.9	100	Population	Chlorophyll	EC50	4	Lemna minor	Duckweed	Plants	Not reported	Hu,L.X., G.G. Ying, X.W. Chen, G.Y. Huang, Y.S. Liu, Y.X. Jiang, C.G. Pan, F. Tian, and F.L. Martin	2017	Fourier-Transform Infrared Spectroscopy as a Novel Approach to Providing Effect-Based Endpoints in Duckweed Toxicity Testing	Environ. Toxicol. Chem.36(2): 346-353	174379	2190556	2381983	27	40	81	1	AcuteEffect	100	17.1429	1	FALSE
1912-24-9	Atrazine	0.96	96	100	Physiology	Photosystem II (PSII) electron transport activity	EC50		Chlorella vulgaris	Green Algae	Plants	Not reported	Vedrine,C., J.C. Leclerc, C. Durrieu, and C. Tran-Minh	2003	Optical Whole-Cell Biosensor Using Chlorella vulgaris Designed for Monitoring Herbicides	Biosens. Bioelectron.18(4): 457-463	70033	1238836	225597	27	40	81	1	AcuteEffect	100	17.1429	1	FALSE
1912-24-9	Atrazine	0.96	96	100	Population	Population growth rate	EC50	4	Anabaena flosaquae	Blue-Green Algae	Plants	Not reported	Brain,R.A., J.R. Arnie, J.R. Porch, and A.J. Hosmer	2012	Recovery of Photosynthesis and Growth Rate in Green, Blue-Green, and Diatom Algae After Exposure to Atrazine	Environ. Toxicol. Chem.31(11): 2572-2581	164767	2095659	2175611	27	40	81	1	AcuteEffect	100	17.1429	1	FALSE
1912-24-9	Atrazine	0.968429	96.8429	100	Population	Abundance	EC50	1	Lemna minor	Duckweed	Plants	Not reported	Kuster,A., and R. Altenburger	2007	Development and Validation of a New Fluorescence-Based Bioassay for Aquatic Macrophyte Species	Chemosphere67(1): 194-201	103269	1282727	2368593	27	40	81	1	AcuteEffect	100	17.1429	1	FALSE
1912-24-9	Atrazine	0.97	9.7	10	Population	Population growth rate	LOEC	4	Lemna minor	Duckweed	Plants	Not reported	Hu,L.X., G.G. Ying, X.W. Chen, G.Y. Huang, Y.S. Liu, Y.X. Jiang, C.G. Pan, F. Tian, and F.L. Martin	2017	Fourier-Transform Infrared Spectroscopy as a Novel Approach to Providing Effect-Based Endpoints in Duckweed Toxicity Testing	Environ. Toxicol. Chem.36(2): 346-353	174379	2190556	2381979	37	33	86	1	LowEffect	10	17.1429	1	FALSE
1912-24-9	Atrazine	0.97	9.7	10	Cell(s)	Hemocyte	LOEL		Lymnaea stagnalis	Great Pond Snail	Invertebrates	Adult	Jacqueline,R., M. Luc, and B. Michel	2009	Haemocyte Lysosomal Fragility Facing an Environmental Reality: A Toxicological Perspective with Atrazine and Lymnaea stagnalis (Gastropoda, Pulmonata) as a Test Case	Ecotoxicol. Environ. Saf.72(6): 1719-1726	119258	1339949	800912	37	33	86	1	LowEffect	10	17.1429	1	FALSE
1912-24-9	Atrazine	0.971	97.1	100	Population	Photosystem II (PSII) electron transport activity	EC50	2	Algae	Algae	Plants	Not reported	Prosser,R.S., R.A. Brain, A.J. Hosmer, K.R. Solomon, and M.L. Hanson	2013	Assessing Sensitivity and Recovery of Field-Collected Periphyton Acutely Exposed to Atrazine Using PSII Inhibition Under Laboratory Conditions	Ecotoxicology22(9): 1367-1383	164780	2095918	2176130	27	40	81	1	AcuteEffect	100	17.1429	1	FALSE
1912-24-9	Atrazine	0.974899	97.4899	100	Population	Population growth rate	EC50	3	Microcystis aeruginosa	Blue-Green Algae	Plants	Not reported	Chalifour,A., A. Leblanc, L. Sleno, and P. Juneau	2016	Sensitivity of Scenedesmus obliquus and Microcystis aeruginosa to Atrazine: Effects of Acclimation and Mixed Cultures, and Their Removal Ability	Ecotoxicology25(10): 1822-1831	174405	2189368	2377901	27	40	81	1	AcuteEffect	100	17.1429	1	FALSE
1912-24-9	Atrazine	0.979213	97.9213	100	Population	Population growth rate	EC50	3	Scenedesmus acutus var. acutus	Green Algae	Plants	Not reported	Chalifour,A., A. Leblanc, L. Sleno, and P. Juneau	2016	Sensitivity of Scenedesmus obliquus and Microcystis aeruginosa to Atrazine: Effects of Acclimation and Mixed Cultures, and Their Removal Ability	Ecotoxicology25(10): 1822-1831	174405	2189366	2377894	27	40	81	1	AcuteEffect	100	17.1429	1	FALSE
1912-24-9	Atrazine	0.98	98	100	Population	Abundance	EC90		Lemna gibba	Inflated Duckweed	Plants	Not reported	Hoberg,J.R.	1993	Atrazine Technical - Toxicity to Duckweed (Lemna gibba)	SLI Report 93-11-5053:68 p.	103763	1279978	733371	27	40	81	1	AcuteEffect	100	17.1429	1	FALSE
1912-24-9	Atrazine	0.9817	98.17	100	Population	Biomass	IC50	12	Lemna minor	Duckweed	Plants	Not reported	Teodorovic,I., V. Knezevic, T. Tunic, M. Cucak, J.N. Lecic, A. Leovac, and I.I. Tumbas	2012	Myriophyllum aquaticum Versus Lemna minor: Sensitivity and Recovery Potential After Exposure to Atrazine	Environ. Toxicol. Chem.31(2): 417-426	160947	2093213	2170545	27	40	81	1	AcuteEffect	100	17.1429	1	FALSE
1912-24-9	Atrazine	0.982	9.82	10	Physiology	Photosystem II (PSII) electron transport activity	LOEC	4	Navicula pelliculosa	Diatom	Plants	Not reported	Brain,R.A., J.R. Arnie, J.R. Porch, and A.J. Hosmer	2012	Recovery of Photosynthesis and Growth Rate in Green, Blue-Green, and Diatom Algae After Exposure to Atrazine	Environ. Toxicol. Chem.31(11): 2572-2581	164767	2095681	2175627	37	33	86	1	LowEffect	10	17.1429	1	FALSE
1912-24-9	Atrazine	0.987	9.87	10	Biochemistry	Potassium content	LOEL		Salmo salar	Atlantic Salmon	Fish	Smolt	Waring,C.P., and A. Moore	2004	The Effect of Atrazine on Atlantic Salmon (Salmo salar) Smolts in Fresh Water and After Sea Water Transfer	Aquat. Toxicol.66(1): 93-104	72625	1254220	703004	37	33	86	1	LowEffect	10	17.1429	1	FALSE
1912-24-9	Atrazine	1	10	10	Population	Abundance	LOEC		Asterionella formosa	Diatom	Plants	Exponential growth phase (log)	Seguin,F., C. Leboulanger, F. Rimet, J.C. Druart, and A. Berard	2001	Effects of Atrazine and Nicosulfuron on Phytoplankton in Systems of Increasing Complexity	Arch. Environ. Contam. Toxicol.40(2): 198-208	62246	1254681	703554	37	33	86	1	LowEffect	10	17.1429	1	FALSE
1912-24-9	Atrazine	1	10	10	Population	Population growth rate	LOEC	14	Chlamydomonas oblonga	Algae	Plants	Not reported	Kabra,A.N., M.K. Ji, J. Choi, J.R. Kim, S.P. Govindwar, and B.H. Jeon	2014	Toxicity of Atrazine and Its Bioaccumulation and Biodegradation in a Green Microalga, Chlamydomonas mexicana	Environ. Sci. Pollut. Res.21:12270-12278	170813	2162516	2314250	37	33	86	1	LowEffect	10	17.1429	1	FALSE
1912-24-9	Atrazine	1	10	10	Biochemistry	Chlorophyll A concentration	LOEC	14	Chlamydomonas oblonga	Algae	Plants	Not reported	Kabra,A.N., M.K. Ji, J. Choi, J.R. Kim, S.P. Govindwar, and B.H. Jeon	2014	Toxicity of Atrazine and Its Bioaccumulation and Biodegradation in a Green Microalga, Chlamydomonas mexicana	Environ. Sci. Pollut. Res.21:12270-12278	170813	2162516	2314258	37	33	86	1	LowEffect	10	17.1429	1	FALSE
1912-24-9	Atrazine	1	10	10	Population	Population growth rate	LOEC	14	Chlamydomonas oblonga	Algae	Plants	Not reported	Kabra,A.N., M.K. Ji, J. Choi, J.R. Kim, S.P. Govindwar, and B.H. Jeon	2014	Toxicity of Atrazine and Its Bioaccumulation and Biodegradation in a Green Microalga, Chlamydomonas mexicana	Environ. Sci. Pollut. Res.21:12270-12278	170813	2162516	2314249	37	33	86	1	LowEffect	10	17.1429	1	FALSE
1912-24-9	Atrazine	1	10	10	Biochemistry	Chlorophyll A concentration	LOEC	14	Chlamydomonas oblonga	Algae	Plants	Not reported	Kabra,A.N., M.K. Ji, J. Choi, J.R. Kim, S.P. Govindwar, and B.H. Jeon	2014	Toxicity of Atrazine and Its Bioaccumulation and Biodegradation in a Green Microalga, Chlamydomonas mexicana	Environ. Sci. Pollut. Res.21:12270-12278	170813	2162516	2314259	37	33	86	1	LowEffect	10	17.1429	1	FALSE
1912-24-9	Atrazine	1	10	10	Biochemistry	Chlorophyll A concentration	LOEC	14	Chlamydomonas oblonga	Algae	Plants	Not reported	Kabra,A.N., M.K. Ji, J. Choi, J.R. Kim, S.P. Govindwar, and B.H. Jeon	2014	Toxicity of Atrazine and Its Bioaccumulation and Biodegradation in a Green Microalga, Chlamydomonas mexicana	Environ. Sci. Pollut. Res.21:12270-12278	170813	2162516	2314260	37	33	86	1	LowEffect	10	17.1429	1	FALSE
1912-24-9	Atrazine	1	10	10	Population	Sex ratio	LOEL		Xenopus laevis	African Clawed Frog	Fish	Tadpole	Oka,T., O. Tooi, N. Mitsui, M. Miyahara, Y. Ohnishi, M. Takase, A. Kashiwagi, T. Shinkai, N. Santo, and T. Iguchi	2008	Effect of Atrazine on Metamorphosis and Sexual Differentiation in Xenopus laevis	Aquat. Toxicol.87(4): 215-226	103345	1279349	732685	37	33	86	1	LowEffect	10	17.1429	1	FALSE
1912-24-9	Atrazine	1	10	10	Morphology	Thickness	LOEC		Gobiocypris rarus	Chinese Rare Minnow	Fish	Sexually mature	Yang,L., J. Zha, W. Li, Z. Li, and Z. Wang	2010	Atrazine Affects Kidney and Adrenal Hormones (AHs) Related Genes Expressions of Rare Minnow (Gobiocypris rarus)	Aquat. Toxicol.97(3): 204-211	153620	1338904	799779	37	33	86	1	LowEffect	10	17.1429	1	FALSE
1912-24-9	Atrazine	1	10	10	Genetics	RNA to DNA ratio	LOEC		Pseudaphritis urvillii	Blennie	Fish	Adult	Davies,P.E., L.S.J. Cook, and D. Goenarso	1994	Sublethal Responses to Pesticides of Several Species of Australian Freshwater Fish and Crustaceans and Rainbow Trout	Environ. Toxicol. Chem.13(8): 1341-1354	4442	1059846	241712	37	33	86	1	LowEffect	10	17.1429	1	FALSE
1912-24-9	Atrazine	1	10	10	Genetics	Damage	LOEC	25	Danio rerio	Zebra Danio	Fish	Adult	Zhu,L., X. Dong, H. Xie, J. Wang, J. Wang, J. Su, and C. Yu	2011	DNA Damage and Effects on Glutathione-S-Transferase Activity Induced by Atrazine Exposure in Zebrafish (Danio rerio)	Environ. Toxicol.26(5): 480-488	165282	2103772	2189810	37	33	86	1	LowEffect	10	17.1429	1	FALSE
1912-24-9	Atrazine	1	10	10	Genetics	Damage	LOEC	25	Danio rerio	Zebra Danio	Fish	Adult	Zhu,L., X. Dong, H. Xie, J. Wang, J. Wang, J. Su, and C. Yu	2011	DNA Damage and Effects on Glutathione-S-Transferase Activity Induced by Atrazine Exposure in Zebrafish (Danio rerio)	Environ. Toxicol.26(5): 480-488	165282	2103772	2189819	37	33	86	1	LowEffect	10	17.1429	1	FALSE
1912-24-9	Atrazine	1	10	10	Genetics	Damage	LOEC	25	Danio rerio	Zebra Danio	Fish	Adult	Zhu,L., X. Dong, H. Xie, J. Wang, J. Wang, J. Su, and C. Yu	2011	DNA Damage and Effects on Glutathione-S-Transferase Activity Induced by Atrazine Exposure in Zebrafish (Danio rerio)	Environ. Toxicol.26(5): 480-488	165282	2103772	2189813	37	33	86	1	LowEffect	10	17.1429	1	FALSE
1912-24-9	Atrazine	1	10	10	Enzyme(s)	Glutathione S-transferase	LOEC	25	Danio rerio	Zebra Danio	Fish	Adult	Zhu,L., X. Dong, H. Xie, J. Wang, J. Wang, J. Su, and C. Yu	2011	DNA Damage and Effects on Glutathione-S-Transferase Activity Induced by Atrazine Exposure in Zebrafish (Danio rerio)	Environ. Toxicol.26(5): 480-488	165282	2103772	2189804	37	33	86	1	LowEffect	10	17.1429	1	FALSE
1912-24-9	Atrazine	1	10	10	Genetics	Damage	LOEC	25	Danio rerio	Zebra Danio	Fish	Adult	Zhu,L., X. Dong, H. Xie, J. Wang, J. Wang, J. Su, and C. Yu	2011	DNA Damage and Effects on Glutathione-S-Transferase Activity Induced by Atrazine Exposure in Zebrafish (Danio rerio)	Environ. Toxicol.26(5): 480-488	165282	2103772	2189815	37	33	86	1	LowEffect	10	17.1429	1	FALSE
1912-24-9	Atrazine	1	10	10	Genetics	Damage	LOEC	25	Danio rerio	Zebra Danio	Fish	Adult	Zhu,L., X. Dong, H. Xie, J. Wang, J. Wang, J. Su, and C. Yu	2011	DNA Damage and Effects on Glutathione-S-Transferase Activity Induced by Atrazine Exposure in Zebrafish (Danio rerio)	Environ. Toxicol.26(5): 480-488	165282	2103772	2189816	37	33	86	1	LowEffect	10	17.1429	1	FALSE
1912-24-9	Atrazine	1	10	10	Genetics	Damage	LOEC	25	Danio rerio	Zebra Danio	Fish	Adult	Zhu,L., X. Dong, H. Xie, J. Wang, J. Wang, J. Su, and C. Yu	2011	DNA Damage and Effects on Glutathione-S-Transferase Activity Induced by Atrazine Exposure in Zebrafish (Danio rerio)	Environ. Toxicol.26(5): 480-488	165282	2103772	2189814	37	33	86	1	LowEffect	10	17.1429	1	FALSE
1912-24-9	Atrazine	1	10	10	Genetics	Damage	LOEC	25	Danio rerio	Zebra Danio	Fish	Adult	Zhu,L., X. Dong, H. Xie, J. Wang, J. Wang, J. Su, and C. Yu	2011	DNA Damage and Effects on Glutathione-S-Transferase Activity Induced by Atrazine Exposure in Zebrafish (Danio rerio)	Environ. Toxicol.26(5): 480-488	165282	2103772	2189817	37	33	86	1	LowEffect	10	17.1429	1	FALSE
1912-24-9	Atrazine	1	10	10	Enzyme(s)	Glutathione S-transferase	LOEC	25	Danio rerio	Zebra Danio	Fish	Adult	Zhu,L., X. Dong, H. Xie, J. Wang, J. Wang, J. Su, and C. Yu	2011	DNA Damage and Effects on Glutathione-S-Transferase Activity Induced by Atrazine Exposure in Zebrafish (Danio rerio)	Environ. Toxicol.26(5): 480-488	165282	2103772	2189795	37	33	86	1	LowEffect	10	17.1429	1	FALSE
1912-24-9	Atrazine	1	10	10	Genetics	Damage	LOEC	25	Danio rerio	Zebra Danio	Fish	Adult	Zhu,L., X. Dong, H. Xie, J. Wang, J. Wang, J. Su, and C. Yu	2011	DNA Damage and Effects on Glutathione-S-Transferase Activity Induced by Atrazine Exposure in Zebrafish (Danio rerio)	Environ. Toxicol.26(5): 480-488	165282	2103772	2189818	37	33	86	1	LowEffect	10	17.1429	1	FALSE
1912-24-9	Atrazine	1	10	10	Genetics	Damage	LOEC	25	Danio rerio	Zebra Danio	Fish	Adult	Zhu,L., X. Dong, H. Xie, J. Wang, J. Wang, J. Su, and C. Yu	2011	DNA Damage and Effects on Glutathione-S-Transferase Activity Induced by Atrazine Exposure in Zebrafish (Danio rerio)	Environ. Toxicol.26(5): 480-488	165282	2103772	2189812	37	33	86	1	LowEffect	10	17.1429	1	FALSE
1912-24-9	Atrazine	1	10	10	Enzyme(s)	Glutathione S-transferase	LOEC	25	Danio rerio	Zebra Danio	Fish	Adult	Zhu,L., X. Dong, H. Xie, J. Wang, J. Wang, J. Su, and C. Yu	2011	DNA Damage and Effects on Glutathione-S-Transferase Activity Induced by Atrazine Exposure in Zebrafish (Danio rerio)	Environ. Toxicol.26(5): 480-488	165282	2103772	2189801	37	33	86	1	LowEffect	10	17.1429	1	FALSE
1912-24-9	Atrazine	1	10	10	Genetics	Damage	LOEC	25	Danio rerio	Zebra Danio	Fish	Adult	Zhu,L., X. Dong, H. Xie, J. Wang, J. Wang, J. Su, and C. Yu	2011	DNA Damage and Effects on Glutathione-S-Transferase Activity Induced by Atrazine Exposure in Zebrafish (Danio rerio)	Environ. Toxicol.26(5): 480-488	165282	2103772	2189811	37	33	86	1	LowEffect	10	17.1429	1	FALSE
1912-24-9	Atrazine	1	10	10	Enzyme(s)	Glutathione S-transferase	LOEC	25	Danio rerio	Zebra Danio	Fish	Adult	Zhu,L., X. Dong, H. Xie, J. Wang, J. Wang, J. Su, and C. Yu	2011	DNA Damage and Effects on Glutathione-S-Transferase Activity Induced by Atrazine Exposure in Zebrafish (Danio rerio)	Environ. Toxicol.26(5): 480-488	165282	2103772	2189802	37	33	86	1	LowEffect	10	17.1429	1	FALSE
1912-24-9	Atrazine	1	10	10	Enzyme(s)	Glutathione S-transferase	LOEC	25	Danio rerio	Zebra Danio	Fish	Adult	Zhu,L., X. Dong, H. Xie, J. Wang, J. Wang, J. Su, and C. Yu	2011	DNA Damage and Effects on Glutathione-S-Transferase Activity Induced by Atrazine Exposure in Zebrafish (Danio rerio)	Environ. Toxicol.26(5): 480-488	165282	2103772	2189803	37	33	86	1	LowEffect	10	17.1429	1	FALSE
1912-24-9	Atrazine	1	10	10	Growth	Growth rate	LOEL		Lemna minor	Duckweed	Plants	Not reported	Frankart,C., P. Eullaffroy, and G. Vernet	2003	Comparative Effects of Four Herbicides on Non-Photochemical Fluorescence Quenching in Lemna minor	Environ. Exp. Bot.49(2): 159-168	92905	1279967	733560	37	33	86	1	LowEffect	10	17.1429	1	FALSE
1912-24-9	Atrazine	1	10	10	Physiology	Photosystem II (PSII) electron transport activity	LOEC	7	Myriophyllum aquaticum	Parrot Feather Watermilfoil	Plants	Not reported	Ebke,K.P., C. Felten, and L. Doren	2013	Impact of Heterophylly on the Sensitivity of Myriophyllum aquaticum Biotests	Environ. Sci. Eur.25(6): 9 p.	164771	2095719	2175709	37	33	86	1	LowEffect	10	17.1429	1	FALSE
1912-24-9	Atrazine	1	10	10	Physiology	Photosystem II (PSII) electron transport activity	LOEC	7	Myriophyllum aquaticum	Parrot Feather Watermilfoil	Plants	Not reported	Ebke,K.P., C. Felten, and L. Doren	2013	Impact of Heterophylly on the Sensitivity of Myriophyllum aquaticum Biotests	Environ. Sci. Eur.25(6): 9 p.	164771	2095726	2175736	37	33	86	1	LowEffect	10	17.1429	1	FALSE
1912-24-9	Atrazine	1	10	10	Physiology	Photosystem II (PSII) electron transport activity	LOEC	7	Myriophyllum aquaticum	Parrot Feather Watermilfoil	Plants	Not reported	Ebke,K.P., C. Felten, and L. Doren	2013	Impact of Heterophylly on the Sensitivity of Myriophyllum aquaticum Biotests	Environ. Sci. Eur.25(6): 9 p.	164771	2095682	2175684	37	33	86	1	LowEffect	10	17.1429	1	FALSE
1912-24-9	Atrazine	1	10	10	Immunological	Phagocytosis	LOEC		Lymnaea stagnalis	Great Pond Snail	Invertebrates	Adult	Russo,J., and L. Lagadic	2004	Effects of Environmental Concentrations of Atrazine on Hemocyte Density and Phagocytic Activity in the Pond Snail Lymnaea stagnalis (Gastropoda, Pulmonata)	Environ. Pollut.127(2): 303-311	72619	1240383	237154	37	33	86	1	LowEffect	10	17.1429	1	FALSE
1912-24-9	Atrazine	1	10	10	Biochemistry	Hydrogen peroxide	LOEC		Lymnaea stagnalis	Great Pond Snail	Invertebrates	Adult	Russo,J., and L. Lagadic	2004	Effects of Environmental Concentrations of Atrazine on Hemocyte Density and Phagocytic Activity in the Pond Snail Lymnaea stagnalis (Gastropoda, Pulmonata)	Environ. Pollut.127(2): 303-311	72619	1240387	237158	37	33	86	1	LowEffect	10	17.1429	1	FALSE
1912-24-9	Atrazine	1	10	10	Immunological	Phagocytosis	LOEC		Lymnaea stagnalis	Great Pond Snail	Invertebrates	Adult	Russo,J., and L. Lagadic	2004	Effects of Environmental Concentrations of Atrazine on Hemocyte Density and Phagocytic Activity in the Pond Snail Lymnaea stagnalis (Gastropoda, Pulmonata)	Environ. Pollut.127(2): 303-311	72619	1254213	702995	37	33	86	1	LowEffect	10	17.1429	1	FALSE
1912-24-9	Atrazine	1	10	10	Biochemistry	Hydrogen peroxide	LOEC		Lymnaea stagnalis	Great Pond Snail	Invertebrates	Adult	Russo,J., and L. Lagadic	2004	Effects of Environmental Concentrations of Atrazine on Hemocyte Density and Phagocytic Activity in the Pond Snail Lymnaea stagnalis (Gastropoda, Pulmonata)	Environ. Pollut.127(2): 303-311	72619	1254214	702996	37	33	86	1	LowEffect	10	17.1429	1	FALSE
1912-24-9	Atrazine	1	10	10	Cell(s)	Number of cells	LOEC		Lymnaea stagnalis	Great Pond Snail	Invertebrates	Adult	Russo,J., and L. Lagadic	2004	Effects of Environmental Concentrations of Atrazine on Hemocyte Density and Phagocytic Activity in the Pond Snail Lymnaea stagnalis (Gastropoda, Pulmonata)	Environ. Pollut.127(2): 303-311	72619	1240375	237146	37	33	86	1	LowEffect	10	17.1429	1	FALSE
1912-24-9	Atrazine	1	10	10	Biochemistry	Hydrogen peroxide	LOEC		Lymnaea stagnalis	Great Pond Snail	Invertebrates	Adult	Russo,J., and L. Lagadic	2004	Effects of Environmental Concentrations of Atrazine on Hemocyte Density and Phagocytic Activity in the Pond Snail Lymnaea stagnalis (Gastropoda, Pulmonata)	Environ. Pollut.127(2): 303-311	72619	1240386	237157	37	33	86	1	LowEffect	10	17.1429	1	FALSE
1912-24-9	Atrazine	1	10	10	Cell(s)	Granulocyte	LOEC		Lymnaea stagnalis	Great Pond Snail	Invertebrates	Adult	Russo,J., and L. Lagadic	2004	Effects of Environmental Concentrations of Atrazine on Hemocyte Density and Phagocytic Activity in the Pond Snail Lymnaea stagnalis (Gastropoda, Pulmonata)	Environ. Pollut.127(2): 303-311	72619	1254212	702994	37	33	86	1	LowEffect	10	17.1429	1	FALSE
1912-24-9	Atrazine	1	100	100	Physiology	Photosystem II (PSII) electron transport activity	EC50		Nitzschia palea	Diatom	Plants	Not reported	Schmitt-Jansen,M., and R. Altenburger	2007	The Use of Pulse-Amplitude Modulated (PAM) Fluorescence-Based Methods to Evaluate Effects of Herbicides in Microalgal Systems of Different Complexity	Toxicol. Environ. Chem.89(4): 665-681	107435	1340618	801657	27	40	81	1	AcuteEffect	100	17.1429	1	FALSE
1912-24-9	Atrazine	1	100	100	Physiology	Photosynthesis	EC50		Anabaena variabilis	Blue-Green Algae	Plants	Not reported	Stratton,G.W.	1984	Effects of the Herbicide Atrazine and Its Degradation Products, Alone and in Combination, on Phototrophic Microorganisms	Arch. Environ. Contam. Toxicol.13(1): 35-42	11659	1139944	94230	27	40	81	1	AcuteEffect	100	17.1429	1	FALSE
1912-24-9	Atrazine	1	100	100	Growth	Growth, general	EC50/		Anabaena inaequalis	Blue-Green Algae	Plants	Not reported	Stratton,G.W.	1984	Effects of the Herbicide Atrazine and Its Degradation Products, Alone and in Combination, on Phototrophic Microorganisms	Arch. Environ. Contam. Toxicol.13(1): 35-42	11659	1139952	94238	27	40	81	1	AcuteEffect	100	17.1429	1	FALSE
1912-24-9	Atrazine	1	100	100	Physiology	Photosynthesis	EC50		Pseudokirchneriella subcapitata	Green Algae	Plants	Exponential growth phase (log)	Versteeg,D.J.	1990	Comparison of Short- and Long-Term Toxicity Test Results for the Green Alga, Selenastrum capricornutum	ASTM Spec. Tech. Publ.:40-48	17639	1196136	148365	27	40	81	1	AcuteEffect	100	17.1429	1	FALSE
1912-24-9	Atrazine	1	100	100	Growth	Growth, general	EC50/		Scenedesmus quadricauda	Green Algae	Plants	Not reported	Stratton,G.W.	1984	Effects of the Herbicide Atrazine and Its Degradation Products, Alone and in Combination, on Phototrophic Microorganisms	Arch. Environ. Contam. Toxicol.13(1): 35-42	11659	1139951	94237	27	40	81	1	AcuteEffect	100	17.1429	1	FALSE
1912-24-9	Atrazine	1	100	100	Population	Abundance	EC90		Pseudokirchneriella subcapitata	Green Algae	Plants	Not reported	Hoberg,J.R.	1993	Atrazine Technical - Toxicity to the Freshwater Green Alga, (Selenastrum capricornutum)	Final SLI Rep.No.93-4-4751, Springborn Lab.Inc., Environ.Sci.Div., Wareham, MA:63 p.	69630	1238662	225561	27	40	81	1	AcuteEffect	100	17.1429	1	FALSE
1912-24-9	Atrazine	1.009	100.9	100	Growth	Weight	IC50	12	Lemna minor	Duckweed	Plants	Not reported	Knezevic,V., T. Tunic, P. Gajic, P. Marjan, D. Savic, D. Tenji, and I. Teodorovic	2016	Getting More Ecologically Relevant Information from Laboratory Tests: Recovery of Lemna minor After Exposure to Herbicides and Their Mixtures	Arch. Environ. Contam. Toxicol.71(4): 572-588	174524	2189514	2378308	27	40	81	1	AcuteEffect	100	17.1429	1	FALSE
1912-24-9	Atrazine	1.01	10.1	10	Population	Abundance	EC10	3	Pseudokirchneriella subcapitata	Green Algae	Plants	Exponential growth phase (log)	Baxter,L., R. Brain, R. Prosser, K. Solomon, and M. Hanson	2013	Sensitivity of a Green Alga to Atrazine is not Enhanced by Previous Acute Exposure	Environ. Pollut.181:325-328	165284	2104041	2190413	24	13	32	1	NoEffect	10	17.1429	1	FALSE
1912-24-9	Atrazine	1.014	101.4	100	Population	Photosystem II (PSII) electron transport activity	EC50	2	Algae	Algae	Plants	Not reported	Prosser,R.S., R.A. Brain, A.J. Hosmer, K.R. Solomon, and M.L. Hanson	2013	Assessing Sensitivity and Recovery of Field-Collected Periphyton Acutely Exposed to Atrazine Using PSII Inhibition Under Laboratory Conditions	Ecotoxicology22(9): 1367-1383	164780	2095924	2176190	27	40	81	1	AcuteEffect	100	17.1429	1	FALSE
1912-24-9	Atrazine	1.02	102	100	Population	Abundance	EC50	10	Lemna gibba	Inflated Duckweed	Plants	Not reported	Brain,R.A., A.J. Hosmer, D. Desjardins, T.Z. Kendall, H.O. Krueger, and S.B. Wall	2012	Recovery of Duckweed from Time-Varying Exposure to Atrazine	Environ. Toxicol. Chem.31(5): 1121-1128	160945	2093293	2170945	27	40	81	1	AcuteEffect	100	17.1429	1	FALSE
1912-24-9	Atrazine	1.03	103	100	Physiology	Photosystem II (PSII) electron transport activity	EC50	4	Oophila sp.	Algae	Plants	Exponential growth phase (log)	Baxter,L., R. Brain, J.L. Rodriguez-Gil, A. Hosmer, K. Solomon, and M. Hanson	2014	Response of the Green Alga Oophila sp., a Salamander Endosymbiont, to a PSII-Inhibitor Under Laboratory Conditions	Environ. Toxicol. Chem.33(8): 1858-1864	170806	2162470	2314177	27	40	81	1	AcuteEffect	100	17.1429	1	FALSE
1912-24-9	Atrazine	1.03	103	100	Physiology	Photosynthesis	EC50		Algae	Algae	Plants	Not reported	Larsen,D.P., F.,Jr. DeNoyelles, F. Stay, and T. Shiroyama	1986	Comparisons of Single-Species, Microcosm and Experimental Pond Responses to Atrazine Exposure	Environ. Toxicol. Chem.5(2): 179-190	11777	1140720	108574	27	40	81	1	AcuteEffect	100	17.1429	1	FALSE
1912-24-9	Atrazine	1.03	103	100	Population	Abundance	EC50		Pseudokirchneriella subcapitata	Green Algae	Plants	Not reported	Fairchild,J., S. Ruessler, M. Nelson, and P. Haverland	1994	Bioavailability and Toxicity of Agricultural Chemicals in Runoff from MSEA Sites: Potential Impacts on Non-Target Aquatic Organisms: An Aquatic Hazard Assessment of Four Herbicides Using Six Species of Algae and Five S	Final report for IAG DW14935600-01-2. Environmental Research Laboratory, U.S. Environmental Protection Agency, Duluth, MN:123 p.	152770	1340686	801769	27	40	81	1	AcuteEffect	100	17.1429	1	FALSE
1912-24-9	Atrazine	1.042	104.2	100	Population	Photosynthesis	EC50		Pseudokirchneriella subcapitata	Green Algae	Plants	Not reported	Podola,B., and M. Melkonian	2005	Selective Real-Time Herbicide Monitoring by an Array Chip Biosensor Employing Diverse Microalgae	J. Appl. Phycol.17(3): 261-271	83755	1255797	705074	27	40	81	1	AcuteEffect	100	17.1429	1	FALSE
1912-24-9	Atrazine	1.047	104.7	100	Growth	Weight	IC50	12	Lemna minor	Duckweed	Plants	Not reported	Knezevic,V., T. Tunic, P. Gajic, P. Marjan, D. Savic, D. Tenji, and I. Teodorovic	2016	Getting More Ecologically Relevant Information from Laboratory Tests: Recovery of Lemna minor After Exposure to Herbicides and Their Mixtures	Arch. Environ. Contam. Toxicol.71(4): 572-588	174524	2189514	2378328	27	40	81	1	AcuteEffect	100	17.1429	1	FALSE
1912-24-9	Atrazine	1.05	105	100	Population	Photosynthesis	EC50		Algae	Algae	Plants	Not reported	Berard,A., and C. Benninghoff	2001	Pollution-Induced Community Tolerance (PICT) and Seasonal Variations in the Sensitivity of Phytoplankton to Atrazine in Nanocosms	Chemosphere45(4-5): 427-437	62042	1233934	235487	27	40	81	1	AcuteEffect	100	17.1429	1	FALSE
1912-24-9	Atrazine	1.0508	105.08	100	Population	Biomass	IC50	7	Lemna minor	Duckweed	Plants	Not reported	Teodorovic,I., V. Knezevic, T. Tunic, M. Cucak, J.N. Lecic, A. Leovac, and I.I. Tumbas	2012	Myriophyllum aquaticum Versus Lemna minor: Sensitivity and Recovery Potential After Exposure to Atrazine	Environ. Toxicol. Chem.31(2): 417-426	160947	2093190	2170435	27	40	81	1	AcuteEffect	100	17.1429	1	FALSE
1912-24-9	Atrazine	1.05686	10.5686	10	Physiology	Photosynthesis	EC10		Algae	Algae	Plants	Not reported	Guasch,H., and S. Sabater	1998	Light History Influences the Sensitivity to Atrazine in Periphytic Algae	J. Phycol.34(2): 233-241	59874	1276846	729523	24	13	32	1	NoEffect	10	17.1429	1	FALSE
1912-24-9	Atrazine	1.06	106	100	Physiology	Photosynthesis	EC50		Algae	Algae	Plants	Not reported	Larsen,D.P., F.,Jr. DeNoyelles, F. Stay, and T. Shiroyama	1986	Comparisons of Single-Species, Microcosm and Experimental Pond Responses to Atrazine Exposure	Environ. Toxicol. Chem.5(2): 179-190	11777	1140722	108576	27	40	81	1	AcuteEffect	100	17.1429	1	FALSE
1912-24-9	Atrazine	1.07	10.7	10	Population	Biomass	LOEC	60	Algae	Algae	Plants	Not reported	King,R.S., R.A. Brain, J.A. Back, C. Becker, M.V. Wright, V.T. Djomte, W.C. Scott, S.R. Virgil, B.W. Brooks, A.J. Hosme	2016	Effects of Pulsed Atrazine Exposures on Autotrophic Community Structure, Biomass, and Production in Field-Based Stream Mesocosms	Environ. Toxicol. Chem.35(3): 660-675	174493	2190168	2380869	37	33	86	1	LowEffect	10	17.1429	1	FALSE
1912-24-9	Atrazine	1.07	10.7	10	Population	Biomass	LOEC	60	Algae	Algae	Plants	Not reported	King,R.S., R.A. Brain, J.A. Back, C. Becker, M.V. Wright, V.T. Djomte, W.C. Scott, S.R. Virgil, B.W. Brooks, A.J. Hosme	2016	Effects of Pulsed Atrazine Exposures on Autotrophic Community Structure, Biomass, and Production in Field-Based Stream Mesocosms	Environ. Toxicol. Chem.35(3): 660-675	174493	2190168	2380888	37	33	86	1	LowEffect	10	17.1429	1	FALSE
1912-24-9	Atrazine	1.07	10.7	10	Population	Chlorophyll A concentration	LOEC	60	Algae	Algae	Plants	Not reported	King,R.S., R.A. Brain, J.A. Back, C. Becker, M.V. Wright, V.T. Djomte, W.C. Scott, S.R. Virgil, B.W. Brooks, A.J. Hosme	2016	Effects of Pulsed Atrazine Exposures on Autotrophic Community Structure, Biomass, and Production in Field-Based Stream Mesocosms	Environ. Toxicol. Chem.35(3): 660-675	174493	2190168	2381028	37	33	86	1	LowEffect	10	17.1429	1	FALSE
1912-24-9	Atrazine	1.07	10.7	10	Population	Chlorophyll A concentration	LOEC	60	Algae	Algae	Plants	Not reported	King,R.S., R.A. Brain, J.A. Back, C. Becker, M.V. Wright, V.T. Djomte, W.C. Scott, S.R. Virgil, B.W. Brooks, A.J. Hosme	2016	Effects of Pulsed Atrazine Exposures on Autotrophic Community Structure, Biomass, and Production in Field-Based Stream Mesocosms	Environ. Toxicol. Chem.35(3): 660-675	174493	2190168	2381030	37	33	86	1	LowEffect	10	17.1429	1	FALSE
1912-24-9	Atrazine	1.07	10.7	10	Population	Biomass	LOEC	60	Algae	Algae	Plants	Not reported	King,R.S., R.A. Brain, J.A. Back, C. Becker, M.V. Wright, V.T. Djomte, W.C. Scott, S.R. Virgil, B.W. Brooks, A.J. Hosme	2016	Effects of Pulsed Atrazine Exposures on Autotrophic Community Structure, Biomass, and Production in Field-Based Stream Mesocosms	Environ. Toxicol. Chem.35(3): 660-675	174493	2190168	2380884	37	33	86	1	LowEffect	10	17.1429	1	FALSE
1912-24-9	Atrazine	1.07	10.7	10	Population	Biomass	LOEC	60	Algae	Algae	Plants	Not reported	King,R.S., R.A. Brain, J.A. Back, C. Becker, M.V. Wright, V.T. Djomte, W.C. Scott, S.R. Virgil, B.W. Brooks, A.J. Hosme	2016	Effects of Pulsed Atrazine Exposures on Autotrophic Community Structure, Biomass, and Production in Field-Based Stream Mesocosms	Environ. Toxicol. Chem.35(3): 660-675	174493	2190168	2381020	37	33	86	1	LowEffect	10	17.1429	1	FALSE
1912-24-9	Atrazine	1.07	10.7	10	Population	Chlorophyll A concentration	LOEC	60	Algae	Algae	Plants	Not reported	King,R.S., R.A. Brain, J.A. Back, C. Becker, M.V. Wright, V.T. Djomte, W.C. Scott, S.R. Virgil, B.W. Brooks, A.J. Hosme	2016	Effects of Pulsed Atrazine Exposures on Autotrophic Community Structure, Biomass, and Production in Field-Based Stream Mesocosms	Environ. Toxicol. Chem.35(3): 660-675	174493	2190168	2381027	37	33	86	1	LowEffect	10	17.1429	1	FALSE
1912-24-9	Atrazine	1.07	10.7	10	Population	Biomass	LOEC	60	Hydrodictyon sp.	Green Algae	Plants	Not reported	King,R.S., R.A. Brain, J.A. Back, C. Becker, M.V. Wright, V.T. Djomte, W.C. Scott, S.R. Virgil, B.W. Brooks, A.J. Hosme	2016	Effects of Pulsed Atrazine Exposures on Autotrophic Community Structure, Biomass, and Production in Field-Based Stream Mesocosms	Environ. Toxicol. Chem.35(3): 660-675	174493	2190299	2381264	37	33	86	1	LowEffect	10	17.1429	1	FALSE
1912-24-9	Atrazine	1.07	10.7	10	Population	Biomass	LOEC	60	Algae	Algae	Plants	Not reported	King,R.S., R.A. Brain, J.A. Back, C. Becker, M.V. Wright, V.T. Djomte, W.C. Scott, S.R. Virgil, B.W. Brooks, A.J. Hosme	2016	Effects of Pulsed Atrazine Exposures on Autotrophic Community Structure, Biomass, and Production in Field-Based Stream Mesocosms	Environ. Toxicol. Chem.35(3): 660-675	174493	2190273	2381055	37	33	86	1	LowEffect	10	17.1429	1	FALSE
1912-24-9	Atrazine	1.07	10.7	10	Population	Biomass	LOEC	60	Algae	Algae	Plants	Not reported	King,R.S., R.A. Brain, J.A. Back, C. Becker, M.V. Wright, V.T. Djomte, W.C. Scott, S.R. Virgil, B.W. Brooks, A.J. Hosme	2016	Effects of Pulsed Atrazine Exposures on Autotrophic Community Structure, Biomass, and Production in Field-Based Stream Mesocosms	Environ. Toxicol. Chem.35(3): 660-675	174493	2190273	2381053	37	33	86	1	LowEffect	10	17.1429	1	FALSE
1912-24-9	Atrazine	1.07	10.7	10	Population	Chlorophyll A concentration	LOEC	60	Algae	Algae	Plants	Not reported	King,R.S., R.A. Brain, J.A. Back, C. Becker, M.V. Wright, V.T. Djomte, W.C. Scott, S.R. Virgil, B.W. Brooks, A.J. Hosme	2016	Effects of Pulsed Atrazine Exposures on Autotrophic Community Structure, Biomass, and Production in Field-Based Stream Mesocosms	Environ. Toxicol. Chem.35(3): 660-675	174493	2190273	2381062	37	33	86	1	LowEffect	10	17.1429	1	FALSE
1912-24-9	Atrazine	1.07	10.7	10	Development	Slowed, Retarded, Delayed or Non-development	LOEC	85	Bufo bufo ssp. gargarizans	Toad	Fish	Tadpole	Sai,L., Q. Wu, B. Qu, C. Bo, G. Yu, Q. Jia, L. Xie, Y. Li, Q. Guo, J.C. Ng, and C. Peng	2015	Assessing Atrazine-Induced Toxicities in Bufo bufo gargarizans Cantor	Bull. Environ. Contam. Toxicol.94(2): 152-157	170826	2163170	2315720	37	33	86	1	LowEffect	10	17.1429	1	FALSE
1912-24-9	Atrazine	1.07	10.7	10	Development	Metamorphosis	LOEC	85	Bufo bufo ssp. gargarizans	Toad	Fish	Tadpole	Sai,L., Q. Wu, B. Qu, C. Bo, G. Yu, Q. Jia, L. Xie, Y. Li, Q. Guo, J.C. Ng, and C. Peng	2015	Assessing Atrazine-Induced Toxicities in Bufo bufo gargarizans Cantor	Bull. Environ. Contam. Toxicol.94(2): 152-157	170826	2163170	2315728	37	33	86	1	LowEffect	10	17.1429	1	FALSE
1912-24-9	Atrazine	1.07	107	100	Population	Abundance	EC50		Pseudokirchneriella subcapitata	Green Algae	Plants	Not reported	Fairchild,J., S. Ruessler, M. Nelson, and P. Haverland	1994	Bioavailability and Toxicity of Agricultural Chemicals in Runoff from MSEA Sites: Potential Impacts on Non-Target Aquatic Organisms: An Aquatic Hazard Assessment of Four Herbicides Using Six Species of Algae and Five S	Final report for IAG DW14935600-01-2. Environmental Research Laboratory, U.S. Environmental Protection Agency, Duluth, MN:123 p.	152770	1340681	801764	27	40	81	1	AcuteEffect	100	17.1429	1	FALSE
1912-24-9	Atrazine	1.07	107	100	Physiology	Photosystem II (PSII) electron transport activity	EC50	4	Lemna sp.	Duckweed	Plants	Not reported	Kumar,K.S., and T. Han	2011	Toxicity of Single and Combined Herbicides on PSII Maximum Efficiency of an Aquatic Higher Plant, Lemna sp.	Toxicol. Environ. Health Sci.3(2): 97-105	159159	2056634	2098555	27	40	81	1	AcuteEffect	100	17.1429	1	FALSE
1912-24-9	Atrazine	1.07843	107.843	100	Population	Population growth rate	EC100/	7	Chlamydomonas reinhardtii	Green Algae	Plants	Exponential growth phase (log)	Forster,B., P.B. Heifetz, A. Lardans, J.E. Boynton, and N.W. Gillham	1997	Herbicide Resistance and Growth of D1 Ala251 Mutants in Chlamydomonas	Z. Naturforsch. Sect. C J. Biosci.52(9/10): 654-664	71603	1259130	709225	27	40	81	1	AcuteEffect	100	17.1429	1	FALSE
1912-24-9	Atrazine	1.07843	107.843	100	Population	Biomass	IC50/	2.5	Chlamydomonas reinhardtii	Green Algae	Plants	Exponential growth phase (log)	Forster,B., P.B. Heifetz, A. Lardans, J.E. Boynton, and N.W. Gillham	1997	Herbicide Resistance and Growth of D1 Ala251 Mutants in Chlamydomonas	Z. Naturforsch. Sect. C J. Biosci.52(9/10): 654-664	71603	1259067	709149	27	40	81	1	AcuteEffect	100	17.1429	1	FALSE
1912-24-9	Atrazine	1.0812	108.12	100	Population	Biomass	IC50	12	Lemna minor	Duckweed	Plants	Not reported	Teodorovic,I., V. Knezevic, T. Tunic, M. Cucak, J.N. Lecic, A. Leovac, and I.I. Tumbas	2012	Myriophyllum aquaticum Versus Lemna minor: Sensitivity and Recovery Potential After Exposure to Atrazine	Environ. Toxicol. Chem.31(2): 417-426	160947	2093213	2170595	27	40	81	1	AcuteEffect	100	17.1429	1	FALSE
1912-24-9	Atrazine	1.09	109	100	Growth	Length	IC50		Elodea canadensis	Waterweed	Plants	Not reported	Davis,D.E.	1980	Effects of Herbicides on Submerged Seed Plants	Completion Rep.Project A-067-ALA, Office of Water Res.and Technol., Washington, DC:19 p.	9159	1118064	141609	27	40	81	1	AcuteEffect	100	17.1429	1	FALSE
1912-24-9	Atrazine	1.09	109	100	Growth	Growth, general	IC50		Elodea canadensis	Waterweed	Plants	Not reported	Forney,D.R., and D.E. Davis	1981	Effects of Low Concentrations of Herbicides on Submersed Aquatic Plants	Weed Sci.29:677-685	4634	1060535	158990	27	40	81	1	AcuteEffect	100	17.1429	1	FALSE
1912-24-9	Atrazine	1.091	109.1	100	Population	Population growth rate	EC50		Lemna minor	Duckweed	Plants	Not reported	Rentz,N.C.	2009	Evaluating the Field and Laboratory Efficacy of a Toxicity Test for the Aquatic Macrophyte Elodea canadensis	M.S.Thesis, University of Manitoba, Canada:219 p.	154073	1340760	801852	27	40	81	1	AcuteEffect	100	17.1429	1	FALSE
1912-24-9	Atrazine	1.098	109.8	100	Population	Photosystem II (PSII) electron transport activity	EC50	2	Algae	Algae	Plants	Not reported	Prosser,R.S., R.A. Brain, A.J. Hosmer, K.R. Solomon, and M.L. Hanson	2013	Assessing Sensitivity and Recovery of Field-Collected Periphyton Acutely Exposed to Atrazine Using PSII Inhibition Under Laboratory Conditions	Ecotoxicology22(9): 1367-1383	164780	2095919	2176133	27	40	81	1	AcuteEffect	100	17.1429	1	FALSE
1912-24-9	Atrazine	1.1	11	10	Physiology	Photosystem II (PSII) electron transport activity	EC10	4	Oophila sp.	Algae	Plants	Exponential growth phase (log)	Baxter,L., R. Brain, J.L. Rodriguez-Gil, A. Hosmer, K. Solomon, and M. Hanson	2014	Response of the Green Alga Oophila sp., a Salamander Endosymbiont, to a PSII-Inhibitor Under Laboratory Conditions	Environ. Toxicol. Chem.33(8): 1858-1864	170806	2162470	2314175	24	13	32	1	NoEffect	10	17.1429	1	FALSE
1912-24-9	Atrazine	1.1	11	10	Physiology	Photosystem II (PSII) electron transport activity	LOEC	4	Oophila sp.	Algae	Plants	Exponential growth phase (log)	Baxter,L., R. Brain, J.L. Rodriguez-Gil, A. Hosmer, K. Solomon, and M. Hanson	2014	Response of the Green Alga Oophila sp., a Salamander Endosymbiont, to a PSII-Inhibitor Under Laboratory Conditions	Environ. Toxicol. Chem.33(8): 1858-1864	170806	2162469	2314164	37	33	86	1	LowEffect	10	17.1429	1	FALSE
1912-24-9	Atrazine	1.1	110	100	Growth	Growth, general	EC50		Scenedesmus abundans	Green Algae	Plants	Not reported	Geyer,H., I. Scheunert, and F. Korte	1985	The Effects of Organic Environmental Chemicals on the Growth of the Alga Scenedesmus subspicatus: A Contribution to Environmental Biology	Chemosphere14(9): 1355-1369	11677	1140096	94390	27	40	81	1	AcuteEffect	100	17.1429	1	FALSE
1912-24-9	Atrazine	1.1	110	100	Population	Abundance	EC50		Pseudokirchneriella subcapitata	Green Algae	Plants	Not reported	Okamura,H., I. Aoyama, D. Liu, R.J. Maguire, G.J. Pacepavicius, and Y.L. Lau	2000	Fate and Ecotoxicity of the New Antifouling Compound Irgarol 1051 in the Aquatic Environment	Water Res.34(14): 3523-3530	56747	1230004	228372	27	40	81	1	AcuteEffect	100	17.1429	1	FALSE
1912-24-9	Atrazine	1.1	110	100	Population	Abundance	EC50	4	Desmodesmus subspicatus	Green Algae	Plants	Not reported	EPA/OTS	1987	Assessments of the Feasibility and Evidence of Test Methods of Levels I and II of the Chemicals Act on Thiourea	EPA/OTS Doc.#FYI-OTS-0787-0551:213 p.	78669	2194808	2390967	27	40	81	1	AcuteEffect	100	17.1429	1	FALSE
1912-24-9	Atrazine	1.1	110	100	Population	Biomass	EC90		Lemna gibba	Inflated Duckweed	Plants	Not reported	Hoberg,J.R.	1993	Atrazine Technical - Toxicity to Duckweed (Lemna gibba)	SLI Report 93-11-5053:68 p.	103763	1282866	736613	27	40	81	1	AcuteEffect	100	17.1429	1	FALSE
1912-24-9	Atrazine	1.1009	110.09	100	Mortality	Mortality	LC50	1	Echinostoma trivolvis	Trematode	Invertebrates	Not reported	Koprivnikar,J., M.R. Forbes, and R.L. Baker	2006	Effects of Atrazine on Cercarial Longevity, Activity, and Infectivity	J. Parasitol.92(2): 306-311	165418	2106790	2195183	27	40	81	1	AcuteEffect	100	17.1429	1	FALSE
1912-24-9	Atrazine	1.106	110.6	100	Population	Population changes, general	EC50		Chlamydomonas sp.	Green Algae	Plants	Exponential growth phase (log)	Tang,J.X., K.D. Hoagland, and B.D. Siegfried	1997	Differential Toxicity of Atrazine to Selected Freshwater Algae	Bull. Environ. Contam. Toxicol.59(4): 631-637	18457	1203195	163422	27	40	81	1	AcuteEffect	100	17.1429	1	FALSE
1912-24-9	Atrazine	1.11	11.1	10	Physiology	Photosynthesis	IC10		Cylindrotheca closterium	Diatom	Plants	Exponential growth phase (log)	Magnusson,M., K. Heimann, P. Quayle, and A.P. Negri	2010	Additive Toxicity of Herbicide Mixtures and Comparative Sensitivity of Tropical Benthic Microalgae	Mar. Pollut. Bull.60(11): 1978-1987	153836	1339296	800200	24	13	32	1	NoEffect	10	17.1429	1	FALSE
1912-24-9	Atrazine	1.11725	111.725	100	Population	Population growth rate	EC50	1	Microcystis aeruginosa	Blue-Green Algae	Plants	Not reported	Chalifour,A., A. Leblanc, L. Sleno, and P. Juneau	2016	Sensitivity of Scenedesmus obliquus and Microcystis aeruginosa to Atrazine: Effects of Acclimation and Mixed Cultures, and Their Removal Ability	Ecotoxicology25(10): 1822-1831	174405	2189364	2377880	27	40	81	1	AcuteEffect	100	17.1429	1	FALSE
1912-24-9	Atrazine	1.12157	112.157	100	Population	Population growth rate	EC50	1	Microcystis aeruginosa	Blue-Green Algae	Plants	Not reported	Chalifour,A., A. Leblanc, L. Sleno, and P. Juneau	2016	Sensitivity of Scenedesmus obliquus and Microcystis aeruginosa to Atrazine: Effects of Acclimation and Mixed Cultures, and Their Removal Ability	Ecotoxicology25(10): 1822-1831	174405	2189363	2377878	27	40	81	1	AcuteEffect	100	17.1429	1	FALSE
1912-24-9	Atrazine	1.13	113	100	Physiology	Photosystem II (PSII) electron transport activity	EC50	4	Oophila sp.	Algae	Plants	Not reported	Baxter,L., R.A. Brain, A.J. Hosmer, M. Nema, K.M. Muller, K.R. Solomon, and M.L. Hanson	2015	Effects of Atrazine on Egg Masses of the Yellow-Spotted Salamander (Ambystoma maculatum) and Its Endosymbiotic Alga (Oophila amblystomatis)	Environ. Pollut.206:324-331	170978	2163601	2317078	27	40	81	1	AcuteEffect	100	17.1429	1	FALSE
1912-24-9	Atrazine	1.138	113.8	100	Population	Population growth rate	EC50		Synedra radians	Diatom	Plants	Exponential growth phase (log)	Tang,J.X., K.D. Hoagland, and B.D. Siegfried	1997	Differential Toxicity of Atrazine to Selected Freshwater Algae	Bull. Environ. Contam. Toxicol.59(4): 631-637	18457	1203241	206345	27	40	81	1	AcuteEffect	100	17.1429	1	FALSE
1912-24-9	Atrazine	1.14	114	100	Population	Photosystem II (PSII) electron transport activity	EC50	2	Algae	Algae	Plants	Not reported	Prosser,R.S., R.A. Brain, A.J. Hosmer, K.R. Solomon, and M.L. Hanson	2013	Assessing Sensitivity and Recovery of Field-Collected Periphyton Acutely Exposed to Atrazine Using PSII Inhibition Under Laboratory Conditions	Ecotoxicology22(9): 1367-1383	164780	2095919	2176136	27	40	81	1	AcuteEffect	100	17.1429	1	FALSE
1912-24-9	Atrazine	1.14	114	100	Growth	Relative growth rate	EC50	7	Lemna minor	Duckweed	Plants	Not reported	Tunic,T., V. Knezevic, U. Kerkez, A. Tubic, D. Sunjka, S. Lazic, D. Brkic, and I. Teodorovic	2015	Some Arguments in Favor of a Myriophyllum aquaticum Growth Inhibition Test in a Water-Sediment System as an Additional Test in Risk Assessment of Herbicides	Environ. Toxicol. Chem.34:2104-2115	170972	2163465	2316502	27	40	81	1	AcuteEffect	100	17.1429	1	FALSE
1912-24-9	Atrazine	1.15	115	100	Population	Photosynthesis	EC50		Algae	Algae	Plants	Not reported	Berard,A., and C. Benninghoff	2001	Pollution-Induced Community Tolerance (PICT) and Seasonal Variations in the Sensitivity of Phytoplankton to Atrazine in Nanocosms	Chemosphere45(4-5): 427-437	62042	1254708	703582	27	40	81	1	AcuteEffect	100	17.1429	1	FALSE
1912-24-9	Atrazine	1.15	115	100	Population	Abundance	EC50		Pseudokirchneriella subcapitata	Green Algae	Plants	Not reported	Berard,A., U. Dorigo, I. Mercier, K. Becker-Van Slooten, D. Grandjean, and C. Leboulanger	2003	Comparison of the Ecotoxicological Impact of the Triazines Irgarol 1051 and Atrazine on Microalgal Cultures and Natural Microalgal Communities in Lake Geneva	Chemosphere53(8): 935-944	72626	1254240	703033	27	40	81	1	AcuteEffect	100	17.1429	1	FALSE
1912-24-9	Atrazine	1.155	11.55	10	Population	Abundance	EC10	3	Pseudokirchneriella subcapitata	Green Algae	Plants	Exponential growth phase (log)	Baxter,L., R. Brain, R. Prosser, K. Solomon, and M. Hanson	2013	Sensitivity of a Green Alga to Atrazine is not Enhanced by Previous Acute Exposure	Environ. Pollut.181:325-328	165284	2104041	2190415	24	13	32	1	NoEffect	10	17.1429	1	FALSE
1912-24-9	Atrazine	1.16	11.6	10	Physiology	Ventilation	LOEC		Salmo salar	Atlantic Salmon	Fish	Yolk sac larvae, sac larvae	Nieves-Puigdoller,K.	2007	Physiological Effects of Pesticides on Different Life Stages of Atlantic Salmon (Salmo salar)	Ph.D.Thesis, Univ.Massachusetts, Amherst:129 p.	112625	1328670	788186	37	33	86	1	LowEffect	10	17.1429	1	FALSE
1912-24-9	Atrazine	1.16	11.6	10	Mortality	Mortality	NR-ZERO		Salmo salar	Atlantic Salmon	Fish	Yolk sac larvae, sac larvae	Nieves-Puigdoller,K.	2007	Physiological Effects of Pesticides on Different Life Stages of Atlantic Salmon (Salmo salar)	Ph.D.Thesis, Univ.Massachusetts, Amherst:129 p.	112625	1328676	788192	24	13	32	1	NoEffect	10	17.1429	1	FALSE
1912-24-9	Atrazine	1.16	116	100	Growth	Weight	EC50	14	Elodea canadensis	Waterweed	Plants	Not reported	Brain,R.A., J. Hoberg, A.J. Hosmer, and S.B. Wall	2012	Influence of Light Intensity on the Toxicity of Atrazine to the Submerged Freshwater Aquatic Macrophyte Elodea canadensis	Ecotoxicol. Environ. Saf.79:55-61	160884	2097727	2179930	27	40	81	1	AcuteEffect	100	17.1429	1	FALSE
1912-24-9	Atrazine	1.1647	11.647	10	Physiology	Photosynthesis	EC10		Algae	Algae	Plants	Not reported	Guasch,H., and S. Sabater	1998	Light History Influences the Sensitivity to Atrazine in Periphytic Algae	J. Phycol.34(2): 233-241	59874	1276702	729077	24	13	32	1	NoEffect	10	17.1429	1	FALSE
1912-24-9	Atrazine	1.165	116.5	100	Population	Population changes, general	EC50		Chlamydomonas sp.	Green Algae	Plants	Exponential growth phase (log)	Tang,J.X., K.D. Hoagland, and B.D. Siegfried	1997	Differential Toxicity of Atrazine to Selected Freshwater Algae	Bull. Environ. Contam. Toxicol.59(4): 631-637	18457	1203199	163426	27	40	81	1	AcuteEffect	100	17.1429	1	FALSE
1912-24-9	Atrazine	1.17	117	100	Population	Chlorophyll	EC50		Pseudokirchneriella subcapitata	Green Algae	Plants	Not reported	Fairchild,J.F., D.S. Ruessler, and A.R. Carlson	1998	Comparative Sensitivity of Five Species of Macrophytes and Six Species of Algae to Atrazine, Metribuzin, Alachlor, and Metolachlor	Environ. Toxicol. Chem.17(9): 1830-1834	19461	1211020	201465	27	40	81	1	AcuteEffect	100	17.1429	1	FALSE
1912-24-9	Atrazine	1.18	118	100	Population	Abundance	EC50		Pseudokirchneriella subcapitata	Green Algae	Plants	Exponential growth phase (log)	Seguin,F., C. Leboulanger, F. Rimet, J.C. Druart, and A. Berard	2001	Effects of Atrazine and Nicosulfuron on Phytoplankton in Systems of Increasing Complexity	Arch. Environ. Contam. Toxicol.40(2): 198-208	62246	1254674	703547	27	40	81	1	AcuteEffect	100	17.1429	1	FALSE
1912-24-9	Atrazine	1.19	11.9	10	Population	Chlorophyll A concentration	LOEC	20	Algae	Algae	Plants	Not reported	Murdock,J.N., F.D.,Jr. Shields, and R.E.,Jr. Lizotte	2013	Periphyton Responses to Nutrient and Atrazine Mixtures Introduced Through Agricultural Runoff	Ecotoxicology22(2): 215-230	164778	2095968	2176339	37	33	86	1	LowEffect	10	17.1429	1	FALSE
1912-24-9	Atrazine	1.2	12	10	Physiology	Photosystem II (PSII) electron transport activity	EC10	4	Oophila sp.	Algae	Plants	Exponential growth phase (log)	Baxter,L., R. Brain, J.L. Rodriguez-Gil, A. Hosmer, K. Solomon, and M. Hanson	2014	Response of the Green Alga Oophila sp., a Salamander Endosymbiont, to a PSII-Inhibitor Under Laboratory Conditions	Environ. Toxicol. Chem.33(8): 1858-1864	170806	2162469	2314160	24	13	32	1	NoEffect	10	17.1429	1	FALSE
1912-24-9	Atrazine	1.2	12	10	Population	Chlorophyll	LOEC		Algae	Algae	Plants	Not reported	Kish,P.A.	2006	Evaluation of Herbicide Impact on Periphyton Community Structure Using the Matlock Periphytometer	J. Freshw. Ecol.21(2): 341-348	85813	1255752	705020	37	33	86	1	LowEffect	10	17.1429	1	FALSE
1912-24-9	Atrazine	1.2	12	10	Mortality	Mortality	NR-ZERO		Salmo salar	Atlantic Salmon	Fish	Yolk sac larvae, sac larvae	Nieves-Puigdoller,K.	2007	Physiological Effects of Pesticides on Different Life Stages of Atlantic Salmon (Salmo salar)	Ph.D.Thesis, Univ.Massachusetts, Amherst:129 p.	112625	1328729	788248	24	13	32	1	NoEffect	10	17.1429	1	FALSE
1912-24-9	Atrazine	1.2	12	10	Mortality	Mortality	NR-ZERO		Salmo salar	Atlantic Salmon	Fish	Yolk sac larvae, sac larvae	Nieves-Puigdoller,K.	2007	Physiological Effects of Pesticides on Different Life Stages of Atlantic Salmon (Salmo salar)	Ph.D.Thesis, Univ.Massachusetts, Amherst:129 p.	112625	1328719	788237	24	13	32	1	NoEffect	10	17.1429	1	FALSE
1912-24-9	Atrazine	1.2	12	10	Population	Biomass	EC10		Lemna gibba	Inflated Duckweed	Plants	Not reported	Hoberg,J.R.	1993	Atrazine Technical - Toxicity to Duckweed (Lemna gibba)	SLI Report 93-4-4755:65 p.	103764	1280118	733524	24	13	32	1	NoEffect	10	17.1429	1	FALSE
1912-24-9	Atrazine	1.2	120	100	Population	Abundance	EC50	4	Pseudokirchneriella subcapitata	Green Algae	Plants	Not reported	Hoberg,J.R.	1991	Atrazine Technical - Toxicity to the Freshwater Green Alga Selenastrum capricornutum	Final SLI Rep.No.91-1-3600, Springborn Lab.Inc., Environ.Sci.Div., Wareham, MA:50 p.	69631	1238664	225565	27	40	81	1	AcuteEffect	100	17.1429	1	FALSE
1912-24-9	Atrazine	1.2	120	100	Population	Abundance	EC50		Pseudokirchneriella subcapitata	Green Algae	Plants	Not reported	U.S. Environmental Protection Agency	1992	Pesticide Ecotoxicity Database (Formerly: Environmental Effects Database (EEDB))	Environmental Fate and Effects Division, U.S.EPA, Washington, D.C.:	344	2057136	2116252	27	40	81	1	AcuteEffect	100	17.1429	1	FALSE
1912-24-9	Atrazine	1.2	120	100	Population	Abundance	EC90		Pseudokirchneriella subcapitata	Green Algae	Plants	Not reported	Hoberg,J.R.	1993	Atrazine Technical - Toxicity to the Freshwater Green Alga, (Selenastrum capricornutum)	Final SLI Rep.No.93-4-4751, Springborn Lab.Inc., Environ.Sci.Div., Wareham, MA:63 p.	69630	1238661	225560	27	40	81	1	AcuteEffect	100	17.1429	1	FALSE
1912-24-9	Atrazine	1.2	120	100	Population	Abundance	EC90		Pseudokirchneriella subcapitata	Green Algae	Plants	Not reported	Hoberg,J.R.	1993	Atrazine Technical - Toxicity to the Freshwater Green Alga, (Selenastrum capricornutum)	Final SLI Rep.No.93-4-4751, Springborn Lab.Inc., Environ.Sci.Div., Wareham, MA:63 p.	69630	1238663	225562	27	40	81	1	AcuteEffect	100	17.1429	1	FALSE
1912-24-9	Atrazine	1.2	120	100	Population	Abundance	EC50		Lemna gibba	Inflated Duckweed	Plants	Not reported	Rentz,N.C.	2009	Evaluating the Field and Laboratory Efficacy of a Toxicity Test for the Aquatic Macrophyte Elodea canadensis	M.S.Thesis, University of Manitoba, Canada:219 p.	154073	1340724	801810	27	40	81	1	AcuteEffect	100	17.1429	1	FALSE
1912-24-9	Atrazine	1.2005	120.05	100	Population	Biomass	IC50	12	Lemna minor	Duckweed	Plants	Not reported	Teodorovic,I., V. Knezevic, T. Tunic, M. Cucak, J.N. Lecic, A. Leovac, and I.I. Tumbas	2012	Myriophyllum aquaticum Versus Lemna minor: Sensitivity and Recovery Potential After Exposure to Atrazine	Environ. Toxicol. Chem.31(2): 417-426	160947	2093213	2170550	27	40	81	1	AcuteEffect	100	17.1429	1	FALSE
1912-24-9	Atrazine	1.20784	120.784	100	Physiology	Photosynthesis	EC50		Algae	Algae	Plants	Not reported	Guasch,H., and S. Sabater	1998	Light History Influences the Sensitivity to Atrazine in Periphytic Algae	J. Phycol.34(2): 233-241	59874	1276365	728048	27	40	81	1	AcuteEffect	100	17.1429	1	FALSE
1912-24-9	Atrazine	1.209	120.9	100	Growth	Weight	IC50	12	Lemna minor	Duckweed	Plants	Not reported	Knezevic,V., T. Tunic, P. Gajic, P. Marjan, D. Savic, D. Tenji, and I. Teodorovic	2016	Getting More Ecologically Relevant Information from Laboratory Tests: Recovery of Lemna minor After Exposure to Herbicides and Their Mixtures	Arch. Environ. Contam. Toxicol.71(4): 572-588	174524	2189514	2378323	27	40	81	1	AcuteEffect	100	17.1429	1	FALSE
1912-24-9	Atrazine	1.2185	121.85	100	Growth	Relative growth rate	IC50	7	Lemna minor	Duckweed	Plants	Not reported	Teodorovic,I., V. Knezevic, T. Tunic, M. Cucak, J.N. Lecic, A. Leovac, and I.I. Tumbas	2012	Myriophyllum aquaticum Versus Lemna minor: Sensitivity and Recovery Potential After Exposure to Atrazine	Environ. Toxicol. Chem.31(2): 417-426	160947	2093190	2170413	27	40	81	1	AcuteEffect	100	17.1429	1	FALSE
1912-24-9	Atrazine	1.23	123	100	Physiology	Photosystem II (PSII) electron transport activity	EC50	4	Oophila sp.	Algae	Plants	Exponential growth phase (log)	Baxter,L., R. Brain, J.L. Rodriguez-Gil, A. Hosmer, K. Solomon, and M. Hanson	2014	Response of the Green Alga Oophila sp., a Salamander Endosymbiont, to a PSII-Inhibitor Under Laboratory Conditions	Environ. Toxicol. Chem.33(8): 1858-1864	170806	2162441	2314126	27	40	81	1	AcuteEffect	100	17.1429	1	FALSE
1912-24-9	Atrazine	1.23	123	100	Physiology	Photosystem II (PSII) electron transport activity	EC50	4	Navicula pelliculosa	Diatom	Plants	Not reported	Brain,R.A., J.R. Arnie, J.R. Porch, and A.J. Hosmer	2012	Recovery of Photosynthesis and Growth Rate in Green, Blue-Green, and Diatom Algae After Exposure to Atrazine	Environ. Toxicol. Chem.31(11): 2572-2581	164767	2095681	2175623	27	40	81	1	AcuteEffect	100	17.1429	1	FALSE
1912-24-9	Atrazine	1.23	123	100	Growth	Growth, general	IC50		Elodea canadensis	Waterweed	Plants	Not reported	Forney,D.R., and D.E. Davis	1981	Effects of Low Concentrations of Herbicides on Submersed Aquatic Plants	Weed Sci.29:677-685	4634	1060547	159002	27	40	81	1	AcuteEffect	100	17.1429	1	FALSE
1912-24-9	Atrazine	1.236	123.6	100	Population	Photosystem II (PSII) electron transport activity	EC50	2	Algae	Algae	Plants	Not reported	Prosser,R.S., R.A. Brain, A.J. Hosmer, K.R. Solomon, and M.L. Hanson	2013	Assessing Sensitivity and Recovery of Field-Collected Periphyton Acutely Exposed to Atrazine Using PSII Inhibition Under Laboratory Conditions	Ecotoxicology22(9): 1367-1383	164780	2095920	2176143	27	40	81	1	AcuteEffect	100	17.1429	1	FALSE
1912-24-9	Atrazine	1.238	123.8	100	Population	Photosystem II (PSII) electron transport activity	EC50	2	Algae	Algae	Plants	Not reported	Prosser,R.S., R.A. Brain, A.J. Hosmer, K.R. Solomon, and M.L. Hanson	2013	Assessing Sensitivity and Recovery of Field-Collected Periphyton Acutely Exposed to Atrazine Using PSII Inhibition Under Laboratory Conditions	Ecotoxicology22(9): 1367-1383	164780	2095921	2176156	27	40	81	1	AcuteEffect	100	17.1429	1	FALSE
1912-24-9	Atrazine	1.239	123.9	100	Population	Photosystem II (PSII) electron transport activity	EC50	2	Algae	Algae	Plants	Not reported	Prosser,R.S., R.A. Brain, A.J. Hosmer, K.R. Solomon, and M.L. Hanson	2013	Assessing Sensitivity and Recovery of Field-Collected Periphyton Acutely Exposed to Atrazine Using PSII Inhibition Under Laboratory Conditions	Ecotoxicology22(9): 1367-1383	164780	2095919	2176132	27	40	81	1	AcuteEffect	100	17.1429	1	FALSE
1912-24-9	Atrazine	1.24	124	100	Population	Population growth rate	EC50	21	Lemna gibba	Inflated Duckweed	Plants	Not reported	Brain,R.A., A.J. Hosmer, D. Desjardins, T.Z. Kendall, H.O. Krueger, and S.B. Wall	2012	Recovery of Duckweed from Time-Varying Exposure to Atrazine	Environ. Toxicol. Chem.31(5): 1121-1128	160945	2093298	2170990	27	40	81	1	AcuteEffect	100	17.1429	1	FALSE
1912-24-9	Atrazine	1.242	124.2	100	Population	Population changes, general	EC50		Scenedesmus quadricauda	Green Algae	Plants	Exponential growth phase (log)	Tang,J.X., K.D. Hoagland, and B.D. Siegfried	1997	Differential Toxicity of Atrazine to Selected Freshwater Algae	Bull. Environ. Contam. Toxicol.59(4): 631-637	18457	1203217	163444	27	40	81	1	AcuteEffect	100	17.1429	1	FALSE
1912-24-9	Atrazine	1.25	12.5	10	Physiology	Photosystem II (PSII) electron transport activity	LOEC		Algae	Algae	Plants	Not reported	Knauer,K., A. Leimgruber, U. Hommen, and S. Knauert	2010	Co-Tolerance of Phytoplankton Communities to Photosynthesis II Inhibitors	Aquat. Toxicol.96(4): 256-263	120541	1340075	801056	37	33	86	1	LowEffect	10	17.1429	1	FALSE
1912-24-9	Atrazine	1.25	12.5	10	Physiology	Photosystem II (PSII) electron transport activity	LOEC		Algae	Algae	Plants	Not reported	Knauer,K., A. Leimgruber, U. Hommen, and S. Knauert	2010	Co-Tolerance of Phytoplankton Communities to Photosynthesis II Inhibitors	Aquat. Toxicol.96(4): 256-263	120541	1340076	801057	37	33	86	1	LowEffect	10	17.1429	1	FALSE
1912-24-9	Atrazine	1.25	12.5	10	Genetics	bax mRNA	LOEC	3	Danio rerio	Zebra Danio	Fish	Embryo	Jin,Y., R. Chen, W. Liu, and Z. Fu	2010	Effect of Endocrine Disrupting Chemicals on the Transcription of Genes Related to the Innate Immune System in the Early Developmental Stage of Zebrafish (Danio rerio)	Fish Shellfish Immunol.28(5-6): 854-861	121135	1340595	2009397	37	33	86	1	LowEffect	10	17.1429	1	FALSE
1912-24-9	Atrazine	1.25	12.5	10	Genetics	Interleukin 1 beta mRNA	LOEC	3	Danio rerio	Zebra Danio	Fish	Embryo	Jin,Y., R. Chen, W. Liu, and Z. Fu	2010	Effect of Endocrine Disrupting Chemicals on the Transcription of Genes Related to the Innate Immune System in the Early Developmental Stage of Zebrafish (Danio rerio)	Fish Shellfish Immunol.28(5-6): 854-861	121135	1340595	801633	37	33	86	1	LowEffect	10	17.1429	1	FALSE
1912-24-9	Atrazine	1.25	12.5	10	Population	Abundance	LOEC		Lemna gibba	Inflated Duckweed	Plants	Not reported	Rentz,N.C.	2009	Evaluating the Field and Laboratory Efficacy of a Toxicity Test for the Aquatic Macrophyte Elodea canadensis	M.S.Thesis, University of Manitoba, Canada:219 p.	154073	1340721	801806	37	33	86	1	LowEffect	10	17.1429	1	FALSE
1912-24-9	Atrazine	1.25	125	100	Physiology	Photosynthesis	EC50		Chlorophyta	Green Algae Division	Plants	Not reported	Hersh,C.M., and W.G. Crumpton	1989	Atrazine Tolerance of Algae Isolated From Two Agricultural Streams	Environ. Toxicol. Chem.8(4): 327-332	393	1008180	108812	27	40	81	1	AcuteEffect	100	17.1429	1	FALSE
1912-24-9	Atrazine	1.25	125	100	Population	Biomass	EC50	7	Lemna minor	Duckweed	Plants	Not reported	Tunic,T., V. Knezevic, U. Kerkez, A. Tubic, D. Sunjka, S. Lazic, D. Brkic, and I. Teodorovic	2015	Some Arguments in Favor of a Myriophyllum aquaticum Growth Inhibition Test in a Water-Sediment System as an Additional Test in Risk Assessment of Herbicides	Environ. Toxicol. Chem.34:2104-2115	170972	2163465	2316498	27	40	81	1	AcuteEffect	100	17.1429	1	FALSE
1912-24-9	Atrazine	1.2523	125.23	100	Population	Biomass	IC50	7	Lemna minor	Duckweed	Plants	Not reported	Teodorovic,I., V. Knezevic, T. Tunic, M. Cucak, J.N. Lecic, A. Leovac, and I.I. Tumbas	2012	Myriophyllum aquaticum Versus Lemna minor: Sensitivity and Recovery Potential After Exposure to Atrazine	Environ. Toxicol. Chem.31(2): 417-426	160947	2093190	2170420	27	40	81	1	AcuteEffect	100	17.1429	1	FALSE
1912-24-9	Atrazine	1.26	126	100	Physiology	Photosynthesis	EC50		Algae	Algae	Plants	Not reported	Larsen,D.P., F.,Jr. DeNoyelles, F. Stay, and T. Shiroyama	1986	Comparisons of Single-Species, Microcosm and Experimental Pond Responses to Atrazine Exposure	Environ. Toxicol. Chem.5(2): 179-190	11777	1140721	108575	27	40	81	1	AcuteEffect	100	17.1429	1	FALSE
1912-24-9	Atrazine	1.26	126	100	Population	Population growth rate	EC50		Chlorella fusca var. vacuolata	Green Algae	Plants	Exponential growth phase (log)	Vallotton,N., R.I.L. Eggen, B.I. Escher, J. Krayenbuhl, and N. Chevre	2008	Effect of Pulse Herbicidal Exposure on Scenedesmus vacuolatus: A Comparison of Two Photosystem II Inhibitors	Environ. Toxicol. Chem.27(6): 1399-1407	103346	1279454	732796	27	40	81	1	AcuteEffect	100	17.1429	1	FALSE
1912-24-9	Atrazine	1.26	126	100	Physiology	Photosystem II (PSII) electron transport activity	EC50	4	Oophila sp.	Algae	Plants	Exponential growth phase (log)	Baxter,L., R. Brain, J.L. Rodriguez-Gil, A. Hosmer, K. Solomon, and M. Hanson	2014	Response of the Green Alga Oophila sp., a Salamander Endosymbiont, to a PSII-Inhibitor Under Laboratory Conditions	Environ. Toxicol. Chem.33(8): 1858-1864	170806	2162469	2314162	27	40	81	1	AcuteEffect	100	17.1429	1	FALSE
1912-24-9	Atrazine	1.26	126	100	Population	Abundance	EC50		Pseudokirchneriella subcapitata	Green Algae	Plants	Not reported	Fairchild,J., S. Ruessler, M. Nelson, and P. Haverland	1994	Bioavailability and Toxicity of Agricultural Chemicals in Runoff from MSEA Sites: Potential Impacts on Non-Target Aquatic Organisms: An Aquatic Hazard Assessment of Four Herbicides Using Six Species of Algae and Five S	Final report for IAG DW14935600-01-2. Environmental Research Laboratory, U.S. Environmental Protection Agency, Duluth, MN:123 p.	152770	1340676	801759	27	40	81	1	AcuteEffect	100	17.1429	1	FALSE
1912-24-9	Atrazine	1.275	12.75	10	Population	Photosystem II (PSII) electron transport activity	EC10	3	Pseudokirchneriella subcapitata	Green Algae	Plants	Exponential growth phase (log)	Baxter,L., R. Brain, R. Prosser, K. Solomon, and M. Hanson	2013	Sensitivity of a Green Alga to Atrazine is not Enhanced by Previous Acute Exposure	Environ. Pollut.181:325-328	165284	2104041	2190427	24	13	32	1	NoEffect	10	17.1429	1	FALSE
1912-24-9	Atrazine	1.28	128	100	Population	Population growth rate	EC50		Chlorella fusca var. vacuolata	Green Algae	Plants	Exponential growth phase (log)	Vallotton,N., R.I.L. Eggen, B.I. Escher, J. Krayenbuhl, and N. Chevre	2008	Effect of Pulse Herbicidal Exposure on Scenedesmus vacuolatus: A Comparison of Two Photosystem II Inhibitors	Environ. Toxicol. Chem.27(6): 1399-1407	103346	1326061	785412	27	40	81	1	AcuteEffect	100	17.1429	1	FALSE
1912-24-9	Atrazine	1.281	12.81	10	Population	Photosystem II (PSII) electron transport activity	EC10	3	Pseudokirchneriella subcapitata	Green Algae	Plants	Exponential growth phase (log)	Baxter,L., R. Brain, R. Prosser, K. Solomon, and M. Hanson	2013	Sensitivity of a Green Alga to Atrazine is not Enhanced by Previous Acute Exposure	Environ. Pollut.181:325-328	165284	2104041	2190429	24	13	32	1	NoEffect	10	17.1429	1	FALSE
1912-24-9	Atrazine	1.282	128.2	100	Population	Population changes, general	EC50		Pseudokirchneriella subcapitata	Green Algae	Plants	Exponential growth phase (log)	Gala,W.R., and J.P. Giesy	1990	Flow Cytometric Techniques to Assess Toxicity to Algae	ASTM Spec. Tech. Publ.13:237-246	18933	1206411	172182	27	40	81	1	AcuteEffect	100	17.1429	1	FALSE
1912-24-9	Atrazine	1.284	128.4	100	Population	Abundance	EC50		Lemna gibba	Inflated Duckweed	Plants	Not reported	Rentz,N.C.	2009	Evaluating the Field and Laboratory Efficacy of a Toxicity Test for the Aquatic Macrophyte Elodea canadensis	M.S.Thesis, University of Manitoba, Canada:219 p.	154073	1340727	801813	27	40	81	1	AcuteEffect	100	17.1429	1	FALSE
1912-24-9	Atrazine	1.29	12.9	10	Population	Chlorophyll	LOEC	4	Lemna minor	Duckweed	Plants	Not reported	Hu,L.X., G.G. Ying, X.W. Chen, G.Y. Huang, Y.S. Liu, Y.X. Jiang, C.G. Pan, F. Tian, and F.L. Martin	2017	Fourier-Transform Infrared Spectroscopy as a Novel Approach to Providing Effect-Based Endpoints in Duckweed Toxicity Testing	Environ. Toxicol. Chem.36(2): 346-353	174379	2190556	2381982	37	33	86	1	LowEffect	10	17.1429	1	FALSE
1912-24-9	Atrazine	1.29	129	100	Population	Abundance	EC50		Microcystis aeruginosa	Blue-Green Algae	Plants	Not reported	U.S. Environmental Protection Agency	1992	Pesticide Ecotoxicity Database (Formerly: Environmental Effects Database (EEDB))	Environmental Fate and Effects Division, U.S.EPA, Washington, D.C.:	344	2072880	2099025	27	40	81	1	AcuteEffect	100	17.1429	1	FALSE
1912-24-9	Atrazine	1.294	129.4	100	Population	Photosystem II (PSII) electron transport activity	EC50	2	Algae	Algae	Plants	Not reported	Prosser,R.S., R.A. Brain, A.J. Hosmer, K.R. Solomon, and M.L. Hanson	2013	Assessing Sensitivity and Recovery of Field-Collected Periphyton Acutely Exposed to Atrazine Using PSII Inhibition Under Laboratory Conditions	Ecotoxicology22(9): 1367-1383	164780	2095920	2176144	27	40	81	1	AcuteEffect	100	17.1429	1	FALSE
1912-24-9	Atrazine	1.29411	129.411	100	Physiology	Photosynthesis	EC50		Algae	Algae	Plants	Not reported	Guasch,H., and S. Sabater	1998	Light History Influences the Sensitivity to Atrazine in Periphytic Algae	J. Phycol.34(2): 233-241	59874	1276229	727690	27	40	81	1	AcuteEffect	100	17.1429	1	FALSE
1912-24-9	Atrazine	1.29627	129.627	100	Population	Population growth rate	EC50	3	Microcystis aeruginosa	Blue-Green Algae	Plants	Not reported	Chalifour,A., A. Leblanc, L. Sleno, and P. Juneau	2016	Sensitivity of Scenedesmus obliquus and Microcystis aeruginosa to Atrazine: Effects of Acclimation and Mixed Cultures, and Their Removal Ability	Ecotoxicology25(10): 1822-1831	174405	2189369	2377904	27	40	81	1	AcuteEffect	100	17.1429	1	FALSE
1912-24-9	Atrazine	1.298	12.98	10	Reproduction	Courtship behavior	LOEC	112	Poecilia reticulata	Guppy	Fish	Adult	Shenoy,K.	2012	Environmentally Realistic Exposure to the Herbicide Atrazine Alters Some Sexually Selected Traits in Male Guppies	PLoS One7(2): 1-10	165279	2103947	2190279	37	33	86	1	LowEffect	10	17.1429	1	FALSE
1912-24-9	Atrazine	1.3	13	10	Physiology	Photosystem II (PSII) electron transport activity	LOEC	4	Oophila sp.	Algae	Plants	Exponential growth phase (log)	Baxter,L., R. Brain, J.L. Rodriguez-Gil, A. Hosmer, K. Solomon, and M. Hanson	2014	Response of the Green Alga Oophila sp., a Salamander Endosymbiont, to a PSII-Inhibitor Under Laboratory Conditions	Environ. Toxicol. Chem.33(8): 1858-1864	170806	2162468	2314149	37	33	86	1	LowEffect	10	17.1429	1	FALSE
1912-24-9	Atrazine	1.3	130	100	Population	Population changes, general	EC50		Synechococcus leopoliensis	Blue-Green Algae	Plants	Not reported	Kallqvist,T., and R. Romstad	1994	Effects of Agricultural Pesticides on Planktonic Algae and Cyanobacteria -- Examples of Interspecies Sensitivity Variations	Norw. J. Agric. Sci. Suppl.13:117-131	16010	1181923	144019	27	40	81	1	AcuteEffect	100	17.1429	1	FALSE
1912-24-9	Atrazine	1.3	130	100	Population	Abundance	EC50	4	Pseudokirchneriella subcapitata	Green Algae	Plants	Not reported	Hoberg,J.R.	1991	Atrazine Technical - Toxicity to the Freshwater Green Alga Selenastrum capricornutum	Final SLI Rep.No.91-1-3600, Springborn Lab.Inc., Environ.Sci.Div., Wareham, MA:50 p.	69631	1238664	225566	27	40	81	1	AcuteEffect	100	17.1429	1	FALSE
1912-24-9	Atrazine	1.304	130.4	100	Population	Photosystem II (PSII) electron transport activity	EC50	2	Algae	Algae	Plants	Not reported	Prosser,R.S., R.A. Brain, A.J. Hosmer, K.R. Solomon, and M.L. Hanson	2013	Assessing Sensitivity and Recovery of Field-Collected Periphyton Acutely Exposed to Atrazine Using PSII Inhibition Under Laboratory Conditions	Ecotoxicology22(9): 1367-1383	164780	2095921	2176157	27	40	81	1	AcuteEffect	100	17.1429	1	FALSE
1912-24-9	Atrazine	1.31	131	100	Physiology	Photosynthesis	EC50		Algae	Algae	Plants	Not reported	Larsen,D.P., F.,Jr. DeNoyelles, F. Stay, and T. Shiroyama	1986	Comparisons of Single-Species, Microcosm and Experimental Pond Responses to Atrazine Exposure	Environ. Toxicol. Chem.5(2): 179-190	11777	1140723	108577	27	40	81	1	AcuteEffect	100	17.1429	1	FALSE
1912-24-9	Atrazine	1.31568	131.568	100	Physiology	Photosynthesis	EC50		Algae	Algae	Plants	Not reported	Guasch,H., and S. Sabater	1998	Light History Influences the Sensitivity to Atrazine in Periphytic Algae	J. Phycol.34(2): 233-241	59874	1276688	729021	27	40	81	1	AcuteEffect	100	17.1429	1	FALSE
1912-24-9	Atrazine	1.32	132	100	Population	Biomass	EC50		Myriophyllum heterophyllum	Two-Leaf Water-Milfoil	Plants	Not reported	Fairchild,J.F., D.S. Ruessler, and A.R. Carlson	1998	Comparative Sensitivity of Five Species of Macrophytes and Six Species of Algae to Atrazine, Metribuzin, Alachlor, and Metolachlor	Environ. Toxicol. Chem.17(9): 1830-1834	19461	1211029	201474	27	40	81	1	AcuteEffect	100	17.1429	1	FALSE
1912-24-9	Atrazine	1.33	13.3	10	Population	Photosystem II (PSII) electron transport activity	EC10	2	Algae	Algae	Plants	Not reported	Prosser,R.S., R.A. Brain, A.J. Hosmer, K.R. Solomon, and M.L. Hanson	2013	Assessing Sensitivity and Recovery of Field-Collected Periphyton Acutely Exposed to Atrazine Using PSII Inhibition Under Laboratory Conditions	Ecotoxicology22(9): 1367-1383	164780	2095908	2176053	24	13	32	1	NoEffect	10	17.1429	1	FALSE
1912-24-9	Atrazine	1.336	133.6	100	Population	Abundance	EC50		Lemna minor	Duckweed	Plants	Not reported	Rentz,N.C.	2009	Evaluating the Field and Laboratory Efficacy of a Toxicity Test for the Aquatic Macrophyte Elodea canadensis	M.S.Thesis, University of Manitoba, Canada:219 p.	154073	1340781	801877	27	40	81	1	AcuteEffect	100	17.1429	1	FALSE
1912-24-9	Atrazine	1.343	134.3	100	Population	Photosystem II (PSII) electron transport activity	EC50	2	Algae	Algae	Plants	Not reported	Prosser,R.S., R.A. Brain, A.J. Hosmer, K.R. Solomon, and M.L. Hanson	2013	Assessing Sensitivity and Recovery of Field-Collected Periphyton Acutely Exposed to Atrazine Using PSII Inhibition Under Laboratory Conditions	Ecotoxicology22(9): 1367-1383	164780	2095920	2176147	27	40	81	1	AcuteEffect	100	17.1429	1	FALSE
1912-24-9	Atrazine	1.35	13.5	10	Physiology	Photosystem II (PSII) electron transport activity	EC10	4	Oophila sp.	Algae	Plants	Not reported	Baxter,L., R.A. Brain, A.J. Hosmer, M. Nema, K.M. Muller, K.R. Solomon, and M.L. Hanson	2015	Effects of Atrazine on Egg Masses of the Yellow-Spotted Salamander (Ambystoma maculatum) and Its Endosymbiotic Alga (Oophila amblystomatis)	Environ. Pollut.206:324-331	170978	2163601	2317074	24	13	32	1	NoEffect	10	17.1429	1	FALSE
1912-24-9	Atrazine	1.35	13.5	10	Physiology	Photosynthesis	LOEC		Navicula sp.	Diatom	Plants	Exponential growth phase (log)	Magnusson,M., K. Heimann, P. Quayle, and A.P. Negri	2010	Additive Toxicity of Herbicide Mixtures and Comparative Sensitivity of Tropical Benthic Microalgae	Mar. Pollut. Bull.60(11): 1978-1987	153836	1339232	800130	37	33	86	1	LowEffect	10	17.1429	1	FALSE
1912-24-9	Atrazine	1.351	135.1	100	Physiology	Photosystem II (PSII) electron transport activity	EC50	7	Myriophyllum aquaticum	Parrot Feather Watermilfoil	Plants	Not reported	Ebke,K.P., C. Felten, and L. Doren	2013	Impact of Heterophylly on the Sensitivity of Myriophyllum aquaticum Biotests	Environ. Sci. Eur.25(6): 9 p.	164771	2095682	2175685	27	40	81	1	AcuteEffect	100	17.1429	1	FALSE
1912-24-9	Atrazine	1.36	13.6	10	Population	Photosystem II (PSII) electron transport activity	EC10	2	Algae	Algae	Plants	Not reported	Prosser,R.S., R.A. Brain, A.J. Hosmer, K.R. Solomon, and M.L. Hanson	2013	Assessing Sensitivity and Recovery of Field-Collected Periphyton Acutely Exposed to Atrazine Using PSII Inhibition Under Laboratory Conditions	Ecotoxicology22(9): 1367-1383	164780	2095915	2176102	24	13	32	1	NoEffect	10	17.1429	1	FALSE
1912-24-9	Atrazine	1.37	13.7	10	Population	Dry Biomass	EC10		Lemna gibba	Inflated Duckweed	Plants	Not reported	Rentz,N.C.	2009	Evaluating the Field and Laboratory Efficacy of a Toxicity Test for the Aquatic Macrophyte Elodea canadensis	M.S.Thesis, University of Manitoba, Canada:219 p.	154073	1340743	801831	24	13	32	1	NoEffect	10	17.1429	1	FALSE
1912-24-9	Atrazine	1.37	137	100	Population	Population growth rate	EC50	10	Lemna gibba	Inflated Duckweed	Plants	Not reported	Brain,R.A., A.J. Hosmer, D. Desjardins, T.Z. Kendall, H.O. Krueger, and S.B. Wall	2012	Recovery of Duckweed from Time-Varying Exposure to Atrazine	Environ. Toxicol. Chem.31(5): 1121-1128	160945	2093293	2170963	27	40	81	1	AcuteEffect	100	17.1429	1	FALSE
1912-24-9	Atrazine	1.37	137	100	Population	Population growth rate	EC50	19	Lemna gibba	Inflated Duckweed	Plants	Not reported	Brain,R.A., A.J. Hosmer, D. Desjardins, T.Z. Kendall, H.O. Krueger, and S.B. Wall	2012	Recovery of Duckweed from Time-Varying Exposure to Atrazine	Environ. Toxicol. Chem.31(5): 1121-1128	160945	2093296	2170976	27	40	81	1	AcuteEffect	100	17.1429	1	FALSE
1912-24-9	Atrazine	1.38	138	100	Population	Abundance	EC50		Pseudokirchneriella subcapitata	Green Algae	Plants	Not reported	Fairchild,J., S. Ruessler, M. Nelson, and P. Haverland	1994	Bioavailability and Toxicity of Agricultural Chemicals in Runoff from MSEA Sites: Potential Impacts on Non-Target Aquatic Organisms: An Aquatic Hazard Assessment of Four Herbicides Using Six Species of Algae and Five S	Final report for IAG DW14935600-01-2. Environmental Research Laboratory, U.S. Environmental Protection Agency, Duluth, MN:123 p.	152770	1340683	801766	27	40	81	1	AcuteEffect	100	17.1429	1	FALSE
1912-24-9	Atrazine	1.38	13.8	10	Development	Metamorphosis	LOEL		Lithobates clamitans ssp. clamitans	Bronze Frog	Fish	Tadpole	Hecker,M., K.K. Coady, D.L. Villeneuve, M.B. Murphy, P.D. Jones, and J.P. Giesy	2003	A Pilot Study of Response of Larval Rana clamitans to Atrazine Exposure: Assessment of Metamorphosis and Gonadal and Laryngeal Morphology and Selected Hormones and Enzyme Activities	Interim Rep.MSU-03, Aquat.Toxicol.Lab., Mich.State Univ., Natl.Food Saf.and Toxicol.Ctr., E.Lansing, MI:79 p.	78082	1254536	703364	37	33	86	1	LowEffect	10	17.1429	1	FALSE
1912-24-9	Atrazine	1.386	13.86	10	Population	Photosystem II (PSII) electron transport activity	EC10	3	Pseudokirchneriella subcapitata	Green Algae	Plants	Exponential growth phase (log)	Baxter,L., R. Brain, R. Prosser, K. Solomon, and M. Hanson	2013	Sensitivity of a Green Alga to Atrazine is not Enhanced by Previous Acute Exposure	Environ. Pollut.181:325-328	165284	2104041	2190425	24	13	32	1	NoEffect	10	17.1429	1	FALSE
1912-24-9	Atrazine	1.39	139	100	Physiology	Photosystem II (PSII) electron transport activity	EC50	4	Oophila sp.	Algae	Plants	Exponential growth phase (log)	Baxter,L., R. Brain, J.L. Rodriguez-Gil, A. Hosmer, K. Solomon, and M. Hanson	2014	Response of the Green Alga Oophila sp., a Salamander Endosymbiont, to a PSII-Inhibitor Under Laboratory Conditions	Environ. Toxicol. Chem.33(8): 1858-1864	170806	2162468	2314147	27	40	81	1	AcuteEffect	100	17.1429	1	FALSE
1912-24-9	Atrazine	1.39	139	100	Growth	Number of leaves	EC50	4	Lemna minor	Duckweed	Plants	Not reported	Thorngren,J.L., A.D. Harwood, T.M. Murphy, K.E. Huff Hartz, C.Y. Fung, and M.J. Lydy	2016	Fate and Risk of Atrazine and Sulfentrazone to Nontarget Species at an Agriculture Site	Environ. Toxicol. Chem.9999(9999): 1-10	174501	2190498	2381850	27	40	81	1	AcuteEffect	100	17.1429	1	FALSE
1912-24-9	Atrazine	1.40196	140.196	100	Population	Population growth rate	EC50	1	Microcystis aeruginosa	Blue-Green Algae	Plants	Not reported	Chalifour,A., A. Leblanc, L. Sleno, and P. Juneau	2016	Sensitivity of Scenedesmus obliquus and Microcystis aeruginosa to Atrazine: Effects of Acclimation and Mixed Cultures, and Their Removal Ability	Ecotoxicology25(10): 1822-1831	174405	2189365	2377882	27	40	81	1	AcuteEffect	100	17.1429	1	FALSE
1912-24-9	Atrazine	1.41	14.1	10	Population	Photosystem II (PSII) electron transport activity	EC10	2	Algae	Algae	Plants	Not reported	Prosser,R.S., R.A. Brain, A.J. Hosmer, K.R. Solomon, and M.L. Hanson	2013	Assessing Sensitivity and Recovery of Field-Collected Periphyton Acutely Exposed to Atrazine Using PSII Inhibition Under Laboratory Conditions	Ecotoxicology22(9): 1367-1383	164780	2095908	2176064	24	13	32	1	NoEffect	10	17.1429	1	FALSE
1912-24-9	Atrazine	1.418	14.18	10	Population	Abundance	LOEC		Algae	Algae	Plants	Not reported	Munoz,I., M. Real, H. Guasch, E. Navarro, and S. Sabater	2001	Effects of Atrazine on Periphyton Under Grazing Pressure	Aquat. Toxicol.55(3-4): 239-249	61966	1233783	237192	37	33	86	1	LowEffect	10	17.1429	1	FALSE
1912-24-9	Atrazine	1.418	14.18	10	Population	Abundance	LOEC		Achnanthes lanceolata	Diatom	Plants	Not reported	Munoz,I., M. Real, H. Guasch, E. Navarro, and S. Sabater	2001	Effects of Atrazine on Periphyton Under Grazing Pressure	Aquat. Toxicol.55(3-4): 239-249	61966	1233774	237183	37	33	86	1	LowEffect	10	17.1429	1	FALSE
1912-24-9	Atrazine	1.418	14.18	10	Population	Abundance	LOEC		Cocconeis placentula	Diatom	Plants	Not reported	Munoz,I., M. Real, H. Guasch, E. Navarro, and S. Sabater	2001	Effects of Atrazine on Periphyton Under Grazing Pressure	Aquat. Toxicol.55(3-4): 239-249	61966	1254690	703564	37	33	86	1	LowEffect	10	17.1429	1	FALSE
1912-24-9	Atrazine	1.418	14.18	10	Physiology	Carbon assimilation	LOEC		Algae	Algae	Plants	Not reported	Munoz,I., M. Real, H. Guasch, E. Navarro, and S. Sabater	2001	Effects of Atrazine on Periphyton Under Grazing Pressure	Aquat. Toxicol.55(3-4): 239-249	61966	1254701	703575	37	33	86	1	LowEffect	10	17.1429	1	FALSE
1912-24-9	Atrazine	1.418	14.18	10	Population	Abundance	LOEC		Stigeoclonium tenue	Green Algae	Plants	Not reported	Munoz,I., M. Real, H. Guasch, E. Navarro, and S. Sabater	2001	Effects of Atrazine on Periphyton Under Grazing Pressure	Aquat. Toxicol.55(3-4): 239-249	61966	1254692	703566	37	33	86	1	LowEffect	10	17.1429	1	FALSE
1912-24-9	Atrazine	1.418	14.18	10	Population	Abundance	LOEC		Stigeoclonium tenue	Green Algae	Plants	Not reported	Munoz,I., M. Real, H. Guasch, E. Navarro, and S. Sabater	2001	Effects of Atrazine on Periphyton Under Grazing Pressure	Aquat. Toxicol.55(3-4): 239-249	61966	1254693	703567	37	33	86	1	LowEffect	10	17.1429	1	FALSE
1912-24-9	Atrazine	1.418	14.18	10	Population	Abundance	LOEC		Algae	Algae	Plants	Not reported	Munoz,I., M. Real, H. Guasch, E. Navarro, and S. Sabater	2001	Effects of Atrazine on Periphyton Under Grazing Pressure	Aquat. Toxicol.55(3-4): 239-249	61966	1233773	237182	37	33	86	1	LowEffect	10	17.1429	1	FALSE
1912-24-9	Atrazine	1.418	14.18	10	Population	Abundance	LOEC		Algae	Algae	Plants	Not reported	Munoz,I., M. Real, H. Guasch, E. Navarro, and S. Sabater	2001	Effects of Atrazine on Periphyton Under Grazing Pressure	Aquat. Toxicol.55(3-4): 239-249	61966	1254694	703568	37	33	86	1	LowEffect	10	17.1429	1	FALSE
1912-24-9	Atrazine	1.418	14.18	10	Population	Chlorophyll A concentration	LOEC		Algae	Algae	Plants	Not reported	Munoz,I., M. Real, H. Guasch, E. Navarro, and S. Sabater	2001	Effects of Atrazine on Periphyton Under Grazing Pressure	Aquat. Toxicol.55(3-4): 239-249	61966	1233763	237171	37	33	86	1	LowEffect	10	17.1429	1	FALSE
1912-24-9	Atrazine	1.418	14.18	10	Population	Abundance	LOEC		Cocconeis placentula	Diatom	Plants	Not reported	Munoz,I., M. Real, H. Guasch, E. Navarro, and S. Sabater	2001	Effects of Atrazine on Periphyton Under Grazing Pressure	Aquat. Toxicol.55(3-4): 239-249	61966	1233777	237186	37	33	86	1	LowEffect	10	17.1429	1	FALSE
1912-24-9	Atrazine	1.418	14.18	10	Population	Abundance	NOEC		Algae	Algae	Plants	Not reported	Munoz,I., M. Real, H. Guasch, E. Navarro, and S. Sabater	2001	Effects of Atrazine on Periphyton Under Grazing Pressure	Aquat. Toxicol.55(3-4): 239-249	61966	1233784	237193	24	13	32	1	NoEffect	10	17.1429	1	FALSE
1912-24-9	Atrazine	1.42	142	100	Physiology	Photosynthesis	EC50		Algae	Algae	Plants	Not reported	Larsen,D.P., F.,Jr. DeNoyelles, F. Stay, and T. Shiroyama	1986	Comparisons of Single-Species, Microcosm and Experimental Pond Responses to Atrazine Exposure	Environ. Toxicol. Chem.5(2): 179-190	11777	1140725	108579	27	40	81	1	AcuteEffect	100	17.1429	1	FALSE
1912-24-9	Atrazine	1.42	142	100	Population	Population growth rate	EC50	4	Pseudokirchneriella subcapitata	Green Algae	Plants	Not reported	Brain,R.A., J.R. Arnie, J.R. Porch, and A.J. Hosmer	2012	Recovery of Photosynthesis and Growth Rate in Green, Blue-Green, and Diatom Algae After Exposure to Atrazine	Environ. Toxicol. Chem.31(11): 2572-2581	164767	2095615	2175567	27	40	81	1	AcuteEffect	100	17.1429	1	FALSE
1912-24-9	Atrazine	1.422	142.2	100	Growth	Length	EC50	7	Myriophyllum aquaticum	Parrot Feather Watermilfoil	Plants	Not reported	Ebke,K.P., C. Felten, and L. Doren	2013	Impact of Heterophylly on the Sensitivity of Myriophyllum aquaticum Biotests	Environ. Sci. Eur.25(6): 9 p.	164771	2095719	2175706	27	40	81	1	AcuteEffect	100	17.1429	1	FALSE
1912-24-9	Atrazine	1.429	14.29	10	Injury	Damage	EC10	2	Amphora sp.	Diatom	Plants	Not reported	Wood,R.J., S.M. Mitrovic, and B.J. Kefford	2014	Determining the Relative Sensitivity of Benthic Diatoms to Atrazine Using Rapid Toxicity Testing: A Novel Method	Sci. Total Environ.485/486:421-427	170829	2163492	2316567	24	13	32	1	NoEffect	10	17.1429	1	FALSE
1912-24-9	Atrazine	1.44	14.4	10	Population	Photosystem II (PSII) electron transport activity	EC10	2	Algae	Algae	Plants	Not reported	Prosser,R.S., R.A. Brain, A.J. Hosmer, K.R. Solomon, and M.L. Hanson	2013	Assessing Sensitivity and Recovery of Field-Collected Periphyton Acutely Exposed to Atrazine Using PSII Inhibition Under Laboratory Conditions	Ecotoxicology22(9): 1367-1383	164780	2095913	2176087	24	13	32	1	NoEffect	10	17.1429	1	FALSE
1912-24-9	Atrazine	1.45588	145.588	100	Population	Chlorophyll	EC50	1	Chara canescens	Bearded Stonewort	Plants	Not reported	Kuster,A., and R. Altenburger	2007	Development and Validation of a New Fluorescence-Based Bioassay for Aquatic Macrophyte Species	Chemosphere67(1): 194-201	103269	2184149	2368609	27	40	81	1	AcuteEffect	100	17.1429	1	FALSE
1912-24-9	Atrazine	1.46	14.6	10	Mortality	Mortality	NR-ZERO		Salmo salar	Atlantic Salmon	Fish	Yolk sac larvae, sac larvae	Nieves-Puigdoller,K.	2007	Physiological Effects of Pesticides on Different Life Stages of Atlantic Salmon (Salmo salar)	Ph.D.Thesis, Univ.Massachusetts, Amherst:129 p.	112625	1328651	788167	24	13	32	1	NoEffect	10	17.1429	1	FALSE
1912-24-9	Atrazine	1.461	146.1	100	Population	Population growth rate	EC50		Lemna gibba	Inflated Duckweed	Plants	Not reported	Rentz,N.C.	2009	Evaluating the Field and Laboratory Efficacy of a Toxicity Test for the Aquatic Macrophyte Elodea canadensis	M.S.Thesis, University of Manitoba, Canada:219 p.	154073	1340750	801840	27	40	81	1	AcuteEffect	100	17.1429	1	FALSE
1912-24-9	Atrazine	1.469	146.9	100	Population	Abundance	EC50		Lemna minor	Duckweed	Plants	Not reported	Rentz,N.C.	2009	Evaluating the Field and Laboratory Efficacy of a Toxicity Test for the Aquatic Macrophyte Elodea canadensis	M.S.Thesis, University of Manitoba, Canada:219 p.	154073	1340778	801874	27	40	81	1	AcuteEffect	100	17.1429	1	FALSE
1912-24-9	Atrazine	1.47	147	100	Population	Chlorophyll A concentration	EC50	4	Pseudokirchneriella subcapitata	Green Algae	Plants	Not reported	Thorngren,J.L., A.D. Harwood, T.M. Murphy, K.E. Huff Hartz, C.Y. Fung, and M.J. Lydy	2016	Fate and Risk of Atrazine and Sulfentrazone to Nontarget Species at an Agriculture Site	Environ. Toxicol. Chem.9999(9999): 1-10	174501	2190495	2381847	27	40	81	1	AcuteEffect	100	17.1429	1	FALSE
1912-24-9	Atrazine	1.48	14.8	10	Physiology	Photosystem II (PSII) electron transport activity	EC10	4	Pseudokirchneriella subcapitata	Green Algae	Plants	Not reported	Brain,R.A., J.R. Arnie, J.R. Porch, and A.J. Hosmer	2012	Recovery of Photosynthesis and Growth Rate in Green, Blue-Green, and Diatom Algae After Exposure to Atrazine	Environ. Toxicol. Chem.31(11): 2572-2581	164767	2095615	2175557	24	13	32	1	NoEffect	10	17.1429	1	FALSE
1912-24-9	Atrazine	1.49	14.9	10	Population	Photosystem II (PSII) electron transport activity	EC10	2	Algae	Algae	Plants	Not reported	Prosser,R.S., R.A. Brain, A.J. Hosmer, K.R. Solomon, and M.L. Hanson	2013	Assessing Sensitivity and Recovery of Field-Collected Periphyton Acutely Exposed to Atrazine Using PSII Inhibition Under Laboratory Conditions	Ecotoxicology22(9): 1367-1383	164780	2095926	2176201	24	13	32	1	NoEffect	10	17.1429	1	FALSE
1912-24-9	Atrazine	1.49	149	100	Population	Chlorophyll A concentration	EC50		Cyclotella gamma	Diatom	Plants	Exponential growth phase (log)	Tang,J.X., K.D. Hoagland, and B.D. Siegfried	1997	Differential Toxicity of Atrazine to Selected Freshwater Algae	Bull. Environ. Contam. Toxicol.59(4): 631-637	18457	1203230	206310	27	40	81	1	AcuteEffect	100	17.1429	1	FALSE
1912-24-9	Atrazine	1.49	149	100	Population	Photosynthesis	EC50		Algae	Algae	Plants	Not reported	Berard,A., and C. Benninghoff	2001	Pollution-Induced Community Tolerance (PICT) and Seasonal Variations in the Sensitivity of Phytoplankton to Atrazine in Nanocosms	Chemosphere45(4-5): 427-437	62042	1233937	235490	27	40	81	1	AcuteEffect	100	17.1429	1	FALSE
1912-24-9	Atrazine	1.498	149.8	100	Growth	Weight	IC50	12	Lemna minor	Duckweed	Plants	Not reported	Knezevic,V., T. Tunic, P. Gajic, P. Marjan, D. Savic, D. Tenji, and I. Teodorovic	2016	Getting More Ecologically Relevant Information from Laboratory Tests: Recovery of Lemna minor After Exposure to Herbicides and Their Mixtures	Arch. Environ. Contam. Toxicol.71(4): 572-588	174524	2189514	2378334	27	40	81	1	AcuteEffect	100	17.1429	1	FALSE
1912-24-9	Atrazine	1.5	15	10	Morphology	Diameter	LOEC		Lithobates pipiens	Leopard Frog	Fish	Tadpole	Orton,F., J.A. Carr, and R.D. Handy	2006	Effects of Nitrate and Atrazine on Larval Development and Sexual Differentiation in the Northern Leopard Frog Rana pipiens	Environ. Toxicol. Chem.25(1): 67-71	82034	1287841	742179	37	33	86	1	LowEffect	10	17.1429	1	FALSE
1912-24-9	Atrazine	1.5	15	10	Morphology	Structural changes	LOEC		Lithobates pipiens	Leopard Frog	Fish	Tadpole	Orton,F., J.A. Carr, and R.D. Handy	2006	Effects of Nitrate and Atrazine on Larval Development and Sexual Differentiation in the Northern Leopard Frog Rana pipiens	Environ. Toxicol. Chem.25(1): 67-71	82034	1286880	741145	37	33	86	1	LowEffect	10	17.1429	1	FALSE
1912-24-9	Atrazine	1.5	15	10	Morphology	Diameter	LOEC		Lithobates pipiens	Leopard Frog	Fish	Tadpole	Orton,F., J.A. Carr, and R.D. Handy	2006	Effects of Nitrate and Atrazine on Larval Development and Sexual Differentiation in the Northern Leopard Frog Rana pipiens	Environ. Toxicol. Chem.25(1): 67-71	82034	1286902	741167	37	33	86	1	LowEffect	10	17.1429	1	FALSE
1912-24-9	Atrazine	1.5	15	10	Reproduction	Germ cell count	LOEC		Lithobates pipiens	Leopard Frog	Fish	Tadpole	Orton,F., J.A. Carr, and R.D. Handy	2006	Effects of Nitrate and Atrazine on Larval Development and Sexual Differentiation in the Northern Leopard Frog Rana pipiens	Environ. Toxicol. Chem.25(1): 67-71	82034	1286879	741144	37	33	86	1	LowEffect	10	17.1429	1	FALSE
1912-24-9	Atrazine	1.5	15	10	Reproduction	Germ cell count	LOEC		Lithobates pipiens	Leopard Frog	Fish	Tadpole	Orton,F., J.A. Carr, and R.D. Handy	2006	Effects of Nitrate and Atrazine on Larval Development and Sexual Differentiation in the Northern Leopard Frog Rana pipiens	Environ. Toxicol. Chem.25(1): 67-71	82034	1286878	741143	37	33	86	1	LowEffect	10	17.1429	1	FALSE
1912-24-9	Atrazine	1.5	15	10	Morphology	Size	LOEC		Lithobates pipiens	Leopard Frog	Fish	Tadpole	Orton,F., J.A. Carr, and R.D. Handy	2006	Effects of Nitrate and Atrazine on Larval Development and Sexual Differentiation in the Northern Leopard Frog Rana pipiens	Environ. Toxicol. Chem.25(1): 67-71	82034	1286893	741158	37	33	86	1	LowEffect	10	17.1429	1	FALSE
1912-24-9	Atrazine	1.5	15	10	Population	Sex ratio	LOEL		Lithobates pipiens	Leopard Frog	Fish	Tadpole	Orton,F., J.A. Carr, and R.D. Handy	2006	Effects of Nitrate and Atrazine on Larval Development and Sexual Differentiation in the Northern Leopard Frog Rana pipiens	Environ. Toxicol. Chem.25(1): 67-71	82034	1254596	703442	37	33	86	1	LowEffect	10	17.1429	1	FALSE
1912-24-9	Atrazine	1.5	15	10	Reproduction	Germ cell count	LOEL		Lithobates pipiens	Leopard Frog	Fish	Tadpole	Orton,F., J.A. Carr, and R.D. Handy	2006	Effects of Nitrate and Atrazine on Larval Development and Sexual Differentiation in the Northern Leopard Frog Rana pipiens	Environ. Toxicol. Chem.25(1): 67-71	82034	1254597	703443	37	33	86	1	LowEffect	10	17.1429	1	FALSE
1912-24-9	Atrazine	1.5	15	10	Reproduction	Spawning frequency	LOEC	395.72	Poecilia reticulata	Guppy	Fish	Adult	Shenoy,K.	2014	Prenatal Exposure to Low Doses of Atrazine Affects Mating Behaviors in Male Guppies	Horm. Behav.66:439-448	170957	2163344	2316142	37	33	86	1	LowEffect	10	17.1429	1	FALSE
1912-24-9	Atrazine	1.5	15	10	Behavior	Aggression	LOEC	395.72	Poecilia reticulata	Guppy	Fish	Adult	Shenoy,K.	2014	Prenatal Exposure to Low Doses of Atrazine Affects Mating Behaviors in Male Guppies	Horm. Behav.66:439-448	170957	2163344	2316144	37	33	86	1	LowEffect	10	17.1429	1	FALSE
1912-24-9	Atrazine	1.5	15	10	Biochemistry	Chlorophyll A concentration	LOEL		Zizania aquatica	Annual Wildrice	Plants	Not reported	Hermanutz,R., and K. Allen	1993	Effects and Fate of Atrazine in MERS Wetland Streams During Spring - Summer of 1992	U.S.Environmental Protection Agency Research Laboratory, Duluth, MN:52 p.	153880	1340455	801482	37	33	86	1	LowEffect	10	17.1429	1	FALSE
1912-24-9	Atrazine	1.5	15	10	Population	Biomass	LOEC	10	Lemna gibba	Inflated Duckweed	Plants	Not reported	Brain,R.A., A.J. Hosmer, D. Desjardins, T.Z. Kendall, H.O. Krueger, and S.B. Wall	2012	Recovery of Duckweed from Time-Varying Exposure to Atrazine	Environ. Toxicol. Chem.31(5): 1121-1128	160945	2093293	2170969	37	33	86	1	LowEffect	10	17.1429	1	FALSE
1912-24-9	Atrazine	1.5	150	100	Population	Population growth rate	EC50		Pseudokirchneriella subcapitata	Green Algae	Plants	Exponential growth phase (log)	Baun,A., S.N. Sorensen, R.F. Rasmussen, N.B. Hartmann, and C.B. Koch	2008	Toxicity and Bioaccumulation of Xenobiotic Organic Compounds in the Presence of Aqueous Suspensions of Aggregates of Nano-C60	Aquat. Toxicol.86(3): 379-387	104759	1327122	786538	27	40	81	1	AcuteEffect	100	17.1429	1	FALSE
1912-24-9	Atrazine	1.50333	150.333	100	Population	Chlorophyll	EC50	1	Chara canescens	Bearded Stonewort	Plants	Not reported	Kuster,A., and R. Altenburger	2007	Development and Validation of a New Fluorescence-Based Bioassay for Aquatic Macrophyte Species	Chemosphere67(1): 194-201	103269	2184149	2368608	27	40	81	1	AcuteEffect	100	17.1429	1	FALSE
1912-24-9	Atrazine	1.504	150.4	100	Population	Photosystem II (PSII) electron transport activity	EC50	2	Algae	Algae	Plants	Not reported	Prosser,R.S., R.A. Brain, A.J. Hosmer, K.R. Solomon, and M.L. Hanson	2013	Assessing Sensitivity and Recovery of Field-Collected Periphyton Acutely Exposed to Atrazine Using PSII Inhibition Under Laboratory Conditions	Ecotoxicology22(9): 1367-1383	164780	2095924	2176194	27	40	81	1	AcuteEffect	100	17.1429	1	FALSE
1912-24-9	Atrazine	1.5098	150.98	100	Physiology	Carbon fixation	EC50		Chlamydomonas geitleri	Green Algae	Plants	Multiple	Francois,D.L., and G.G.C. Robinson	1990	Indices of Triazine Toxicity in Chlamydomonas geitleri Ettl	Aquat. Toxicol.16(3): 205-228	69582	1238527	227100	27	40	81	1	AcuteEffect	100	17.1429	1	FALSE
1912-24-9	Atrazine	1.5098	150.98	100	Biochemistry	Fluorescence	EC50		Chlorella vulgaris	Green Algae	Plants	Not reported	Naessens,M., J.C. Leclerc, and C. Tran-Minh	2000	Fiber Optic Biosensor Using Chlorella vulgaris for Determination of Toxic Compounds	Ecotoxicol. Environ. Saf.46(2): 181-185	52533	1226917	229326	27	40	81	1	AcuteEffect	100	17.1429	1	FALSE
1912-24-9	Atrazine	1.52	15.2	10	Population	Abundance	LOEC	28	Algae	Algae	Plants	Not reported	Carder,J.P., and K.D. Hoagland	1998	Combined Effects of Alachlor and Atrazine on Benthic Algal Communities in Artificial Streams	Environ. Toxicol. Chem.17(7): 1415-1420	72764	2104561	2191203	37	33	86	1	LowEffect	10	17.1429	1	FALSE
1912-24-9	Atrazine	1.52	15.2	10	Population	Abundance	LOEC	28	Algae	Algae	Plants	Not reported	Carder,J.P., and K.D. Hoagland	1998	Combined Effects of Alachlor and Atrazine on Benthic Algal Communities in Artificial Streams	Environ. Toxicol. Chem.17(7): 1415-1420	72764	2104561	2191206	37	33	86	1	LowEffect	10	17.1429	1	FALSE
1912-24-9	Atrazine	1.53	153	100	Population	Population changes, general	EC50		Lemna minor	Duckweed	Plants	Not reported	Fairchild,J.F., D.S. Ruessler, P.S. Haverland, and A.R. Carlson	1997	Comparative Sensitivity of Selenastrum capricornutum and Lemna minor to Sixteen Herbicides	Arch. Environ. Contam. Toxicol.32(4): 353-357	18093	1199562	159948	27	40	81	1	AcuteEffect	100	17.1429	1	FALSE
1912-24-9	Atrazine	1.54	154	100	Physiology	Photosynthesis	EC50		Algae	Algae	Plants	Not reported	Larsen,D.P., F.,Jr. DeNoyelles, F. Stay, and T. Shiroyama	1986	Comparisons of Single-Species, Microcosm and Experimental Pond Responses to Atrazine Exposure	Environ. Toxicol. Chem.5(2): 179-190	11777	1140729	108583	27	40	81	1	AcuteEffect	100	17.1429	1	FALSE
1912-24-9	Atrazine	1.545	154.5	100	Growth	Length	EC50	7	Myriophyllum aquaticum	Parrot Feather Watermilfoil	Plants	Not reported	Ebke,K.P., C. Felten, and L. Doren	2013	Impact of Heterophylly on the Sensitivity of Myriophyllum aquaticum Biotests	Environ. Sci. Eur.25(6): 9 p.	164771	2095726	2175733	27	40	81	1	AcuteEffect	100	17.1429	1	FALSE
1912-24-9	Atrazine	1.552	155.2	100	Population	Population changes, general	EC50		Chlorella sp.	Green Algae	Plants	Exponential growth phase (log)	Tang,J.X., K.D. Hoagland, and B.D. Siegfried	1997	Differential Toxicity of Atrazine to Selected Freshwater Algae	Bull. Environ. Contam. Toxicol.59(4): 631-637	18457	1203200	163427	27	40	81	1	AcuteEffect	100	17.1429	1	FALSE
1912-24-9	Atrazine	1.553	15.53	10	Population	Chlorophyll A concentration	EC10	3	Pseudokirchneriella subcapitata	Green Algae	Plants	Exponential growth phase (log)	Baxter,L., R. Brain, R. Prosser, K. Solomon, and M. Hanson	2013	Sensitivity of a Green Alga to Atrazine is not Enhanced by Previous Acute Exposure	Environ. Pollut.181:325-328	165284	2104041	2190431	24	13	32	1	NoEffect	10	17.1429	1	FALSE
1912-24-9	Atrazine	1.55941	155.941	100	Population	Population growth rate	EC50	7	Lemna minor	Duckweed	Plants	Not reported	Drost,W., T. Backhaus, M. Vassilakaki, and L.H. Grimme	2003	Mixture Toxicity of s-Triazines to Lemna minor Under Conditions of Simultaneous and Sequential Exposure	Fresenius Environ. Bull.12(6): 601-607	81431	2180803	2357995	27	40	81	1	AcuteEffect	100	17.1429	1	FALSE
1912-24-9	Atrazine	1.573	157.3	100	Population	Photosystem II (PSII) electron transport activity	EC50	2	Algae	Algae	Plants	Not reported	Prosser,R.S., R.A. Brain, A.J. Hosmer, K.R. Solomon, and M.L. Hanson	2013	Assessing Sensitivity and Recovery of Field-Collected Periphyton Acutely Exposed to Atrazine Using PSII Inhibition Under Laboratory Conditions	Ecotoxicology22(9): 1367-1383	164780	2095925	2176197	27	40	81	1	AcuteEffect	100	17.1429	1	FALSE
1912-24-9	Atrazine	1.58	15.8	10	Growth	Weight	LOEC	199	Oncorhynchus nerka	Sockeye Salmon	Fish	Egg	Du Gas,L.M., P.S. Ross, J. Walker, V.L. Marlatt, and C.J. Kennedy	2017	Effects of Atrazine and Chlorothalonil on the Reproductive Success, Development, and Growth of Early Life Stage Sockeye Salmon (Oncorhynchus nerka)	Environ. Toxicol. Chem.36(5): 1354-1364	175903	2203809	2408663	37	33	86	1	LowEffect	10	17.1429	1	FALSE
1912-24-9	Atrazine	1.58	15.8	10	Development	Slowed, Retarded, Delayed or Non-development	LOEC	199	Oncorhynchus nerka	Sockeye Salmon	Fish	Egg	Du Gas,L.M., P.S. Ross, J. Walker, V.L. Marlatt, and C.J. Kennedy	2017	Effects of Atrazine and Chlorothalonil on the Reproductive Success, Development, and Growth of Early Life Stage Sockeye Salmon (Oncorhynchus nerka)	Environ. Toxicol. Chem.36(5): 1354-1364	175903	2203800	2408633	37	33	86	1	LowEffect	10	17.1429	1	FALSE
1912-24-9	Atrazine	1.58	15.8	10	Development	Slowed, Retarded, Delayed or Non-development	LOEC	199	Oncorhynchus nerka	Sockeye Salmon	Fish	Egg	Du Gas,L.M., P.S. Ross, J. Walker, V.L. Marlatt, and C.J. Kennedy	2017	Effects of Atrazine and Chlorothalonil on the Reproductive Success, Development, and Growth of Early Life Stage Sockeye Salmon (Oncorhynchus nerka)	Environ. Toxicol. Chem.36(5): 1354-1364	175903	2203800	2408630	37	33	86	1	LowEffect	10	17.1429	1	FALSE
1912-24-9	Atrazine	1.58	15.8	10	Growth	Weight	LOEC	199	Oncorhynchus nerka	Sockeye Salmon	Fish	Egg	Du Gas,L.M., P.S. Ross, J. Walker, V.L. Marlatt, and C.J. Kennedy	2017	Effects of Atrazine and Chlorothalonil on the Reproductive Success, Development, and Growth of Early Life Stage Sockeye Salmon (Oncorhynchus nerka)	Environ. Toxicol. Chem.36(5): 1354-1364	175903	2203809	2408662	37	33	86	1	LowEffect	10	17.1429	1	FALSE
1912-24-9	Atrazine	1.58	158	100	Population	Population growth rate	EC50		Pseudokirchneriella subcapitata	Green Algae	Plants	Not reported	Mayer,P., J. Frickmann, E.R. Christensen, and N. Nyholm	1998	Influence of Growth Conditions on the Results Obtained in Algal Toxicity Tests	Environ. Toxicol. Chem.17(6): 1091-1098	19285	1210187	184840	27	40	81	1	AcuteEffect	100	17.1429	1	FALSE
1912-24-9	Atrazine	1.587	158.7	100	Population	Photosystem II (PSII) electron transport activity	EC50	2	Algae	Algae	Plants	Not reported	Prosser,R.S., R.A. Brain, A.J. Hosmer, K.R. Solomon, and M.L. Hanson	2013	Assessing Sensitivity and Recovery of Field-Collected Periphyton Acutely Exposed to Atrazine Using PSII Inhibition Under Laboratory Conditions	Ecotoxicology22(9): 1367-1383	164780	2095925	2176200	27	40	81	1	AcuteEffect	100	17.1429	1	FALSE
1912-24-9	Atrazine	1.59	159	100	Physiology	Photosynthesis	EC50		Algae	Algae	Plants	Not reported	Larsen,D.P., F.,Jr. DeNoyelles, F. Stay, and T. Shiroyama	1986	Comparisons of Single-Species, Microcosm and Experimental Pond Responses to Atrazine Exposure	Environ. Toxicol. Chem.5(2): 179-190	11777	1140728	108582	27	40	81	1	AcuteEffect	100	17.1429	1	FALSE
1912-24-9	Atrazine	1.59	159	100	Population	Population growth rate	EC50		Pseudokirchneriella subcapitata	Green Algae	Plants	Not reported	Mayer,P., J. Frickmann, E.R. Christensen, and N. Nyholm	1998	Influence of Growth Conditions on the Results Obtained in Algal Toxicity Tests	Environ. Toxicol. Chem.17(6): 1091-1098	19285	1210185	184838	27	40	81	1	AcuteEffect	100	17.1429	1	FALSE
1912-24-9	Atrazine	1.594	159.4	100	Population	Chlorophyll A concentration	EC50		Synedra acus	Diatom	Plants	Exponential growth phase (log)	Tang,J.X., K.D. Hoagland, and B.D. Siegfried	1997	Differential Toxicity of Atrazine to Selected Freshwater Algae	Bull. Environ. Contam. Toxicol.59(4): 631-637	18457	1203238	206341	27	40	81	1	AcuteEffect	100	17.1429	1	FALSE
1912-24-9	Atrazine	1.594	159.4	100	Population	Photosystem II (PSII) electron transport activity	EC50	2	Algae	Algae	Plants	Not reported	Prosser,R.S., R.A. Brain, A.J. Hosmer, K.R. Solomon, and M.L. Hanson	2013	Assessing Sensitivity and Recovery of Field-Collected Periphyton Acutely Exposed to Atrazine Using PSII Inhibition Under Laboratory Conditions	Ecotoxicology22(9): 1367-1383	164780	2095918	2176127	27	40	81	1	AcuteEffect	100	17.1429	1	FALSE
1912-24-9	Atrazine	1.59607	159.607	100	Physiology	Photosynthesis	EC50		Algae	Algae	Plants	Not reported	Guasch,H., and S. Sabater	1998	Light History Influences the Sensitivity to Atrazine in Periphytic Algae	J. Phycol.34(2): 233-241	59874	1276508	728478	27	40	81	1	AcuteEffect	100	17.1429	1	FALSE
1912-24-9	Atrazine	1.6	16	10	Population	Abundance	EC10		Pseudokirchneriella subcapitata	Green Algae	Plants	Not reported	Hoberg,J.R.	1993	Atrazine Technical - Toxicity to the Freshwater Green Alga, (Selenastrum capricornutum)	Final SLI Rep.No.93-4-4751, Springborn Lab.Inc., Environ.Sci.Div., Wareham, MA:63 p.	69630	1238657	225556	24	13	32	1	NoEffect	10	17.1429	1	FALSE
1912-24-9	Atrazine	1.6	160	100	Population	Population growth rate	EC50	2	Pseudokirchneriella subcapitata	Green Algae	Plants	Exponential growth phase (log)	Kusk,K.O., A.M. Christensen, and N. Nyholm	2018	Algal Growth Inhibition Test Results of 425 Organic Chemical Substances	Chemosphere204:405-412	180320	2232990	2495128	27	40	81	1	AcuteEffect	100	17.1429	1	FALSE
1912-24-9	Atrazine	1.6	160	100	Population	Abundance	EC50		Lemna minor	Duckweed	Plants	Not reported	Fairchild,J., S. Ruessler, M. Nelson, and P. Haverland	1994	Bioavailability and Toxicity of Agricultural Chemicals in Runoff from MSEA Sites: Potential Impacts on Non-Target Aquatic Organisms: An Aquatic Hazard Assessment of Four Herbicides Using Six Species of Algae and Five S	Final report for IAG DW14935600-01-2. Environmental Research Laboratory, U.S. Environmental Protection Agency, Duluth, MN:123 p.	152770	1340680	801763	27	40	81	1	AcuteEffect	100	17.1429	1	FALSE
1912-24-9	Atrazine	1.6	160	100	Population	Abundance	EC50		Lemna minor	Duckweed	Plants	Not reported	Fairchild,J., S. Ruessler, M. Nelson, and P. Haverland	1994	Bioavailability and Toxicity of Agricultural Chemicals in Runoff from MSEA Sites: Potential Impacts on Non-Target Aquatic Organisms: An Aquatic Hazard Assessment of Four Herbicides Using Six Species of Algae and Five S	Final report for IAG DW14935600-01-2. Environmental Research Laboratory, U.S. Environmental Protection Agency, Duluth, MN:123 p.	152770	1340678	801761	27	40	81	1	AcuteEffect	100	17.1429	1	FALSE
1912-24-9	Atrazine	1.6	160	100	Population	Abundance	EC50		Lemna minor	Duckweed	Plants	Not reported	Fairchild,J., S. Ruessler, M. Nelson, and P. Haverland	1994	Bioavailability and Toxicity of Agricultural Chemicals in Runoff from MSEA Sites: Potential Impacts on Non-Target Aquatic Organisms: An Aquatic Hazard Assessment of Four Herbicides Using Six Species of Algae and Five S	Final report for IAG DW14935600-01-2. Environmental Research Laboratory, U.S. Environmental Protection Agency, Duluth, MN:123 p.	152770	1340679	801762	27	40	81	1	AcuteEffect	100	17.1429	1	FALSE
1912-24-9	Atrazine	1.6	160	100	Population	Abundance	EC50		Lemna minor	Duckweed	Plants	Not reported	Fairchild,J., S. Ruessler, M. Nelson, and P. Haverland	1994	Bioavailability and Toxicity of Agricultural Chemicals in Runoff from MSEA Sites: Potential Impacts on Non-Target Aquatic Organisms: An Aquatic Hazard Assessment of Four Herbicides Using Six Species of Algae and Five S	Final report for IAG DW14935600-01-2. Environmental Research Laboratory, U.S. Environmental Protection Agency, Duluth, MN:123 p.	152770	1340677	801760	27	40	81	1	AcuteEffect	100	17.1429	1	FALSE
1912-24-9	Atrazine	1.605	160.5	100	Population	Population growth rate	EC50		Lemna minor	Duckweed	Plants	Not reported	Rentz,N.C.	2009	Evaluating the Field and Laboratory Efficacy of a Toxicity Test for the Aquatic Macrophyte Elodea canadensis	M.S.Thesis, University of Manitoba, Canada:219 p.	154073	1340759	801851	27	40	81	1	AcuteEffect	100	17.1429	1	FALSE
1912-24-9	Atrazine	1.61	161	100	Population	Photosynthesis	EC50		Algae	Algae	Plants	Not reported	Berard,A., and C. Benninghoff	2001	Pollution-Induced Community Tolerance (PICT) and Seasonal Variations in the Sensitivity of Phytoplankton to Atrazine in Nanocosms	Chemosphere45(4-5): 427-437	62042	1254707	703581	27	40	81	1	AcuteEffect	100	17.1429	1	FALSE
1912-24-9	Atrazine	1.61	161	100	Growth	Number of leaves	IC50	12	Lemna minor	Duckweed	Plants	Not reported	Knezevic,V., T. Tunic, P. Gajic, P. Marjan, D. Savic, D. Tenji, and I. Teodorovic	2016	Getting More Ecologically Relevant Information from Laboratory Tests: Recovery of Lemna minor After Exposure to Herbicides and Their Mixtures	Arch. Environ. Contam. Toxicol.71(4): 572-588	174524	2189514	2378326	27	40	81	1	AcuteEffect	100	17.1429	1	FALSE
1912-24-9	Atrazine	1.618	161.8	100	Population	Photosystem II (PSII) electron transport activity	EC50	2	Algae	Algae	Plants	Not reported	Prosser,R.S., R.A. Brain, A.J. Hosmer, K.R. Solomon, and M.L. Hanson	2013	Assessing Sensitivity and Recovery of Field-Collected Periphyton Acutely Exposed to Atrazine Using PSII Inhibition Under Laboratory Conditions	Ecotoxicology22(9): 1367-1383	164780	2095924	2176191	27	40	81	1	AcuteEffect	100	17.1429	1	FALSE
1912-24-9	Atrazine	1.62	162	100	Physiology	Photosynthesis	EC50		Chlorophyta	Green Algae Division	Plants	Not reported	Hersh,C.M., and W.G. Crumpton	1989	Atrazine Tolerance of Algae Isolated From Two Agricultural Streams	Environ. Toxicol. Chem.8(4): 327-332	393	1008187	108819	27	40	81	1	AcuteEffect	100	17.1429	1	FALSE
1912-24-9	Atrazine	1.62	162	100	Growth	Number of leaves	IC50	12	Lemna minor	Duckweed	Plants	Not reported	Knezevic,V., T. Tunic, P. Gajic, P. Marjan, D. Savic, D. Tenji, and I. Teodorovic	2016	Getting More Ecologically Relevant Information from Laboratory Tests: Recovery of Lemna minor After Exposure to Herbicides and Their Mixtures	Arch. Environ. Contam. Toxicol.71(4): 572-588	174524	2189514	2378330	27	40	81	1	AcuteEffect	100	17.1429	1	FALSE
1912-24-9	Atrazine	1.628	162.8	100	Population	Photosystem II (PSII) electron transport activity	EC50	2	Algae	Algae	Plants	Not reported	Prosser,R.S., R.A. Brain, A.J. Hosmer, K.R. Solomon, and M.L. Hanson	2013	Assessing Sensitivity and Recovery of Field-Collected Periphyton Acutely Exposed to Atrazine Using PSII Inhibition Under Laboratory Conditions	Ecotoxicology22(9): 1367-1383	164780	2095925	2176196	27	40	81	1	AcuteEffect	100	17.1429	1	FALSE
1912-24-9	Atrazine	1.63	163	100	Growth	Length	IC50		Vallisneria americana	Water-Celery, Tapegrass	Plants	Not reported	Davis,D.E.	1980	Effects of Herbicides on Submerged Seed Plants	Completion Rep.Project A-067-ALA, Office of Water Res.and Technol., Washington, DC:19 p.	9159	1118067	141612	27	40	81	1	AcuteEffect	100	17.1429	1	FALSE
1912-24-9	Atrazine	1.63	163	100	Growth	Growth, general	IC50		Vallisneria americana	Water-Celery, Tapegrass	Plants	Not reported	Forney,D.R., and D.E. Davis	1981	Effects of Low Concentrations of Herbicides on Submersed Aquatic Plants	Weed Sci.29:677-685	4634	1060538	158993	27	40	81	1	AcuteEffect	100	17.1429	1	FALSE
1912-24-9	Atrazine	1.64	164	100	Population	Abundance	EC50		Nitzschia accomodata	Diatom	Plants	Exponential growth phase (log)	Seguin,F., C. Leboulanger, F. Rimet, J.C. Druart, and A. Berard	2001	Effects of Atrazine and Nicosulfuron on Phytoplankton in Systems of Increasing Complexity	Arch. Environ. Contam. Toxicol.40(2): 198-208	62246	1254677	703550	27	40	81	1	AcuteEffect	100	17.1429	1	FALSE
1912-24-9	Atrazine	1.64	164	100	Population	Abundance	EC50		Craticula accomoda	Pennate Diatom	Plants	Not reported	Berard,A., U. Dorigo, I. Mercier, K. Becker-Van Slooten, D. Grandjean, and C. Leboulanger	2003	Comparison of the Ecotoxicological Impact of the Triazines Irgarol 1051 and Atrazine on Microalgal Cultures and Natural Microalgal Communities in Lake Geneva	Chemosphere53(8): 935-944	72626	1254235	703028	27	40	81	1	AcuteEffect	100	17.1429	1	FALSE
1912-24-9	Atrazine	1.64	164	100	Physiology	Photosynthesis	EC50		Algae	Algae	Plants	Not reported	Larsen,D.P., F.,Jr. DeNoyelles, F. Stay, and T. Shiroyama	1986	Comparisons of Single-Species, Microcosm and Experimental Pond Responses to Atrazine Exposure	Environ. Toxicol. Chem.5(2): 179-190	11777	1140730	108584	27	40	81	1	AcuteEffect	100	17.1429	1	FALSE
1912-24-9	Atrazine	1.64	164	100	Population	Population growth rate	EC50		Pseudokirchneriella subcapitata	Green Algae	Plants	Not reported	Mayer,P., J. Frickmann, E.R. Christensen, and N. Nyholm	1998	Influence of Growth Conditions on the Results Obtained in Algal Toxicity Tests	Environ. Toxicol. Chem.17(6): 1091-1098	19285	1210184	184837	27	40	81	1	AcuteEffect	100	17.1429	1	FALSE
1912-24-9	Atrazine	1.65	165	100	Physiology	Photosynthesis	EC50		Algae	Algae	Plants	Not reported	Larsen,D.P., F.,Jr. DeNoyelles, F. Stay, and T. Shiroyama	1986	Comparisons of Single-Species, Microcosm and Experimental Pond Responses to Atrazine Exposure	Environ. Toxicol. Chem.5(2): 179-190	11777	1140724	108578	27	40	81	1	AcuteEffect	100	17.1429	1	FALSE
1912-24-9	Atrazine	1.673	167.3	100	Population	Chlorophyll A concentration	EC50		Synedra acus	Diatom	Plants	Exponential growth phase (log)	Tang,J.X., K.D. Hoagland, and B.D. Siegfried	1997	Differential Toxicity of Atrazine to Selected Freshwater Algae	Bull. Environ. Contam. Toxicol.59(4): 631-637	18457	1203237	206339	27	40	81	1	AcuteEffect	100	17.1429	1	FALSE
1912-24-9	Atrazine	1.68	16.8	10	Population	Photosystem II (PSII) electron transport activity	EC10	2	Algae	Algae	Plants	Not reported	Prosser,R.S., R.A. Brain, A.J. Hosmer, K.R. Solomon, and M.L. Hanson	2013	Assessing Sensitivity and Recovery of Field-Collected Periphyton Acutely Exposed to Atrazine Using PSII Inhibition Under Laboratory Conditions	Ecotoxicology22(9): 1367-1383	164780	2095913	2176086	24	13	32	1	NoEffect	10	17.1429	1	FALSE
1912-24-9	Atrazine	1.687	168.7	100	Population	Chlorophyll A concentration	EC50		Synedra acus	Diatom	Plants	Exponential growth phase (log)	Tang,J.X., K.D. Hoagland, and B.D. Siegfried	1997	Differential Toxicity of Atrazine to Selected Freshwater Algae	Bull. Environ. Contam. Toxicol.59(4): 631-637	18457	1203239	206342	27	40	81	1	AcuteEffect	100	17.1429	1	FALSE
1912-24-9	Atrazine	1.69	169	100	Population	Chlorophyll	EC50		Scenedesmus quadricauda	Green Algae	Plants	Not reported	Fairchild,J.F., D.S. Ruessler, and A.R. Carlson	1998	Comparative Sensitivity of Five Species of Macrophytes and Six Species of Algae to Atrazine, Metribuzin, Alachlor, and Metolachlor	Environ. Toxicol. Chem.17(9): 1830-1834	19461	1211023	201468	27	40	81	1	AcuteEffect	100	17.1429	1	FALSE
1912-24-9	Atrazine	1.7	17	10	Population	Biomass	LOEC		Lemna gibba	Inflated Duckweed	Plants	Not reported	Hoberg,J.R.	1993	Atrazine Technical - Toxicity to Duckweed (Lemna gibba)	SLI Report 93-4-4755:65 p.	103764	1279951	733368	37	33	86	1	LowEffect	10	17.1429	1	FALSE
1912-24-9	Atrazine	1.7	170	100	Population	Abundance	EC50		Dunaliella tertiolecta	Green Algae	Plants	Not reported	Hughes,J.S., J.S. Reed, and S.K. Krishnaswami	1986	The Toxicity of Atrazine, Lot No. FL-850612, to Four Species of Aquatic Plants	Final Rep.from Malcom Pirnie, Inc.to Giba-Geigy Corp., Greensboro, NC: MRID No.410652-03, U.S.EPA, Duluth, MN:71 p.	103781	1282780	736511	27	40	81	1	AcuteEffect	100	17.1429	1	FALSE
1912-24-9	Atrazine	1.7	170	100	Population	Abundance	EC50		Lemna gibba	Inflated Duckweed	Plants	Not reported	U.S. Environmental Protection Agency	1992	Pesticide Ecotoxicity Database (Formerly: Environmental Effects Database (EEDB))	Environmental Fate and Effects Division, U.S.EPA, Washington, D.C.:	344	2074653	2100418	27	40	81	1	AcuteEffect	100	17.1429	1	FALSE
1912-24-9	Atrazine	1.7	170	100	Population	Abundance	EC50		Lemna gibba	Inflated Duckweed	Plants	Not reported	U.S. Environmental Protection Agency	1992	Pesticide Ecotoxicity Database (Formerly: Environmental Effects Database (EEDB))	Environmental Fate and Effects Division, U.S.EPA, Washington, D.C.:	344	2059017	2102008	27	40	81	1	AcuteEffect	100	17.1429	1	FALSE
1912-24-9	Atrazine	1.7	170	100	Population	Abundance	EC50		Lemna gibba	Inflated Duckweed	Plants	Not reported	Hughes,J.S., J.S. Reed, and S.K. Krishnaswami	1986	The Toxicity of Atrazine, Lot No. FL-850612, to Four Species of Aquatic Plants	Final Rep.from Malcom Pirnie, Inc.to Giba-Geigy Corp., Greensboro, NC: MRID No.410652-03, U.S.EPA, Duluth, MN:71 p.	103781	1279885	733274	27	40	81	1	AcuteEffect	100	17.1429	1	FALSE
1912-24-9	Atrazine	1.7	170	100	Population	Biomass	EC90		Lemna gibba	Inflated Duckweed	Plants	Not reported	Hoberg,J.R.	1993	Atrazine Technical - Toxicity to Duckweed (Lemna gibba)	SLI Report 93-4-4755:65 p.	103764	1280117	733523	27	40	81	1	AcuteEffect	100	17.1429	1	FALSE
1912-24-9	Atrazine	1.7	170	100	Population	Biomass	EC50	7	Myriophyllum aquaticum	Parrot Feather Watermilfoil	Plants	Not reported	Tunic,T., V. Knezevic, U. Kerkez, A. Tubic, D. Sunjka, S. Lazic, D. Brkic, and I. Teodorovic	2015	Some Arguments in Favor of a Myriophyllum aquaticum Growth Inhibition Test in a Water-Sediment System as an Additional Test in Risk Assessment of Herbicides	Environ. Toxicol. Chem.34:2104-2115	170972	2163463	2316492	27	40	81	1	AcuteEffect	100	17.1429	1	FALSE
1912-24-9	Atrazine	1.702	17.02	10	Mortality	Mortality	NR-ZERO		Salmo salar	Atlantic Salmon	Fish	Smolt	Waring,C.P., and A. Moore	2004	The Effect of Atrazine on Atlantic Salmon (Salmo salar) Smolts in Fresh Water and After Sea Water Transfer	Aquat. Toxicol.66(1): 93-104	72625	1254215	702997	24	13	32	1	NoEffect	10	17.1429	1	FALSE
1912-24-9	Atrazine	1.708	170.8	100	Population	Photosystem II (PSII) electron transport activity	EC50	2	Algae	Algae	Plants	Not reported	Prosser,R.S., R.A. Brain, A.J. Hosmer, K.R. Solomon, and M.L. Hanson	2013	Assessing Sensitivity and Recovery of Field-Collected Periphyton Acutely Exposed to Atrazine Using PSII Inhibition Under Laboratory Conditions	Ecotoxicology22(9): 1367-1383	164780	2095926	2176206	27	40	81	1	AcuteEffect	100	17.1429	1	FALSE
1912-24-9	Atrazine	1.71	171	100	Population	Abundance	EC50	4	Oophila sp.	Algae	Plants	Not reported	Baxter,L., R.A. Brain, A.J. Hosmer, M. Nema, K.M. Muller, K.R. Solomon, and M.L. Hanson	2015	Effects of Atrazine on Egg Masses of the Yellow-Spotted Salamander (Ambystoma maculatum) and Its Endosymbiotic Alga (Oophila amblystomatis)	Environ. Pollut.206:324-331	170978	2163601	2317080	27	40	81	1	AcuteEffect	100	17.1429	1	FALSE
1912-24-9	Atrazine	1.71	171	100	Population	Population changes, general	EC50		Scenedesmus quadricauda	Green Algae	Plants	Exponential growth phase (log)	Tang,J.X., K.D. Hoagland, and B.D. Siegfried	1997	Differential Toxicity of Atrazine to Selected Freshwater Algae	Bull. Environ. Contam. Toxicol.59(4): 631-637	18457	1203220	163447	27	40	81	1	AcuteEffect	100	17.1429	1	FALSE
1912-24-9	Atrazine	1.72	172	100	Population	Abundance	EC50	4	Oophila sp.	Algae	Plants	Exponential growth phase (log)	Baxter,L., R. Brain, J.L. Rodriguez-Gil, A. Hosmer, K. Solomon, and M. Hanson	2014	Response of the Green Alga Oophila sp., a Salamander Endosymbiont, to a PSII-Inhibitor Under Laboratory Conditions	Environ. Toxicol. Chem.33(8): 1858-1864	170806	2162441	2314123	27	40	81	1	AcuteEffect	100	17.1429	1	FALSE
1912-24-9	Atrazine	1.72	172	100	Population	Abundance	EC50		Chlorella vulgaris	Green Algae	Plants	Exponential growth phase (log)	Seguin,F., C. Leboulanger, F. Rimet, J.C. Druart, and A. Berard	2001	Effects of Atrazine and Nicosulfuron on Phytoplankton in Systems of Increasing Complexity	Arch. Environ. Contam. Toxicol.40(2): 198-208	62246	1254673	703546	27	40	81	1	AcuteEffect	100	17.1429	1	FALSE
1912-24-9	Atrazine	1.72549	172.549	100	Population	Population growth rate	EC100/	7	Chlamydomonas reinhardtii	Green Algae	Plants	Exponential growth phase (log)	Forster,B., P.B. Heifetz, A. Lardans, J.E. Boynton, and N.W. Gillham	1997	Herbicide Resistance and Growth of D1 Ala251 Mutants in Chlamydomonas	Z. Naturforsch. Sect. C J. Biosci.52(9/10): 654-664	71603	1259131	709226	27	40	81	1	AcuteEffect	100	17.1429	1	FALSE
1912-24-9	Atrazine	1.75	175	100	Population	Abundance	EC50	4	Oophila sp.	Algae	Plants	Exponential growth phase (log)	Baxter,L., R. Brain, J.L. Rodriguez-Gil, A. Hosmer, K. Solomon, and M. Hanson	2014	Response of the Green Alga Oophila sp., a Salamander Endosymbiont, to a PSII-Inhibitor Under Laboratory Conditions	Environ. Toxicol. Chem.33(8): 1858-1864	170806	2162469	2314159	27	40	81	1	AcuteEffect	100	17.1429	1	FALSE
1912-24-9	Atrazine	1.76	176	100	Population	Chlorophyll	EC50		Chlamydomonas reinhardtii	Green Algae	Plants	Not reported	Fairchild,J.F., D.S. Ruessler, and A.R. Carlson	1998	Comparative Sensitivity of Five Species of Macrophytes and Six Species of Algae to Atrazine, Metribuzin, Alachlor, and Metolachlor	Environ. Toxicol. Chem.17(9): 1830-1834	19461	1211022	201467	27	40	81	1	AcuteEffect	100	17.1429	1	FALSE
1912-24-9	Atrazine	1.76	17.6	10	Population	Population growth rate	EC10	3	Pseudokirchneriella subcapitata	Green Algae	Plants	Exponential growth phase (log)	Baxter,L., R. Brain, R. Prosser, K. Solomon, and M. Hanson	2013	Sensitivity of a Green Alga to Atrazine is not Enhanced by Previous Acute Exposure	Environ. Pollut.181:325-328	165284	2104041	2190419	24	13	32	1	NoEffect	10	17.1429	1	FALSE
1912-24-9	Atrazine	1.76862	176.862	100	Population	Population growth rate	EC50	7	Lemna minor	Duckweed	Plants	Not reported	Drost,W., T. Backhaus, M. Vassilakaki, and L.H. Grimme	2003	Mixture Toxicity of s-Triazines to Lemna minor Under Conditions of Simultaneous and Sequential Exposure	Fresenius Environ. Bull.12(6): 601-607	81431	2180803	2357994	27	40	81	1	AcuteEffect	100	17.1429	1	FALSE
1912-24-9	Atrazine	1.77	17.7	10	Population	Photosystem II (PSII) electron transport activity	EC10	2	Algae	Algae	Plants	Not reported	Prosser,R.S., R.A. Brain, A.J. Hosmer, K.R. Solomon, and M.L. Hanson	2013	Assessing Sensitivity and Recovery of Field-Collected Periphyton Acutely Exposed to Atrazine Using PSII Inhibition Under Laboratory Conditions	Ecotoxicology22(9): 1367-1383	164780	2095928	2176213	24	13	32	1	NoEffect	10	17.1429	1	FALSE
1912-24-9	Atrazine	1.78	17.8	10	Population	Photosystem II (PSII) electron transport activity	EC10	2	Algae	Algae	Plants	Not reported	Prosser,R.S., R.A. Brain, A.J. Hosmer, K.R. Solomon, and M.L. Hanson	2013	Assessing Sensitivity and Recovery of Field-Collected Periphyton Acutely Exposed to Atrazine Using PSII Inhibition Under Laboratory Conditions	Ecotoxicology22(9): 1367-1383	164780	2095911	2176072	24	13	32	1	NoEffect	10	17.1429	1	FALSE
1912-24-9	Atrazine	1.79	17.9	10	Population	Photosystem II (PSII) electron transport activity	EC10	2	Algae	Algae	Plants	Not reported	Prosser,R.S., R.A. Brain, A.J. Hosmer, K.R. Solomon, and M.L. Hanson	2013	Assessing Sensitivity and Recovery of Field-Collected Periphyton Acutely Exposed to Atrazine Using PSII Inhibition Under Laboratory Conditions	Ecotoxicology22(9): 1367-1383	164780	2095925	2176198	24	13	32	1	NoEffect	10	17.1429	1	FALSE
1912-24-9	Atrazine	1.79	17.9	10	Population	Photosystem II (PSII) electron transport activity	EC10	2	Algae	Algae	Plants	Not reported	Prosser,R.S., R.A. Brain, A.J. Hosmer, K.R. Solomon, and M.L. Hanson	2013	Assessing Sensitivity and Recovery of Field-Collected Periphyton Acutely Exposed to Atrazine Using PSII Inhibition Under Laboratory Conditions	Ecotoxicology22(9): 1367-1383	164780	2095908	2176062	24	13	32	1	NoEffect	10	17.1429	1	FALSE
1912-24-9	Atrazine	1.8	18	10	Development	Sexual development	LOEC	2	Xenopus laevis	African Clawed Frog	Fish	Tadpole	Tavera Mendoza,L.E.	2001	Influences of Atrazine on Gonadal Differentiation in Xenopus laevis Tadpoles During Metamorphosis	M.S.Thesis, Concordia University, Montreal, Canada:83 p.	165348	2109530	2200010	37	33	86	1	LowEffect	10	17.1429	1	FALSE
1912-24-9	Atrazine	1.8	18	10	Reproduction	Gamete production	LOEL		Xenopus laevis	African Clawed Frog	Fish	Tadpole	Tavera-Mendoza,L., S. Ruby, P. Brousseau, M. Fournier, D. Cyr, and D. Marcogliese	2002	Response of the Amphibian Tadpole Xenopus laevis to Atrazine During Sexual Differentiation of the Ovary	Environ. Toxicol. Chem.21(6): 1264-1267	77830	1254397	703209	37	33	86	1	LowEffect	10	17.1429	1	FALSE
1912-24-9	Atrazine	1.8	18	10	Mortality	Mortality	NR-ZERO		Xenopus laevis	African Clawed Frog	Fish	Tadpole	Tavera-Mendoza,L., S. Ruby, P. Brousseau, M. Fournier, D. Cyr, and D. Marcogliese	2002	Response of the Amphibian Tadpole (Xenopus laevis) to Atrazine During Sexual Differentiation of the Testis	Environ. Toxicol. Chem.21(3): 527-531	60639	1232324	209595	24	13	32	1	NoEffect	10	17.1429	1	FALSE
1912-24-9	Atrazine	1.8	18	10	Population	Abundance	EC10		Lemna gibba	Inflated Duckweed	Plants	Not reported	Rentz,N.C.	2009	Evaluating the Field and Laboratory Efficacy of a Toxicity Test for the Aquatic Macrophyte Elodea canadensis	M.S.Thesis, University of Manitoba, Canada:219 p.	154073	1340729	801815	24	13	32	1	NoEffect	10	17.1429	1	FALSE
1912-24-9	Atrazine	1.8	18	10	Population	Biomass	EC10	21	Lemna gibba	Inflated Duckweed	Plants	Not reported	Brain,R.A., A.J. Hosmer, D. Desjardins, T.Z. Kendall, H.O. Krueger, and S.B. Wall	2012	Recovery of Duckweed from Time-Varying Exposure to Atrazine	Environ. Toxicol. Chem.31(5): 1121-1128	160945	2093298	2170993	24	13	32	1	NoEffect	10	17.1429	1	FALSE
1912-24-9	Atrazine	1.8	18	10	Population	Abundance	LOEC		Lemna gibba	Inflated Duckweed	Plants	Not reported	Hoberg,J.R.	1993	Atrazine Technical - Toxicity to Duckweed (Lemna gibba)	SLI Report 93-11-5053:68 p.	103763	1280176	733585	37	33	86	1	LowEffect	10	17.1429	1	FALSE
1912-24-9	Atrazine	1.8	18	10	Population	Biomass	LOEC		Lemna gibba	Inflated Duckweed	Plants	Not reported	Hoberg,J.R.	1993	Atrazine Technical - Toxicity to Duckweed (Lemna gibba)	SLI Report 93-11-5053:68 p.	103763	1279987	733381	37	33	86	1	LowEffect	10	17.1429	1	FALSE
1912-24-9	Atrazine	1.8	180	100	Population	Population growth rate	EC50		Pseudokirchneriella subcapitata	Green Algae	Plants	Not reported	Okamura,H., I. Aoyama, D. Liu, R.J. Maguire, G.J. Pacepavicius, and Y.L. Lau	2000	Fate and Ecotoxicity of the New Antifouling Compound Irgarol 1051 in the Aquatic Environment	Water Res.34(14): 3523-3530	56747	1230005	228373	27	40	81	1	AcuteEffect	100	17.1429	1	FALSE
1912-24-9	Atrazine	1.8	180	100	Population	Abundance	EC50	7	Lemna minor	Duckweed	Plants	Not reported	Hoberg,J.R.	1991	Atrazine Technical - Toxicity to the Duckweed Lemna gibba G3	Final SLI Rep.No.91-1-3613, Springborn Lab.Inc., Environ.Sci.Div., Wareham, MA:48 p.	69629	1238640	225539	27	40	81	1	AcuteEffect	100	17.1429	1	FALSE
1912-24-9	Atrazine	1.801	180.1	100	Population	Population growth rate	EC50		Synedra acus	Diatom	Plants	Exponential growth phase (log)	Tang,J.X., K.D. Hoagland, and B.D. Siegfried	1997	Differential Toxicity of Atrazine to Selected Freshwater Algae	Bull. Environ. Contam. Toxicol.59(4): 631-637	18457	1203233	206313	27	40	81	1	AcuteEffect	100	17.1429	1	FALSE
1912-24-9	Atrazine	1.804	180.4	100	Population	Population changes, general	EC50		Cyclotella meneghiniana	Diatom	Plants	Exponential growth phase (log)	Tang,J.X., K.D. Hoagland, and B.D. Siegfried	1997	Differential Toxicity of Atrazine to Selected Freshwater Algae	Bull. Environ. Contam. Toxicol.59(4): 631-637	18457	1203185	163412	27	40	81	1	AcuteEffect	100	17.1429	1	FALSE
1912-24-9	Atrazine	1.824	182.4	100	Population	Photosystem II (PSII) electron transport activity	EC50	2	Algae	Algae	Plants	Not reported	Prosser,R.S., R.A. Brain, A.J. Hosmer, K.R. Solomon, and M.L. Hanson	2013	Assessing Sensitivity and Recovery of Field-Collected Periphyton Acutely Exposed to Atrazine Using PSII Inhibition Under Laboratory Conditions	Ecotoxicology22(9): 1367-1383	164780	2095926	2176203	27	40	81	1	AcuteEffect	100	17.1429	1	FALSE
1912-24-9	Atrazine	1.86	186	100	Physiology	Photosystem II (PSII) electron transport activity	EC50	28	Oophila sp.	Algae	Plants	Not reported	Baxter,L., R.A. Brain, A.J. Hosmer, M. Nema, K.M. Muller, K.R. Solomon, and M.L. Hanson	2015	Effects of Atrazine on Egg Masses of the Yellow-Spotted Salamander (Ambystoma maculatum) and Its Endosymbiotic Alga (Oophila amblystomatis)	Environ. Pollut.206:324-331	170978	2163582	2317024	27	40	81	1	AcuteEffect	100	17.1429	1	FALSE
1912-24-9	Atrazine	1.878	187.8	100	Growth	Dry weight (AQUIRE only)	EC50		Elodea canadensis	Waterweed	Plants	Not reported	Rentz,N.C.	2009	Evaluating the Field and Laboratory Efficacy of a Toxicity Test for the Aquatic Macrophyte Elodea canadensis	M.S.Thesis, University of Manitoba, Canada:219 p.	154073	1340716	801801	27	40	81	1	AcuteEffect	100	17.1429	1	FALSE
1912-24-9	Atrazine	1.878	187.8	100	Growth	Dry weight (AQUIRE only)	EC50		Elodea canadensis	Waterweed	Plants	Not reported	Rentz,N.C.	2009	Evaluating the Field and Laboratory Efficacy of a Toxicity Test for the Aquatic Macrophyte Elodea canadensis	M.S.Thesis, University of Manitoba, Canada:219 p.	154073	1340718	801803	27	40	81	1	AcuteEffect	100	17.1429	1	FALSE
1912-24-9	Atrazine	1.879	187.9	100	Population	Population growth rate	EC50		Lemna gibba	Inflated Duckweed	Plants	Not reported	Rentz,N.C.	2009	Evaluating the Field and Laboratory Efficacy of a Toxicity Test for the Aquatic Macrophyte Elodea canadensis	M.S.Thesis, University of Manitoba, Canada:219 p.	154073	1340748	801838	27	40	81	1	AcuteEffect	100	17.1429	1	FALSE
1912-24-9	Atrazine	1.8875	188.75	100	Growth	Relative growth rate	IC50	7	Lemna minor	Duckweed	Plants	Not reported	Teodorovic,I., V. Knezevic, T. Tunic, M. Cucak, J.N. Lecic, A. Leovac, and I.I. Tumbas	2012	Myriophyllum aquaticum Versus Lemna minor: Sensitivity and Recovery Potential After Exposure to Atrazine	Environ. Toxicol. Chem.31(2): 417-426	160947	2093190	2170428	27	40	81	1	AcuteEffect	100	17.1429	1	FALSE
1912-24-9	Atrazine	1.9	19	10	Cell(s)	Number of cells	LOEC	6	Xenopus laevis	African Clawed Frog	Fish	Tadpole	Tavera Mendoza,L.E.	2001	Influences of Atrazine on Gonadal Differentiation in Xenopus laevis Tadpoles During Metamorphosis	M.S.Thesis, Concordia University, Montreal, Canada:83 p.	165348	2109561	2200095	37	33	86	1	LowEffect	10	17.1429	1	FALSE
[truncated: 2,233 more rows]
