# Supplementary material for: Evaluating pharmaceuticals and other organic contaminants in the Lac du Flambeau Chain of Lakes using risk-based screening techniques
Source: PLoS One. 2023 Jun 2;18(6):e0286571. doi: 10.1371/journal.pone.0286571 (PMC10237466; doi:10.1371/journal.pone.0286571)
Supplement: S9 Table — Data gathered from the aquatic ECOTOX knowledgebase for chemicals detected in the Lac du Flambeau Chain of Lakes, Wisconsin, USA, August 2020-May 2021. (XLSX) [file pone.0286571.s012.xlsx]

## Sheet: S9 Table. ECOTOX data
S9 Table. Data gathered from the aquatic ECOTOX knowledgebase for chemicals detected in the Lac du Flambeau Chain of Lakes, Wisconsin, USA, August 2020-May 2021. Data has been filtered and empty columns have been removed. Data included within this table was utilized in this study for screening-level benchmark development. Data field definitions and terms can be found on the ECOTOX website (https:…
CAS	Chemical	Test Number	Result Number	CAS Number	Chemical Name	Chemical Grade	Chemical Analysis	Test Method	Chemical Purity Mean Op	Chemical Purity Mean	Chemical Purity Min	Chemical Purity Max	Species Scientific Name	Species Common Name	Species Kingdom	Species Phylum	Species Sub Phylum	Species Superclass	Species Class	Species Order	Species Family	Species Genus	Species	Variety	Species Group	Organism Lifestage	Organism Age Mean Op	Organism Age Mean	Organism Age Min	Organism Age Max	Age Units	Organism Source	Organism Initial Weight Mean Op	Organism Initial Weight Mean	Organism Initial Weight Min Op	Organism Initial Weight Min	Organism Initial Weight Max Op	Organism Initial Weight Max	Organism Initial Weight Units	Gender	Organism Comment	Exposure Type	Media Type	Test Location	Number of Doses	Conc 1 Type Author	Conc 1 Mean Op Author	Conc 1 Mean Author	Conc 1 Min Op Author
298-46-4	Carbamazepine	2032471	2051564	298464	5H-Dibenz[b,f]azepine-5-carboxamide	Not reported	Measured	Not reported	>	98	NR	NR	Dreissena polymorpha	Zebra Mussel	Animalia	Mollusca			Bivalvia	Veneroida	Dreissenidae	Dreissena	polymorpha		Molluscs; U.S. Invasive Species	Not reported		NR	NR	NR	Not reported	Wild		NR		NR		NR	NR	Not reported	22 TO 25 MM	Flow-through	Fresh water	Lab	5	Active ingredient		0.235
298-46-4	Carbamazepine	2032471	2051584	298464	5H-Dibenz[b,f]azepine-5-carboxamide	Not reported	Measured	Not reported	>	98	NR	NR	Dreissena polymorpha	Zebra Mussel	Animalia	Mollusca			Bivalvia	Veneroida	Dreissenidae	Dreissena	polymorpha		Molluscs; U.S. Invasive Species	Not reported		NR	NR	NR	Not reported	Wild		NR		NR		NR	NR	Not reported	22 TO 25 MM	Flow-through	Fresh water	Lab	5	Active ingredient		0.235
298-46-4	Carbamazepine	2170815	2336521	298464	5H-Dibenz[b,f]azepine-5-carboxamide	Not reported	Measured	Not reported	>	97	NR	NR	Corbicula manilensis	Asiatic Clam	Animalia	Mollusca			Bivalvia	Veneroida	Corbiculidae	Corbicula	manilensis		Molluscs; U.S. Invasive Species	Adult		NR	NR	NR	Not reported	Wild		NR		NR		NR	NR	Not reported	20.56 MM	Renewal	Fresh water	Lab	5	Active ingredient		0.45
298-46-4	Carbamazepine	2170815	2336523	298464	5H-Dibenz[b,f]azepine-5-carboxamide	Not reported	Measured	Not reported	>	97	NR	NR	Corbicula manilensis	Asiatic Clam	Animalia	Mollusca			Bivalvia	Veneroida	Corbiculidae	Corbicula	manilensis		Molluscs; U.S. Invasive Species	Adult		NR	NR	NR	Not reported	Wild		NR		NR		NR	NR	Not reported	20.56 MM	Renewal	Fresh water	Lab	5	Active ingredient		0.45
298-46-4	Carbamazepine	2170815	2336522	298464	5H-Dibenz[b,f]azepine-5-carboxamide	Not reported	Measured	Not reported	>	97	NR	NR	Corbicula manilensis	Asiatic Clam	Animalia	Mollusca			Bivalvia	Veneroida	Corbiculidae	Corbicula	manilensis		Molluscs; U.S. Invasive Species	Adult		NR	NR	NR	Not reported	Wild		NR		NR		NR	NR	Not reported	20.56 MM	Renewal	Fresh water	Lab	5	Active ingredient		0.45
298-46-4	Carbamazepine	2170815	2336542	298464	5H-Dibenz[b,f]azepine-5-carboxamide	Not reported	Measured	Not reported	>	97	NR	NR	Corbicula manilensis	Asiatic Clam	Animalia	Mollusca			Bivalvia	Veneroida	Corbiculidae	Corbicula	manilensis		Molluscs; U.S. Invasive Species	Adult		NR	NR	NR	Not reported	Wild		NR		NR		NR	NR	Not reported	20.56 MM	Renewal	Fresh water	Lab	5	Active ingredient		0.45
298-46-4	Carbamazepine	2132205	2244258	298464	5H-Dibenz[b,f]azepine-5-carboxamide	Not reported	Measured	Not reported		NR	NR	NR	Danio rerio	Zebra Danio	Animalia	Chordata	Vertebrata	Osteichthyes	Actinopterygii	Cypriniformes	Cyprinidae	Danio	rerio		Fish; Standard Test Species	Adult		NR	NR	NR	Not reported	Not reported		NR		431		518	mg	Both	WILD-TYPE	Renewal	Fresh water	Lab	3	Active ingredient		NR
298-46-4	Carbamazepine	2132205	2244257	298464	5H-Dibenz[b,f]azepine-5-carboxamide	Not reported	Measured	Not reported		NR	NR	NR	Danio rerio	Zebra Danio	Animalia	Chordata	Vertebrata	Osteichthyes	Actinopterygii	Cypriniformes	Cyprinidae	Danio	rerio		Fish; Standard Test Species	Adult		NR	NR	NR	Not reported	Not reported		NR		431		518	mg	Both	WILD-TYPE	Renewal	Fresh water	Lab	3	Active ingredient		NR
298-46-4	Carbamazepine	2132205	2244251	298464	5H-Dibenz[b,f]azepine-5-carboxamide	Not reported	Measured	Not reported		NR	NR	NR	Danio rerio	Zebra Danio	Animalia	Chordata	Vertebrata	Osteichthyes	Actinopterygii	Cypriniformes	Cyprinidae	Danio	rerio		Fish; Standard Test Species	Adult		NR	NR	NR	Not reported	Not reported		NR		431		518	mg	Both	WILD-TYPE	Renewal	Fresh water	Lab	3	Active ingredient		NR
298-46-4	Carbamazepine	2132205	2244248	298464	5H-Dibenz[b,f]azepine-5-carboxamide	Not reported	Measured	Not reported		NR	NR	NR	Danio rerio	Zebra Danio	Animalia	Chordata	Vertebrata	Osteichthyes	Actinopterygii	Cypriniformes	Cyprinidae	Danio	rerio		Fish; Standard Test Species	Adult		NR	NR	NR	Not reported	Not reported		NR		431		518	mg	Both	WILD-TYPE	Renewal	Fresh water	Lab	3	Active ingredient		NR
298-46-4	Carbamazepine	2132205	2244262	298464	5H-Dibenz[b,f]azepine-5-carboxamide	Not reported	Measured	Not reported		NR	NR	NR	Danio rerio	Zebra Danio	Animalia	Chordata	Vertebrata	Osteichthyes	Actinopterygii	Cypriniformes	Cyprinidae	Danio	rerio		Fish; Standard Test Species	Adult		NR	NR	NR	Not reported	Not reported		NR		431		518	mg	Both	WILD-TYPE	Renewal	Fresh water	Lab	3	Active ingredient		NR
103-90-2	Acetaminophen	2132101	2244135	103902	N-(4-Hydroxyphenyl)acetamide	Not reported	Measured	Not reported		NR	NR	NR	Danio rerio	Zebra Danio	Animalia	Chordata	Vertebrata	Osteichthyes	Actinopterygii	Cypriniformes	Cyprinidae	Danio	rerio		Fish; Standard Test Species	Adult		NR	NR	NR	Not reported	Not reported		NR		431		518	mg	Both	WILD-TYPE	Renewal	Fresh water	Lab	3	Active ingredient		NR
103-90-2	Acetaminophen	2132101	2244129	103902	N-(4-Hydroxyphenyl)acetamide	Not reported	Measured	Not reported		NR	NR	NR	Danio rerio	Zebra Danio	Animalia	Chordata	Vertebrata	Osteichthyes	Actinopterygii	Cypriniformes	Cyprinidae	Danio	rerio		Fish; Standard Test Species	Adult		NR	NR	NR	Not reported	Not reported		NR		431		518	mg	Both	WILD-TYPE	Renewal	Fresh water	Lab	3	Active ingredient		NR
103-90-2	Acetaminophen	2132101	2244136	103902	N-(4-Hydroxyphenyl)acetamide	Not reported	Measured	Not reported		NR	NR	NR	Danio rerio	Zebra Danio	Animalia	Chordata	Vertebrata	Osteichthyes	Actinopterygii	Cypriniformes	Cyprinidae	Danio	rerio		Fish; Standard Test Species	Adult		NR	NR	NR	Not reported	Not reported		NR		431		518	mg	Both	WILD-TYPE	Renewal	Fresh water	Lab	3	Active ingredient		NR
103-90-2	Acetaminophen	2132101	2244130	103902	N-(4-Hydroxyphenyl)acetamide	Not reported	Measured	Not reported		NR	NR	NR	Danio rerio	Zebra Danio	Animalia	Chordata	Vertebrata	Osteichthyes	Actinopterygii	Cypriniformes	Cyprinidae	Danio	rerio		Fish; Standard Test Species	Adult		NR	NR	NR	Not reported	Not reported		NR		431		518	mg	Both	WILD-TYPE	Renewal	Fresh water	Lab	3	Active ingredient		NR
103-90-2	Acetaminophen	2085184	2156295	103902	N-(4-Hydroxyphenyl)acetamide	Not reported	Unmeasured	Not reported	>	99	NR	NR	Danio rerio	Zebra Danio	Animalia	Chordata	Vertebrata	Osteichthyes	Actinopterygii	Cypriniformes	Cyprinidae	Danio	rerio		Fish; Standard Test Species	Embryo		NR	2	4	Cell stage	Commercial		NR		NR		NR	NR	Not reported	NR	Renewal	Fresh water	Lab	7	Active ingredient		1
298-46-4	Carbamazepine	2032274	2051259	298464	5H-Dibenz[b,f]azepine-5-carboxamide	Not reported	Unmeasured	Not reported	>	98	NR	NR	Cyprinus carpio	Common Carp	Animalia	Chordata	Vertebrata	Osteichthyes	Actinopterygii	Cypriniformes	Cyprinidae	Cyprinus	carpio		Fish; Standard Test Species; U.S. Invasive Species	Not reported		1.5	NR	NR	Year(s)	Government agency		370		NR		NR	g	Not reported	27 CM	Flow-through	Fresh water	Lab	7	Active ingredient		1
298-46-4	Carbamazepine	2032274	2051257	298464	5H-Dibenz[b,f]azepine-5-carboxamide	Not reported	Unmeasured	Not reported	>	98	NR	NR	Cyprinus carpio	Common Carp	Animalia	Chordata	Vertebrata	Osteichthyes	Actinopterygii	Cypriniformes	Cyprinidae	Cyprinus	carpio		Fish; Standard Test Species; U.S. Invasive Species	Not reported		1.5	NR	NR	Year(s)	Government agency		370		NR		NR	g	Not reported	27 CM	Flow-through	Fresh water	Lab	7	Active ingredient		1
298-46-4	Carbamazepine	2202095	2405954	298464	5H-Dibenz[b,f]azepine-5-carboxamide	Standard	Unmeasured	Other Method		NR	NR	NR	Dreissena polymorpha	Zebra Mussel	Animalia	Mollusca			Bivalvia	Veneroida	Dreissenidae	Dreissena	polymorpha		Molluscs; U.S. Invasive Species	Not intact		NR	NR	NR	Not reported	Wild		NR		NR		NR	NR	Not reported	6E+5 DIGESTIVE GLAND CELLS MIXED WITH GONADS AND STOMACH TISSUE/ML	in Vitro	Fresh water	Lab	6	Active ingredient		0.001
298-46-4	Carbamazepine	2202096	2405958	298464	5H-Dibenz[b,f]azepine-5-carboxamide	Standard	Unmeasured	Other Method		NR	NR	NR	Dreissena polymorpha	Zebra Mussel	Animalia	Mollusca			Bivalvia	Veneroida	Dreissenidae	Dreissena	polymorpha		Molluscs; U.S. Invasive Species	Not intact		NR	NR	NR	Not reported	Wild		NR		NR		NR	NR	Not reported	HAEMOCYTE CELLS	in Vitro	Fresh water	Lab	6	Active ingredient		0.001
298-46-4	Carbamazepine	2202091	2405950	298464	5H-Dibenz[b,f]azepine-5-carboxamide	Standard	Unmeasured	Other Method		NR	NR	NR	Dreissena polymorpha	Zebra Mussel	Animalia	Mollusca			Bivalvia	Veneroida	Dreissenidae	Dreissena	polymorpha		Molluscs; U.S. Invasive Species	Not intact		NR	NR	NR	Not reported	Wild		NR		NR		NR	NR	Not reported	1E+6 GILL CELLS/ML	in Vitro	Fresh water	Lab	6	Active ingredient		0.001
298-46-4	Carbamazepine	2132205	2244250	298464	5H-Dibenz[b,f]azepine-5-carboxamide	Not reported	Measured	Not reported		NR	NR	NR	Danio rerio	Zebra Danio	Animalia	Chordata	Vertebrata	Osteichthyes	Actinopterygii	Cypriniformes	Cyprinidae	Danio	rerio		Fish; Standard Test Species	Adult		NR	NR	NR	Not reported	Not reported		NR		431		518	mg	Both	WILD-TYPE	Renewal	Fresh water	Lab	3	Active ingredient		NR
298-46-4	Carbamazepine	2132204	2244245	298464	5H-Dibenz[b,f]azepine-5-carboxamide	Not reported	Measured	Not reported		NR	NR	NR	Danio rerio	Zebra Danio	Animalia	Chordata	Vertebrata	Osteichthyes	Actinopterygii	Cypriniformes	Cyprinidae	Danio	rerio		Fish; Standard Test Species	Adult		NR	NR	NR	Not reported	Not reported		NR		431		518	mg	Both	WILD-TYPE	Renewal	Fresh water	Lab	3	Active ingredient		NR
103-90-2	Acetaminophen	2132184	2244201	103902	N-(4-Hydroxyphenyl)acetamide	Not reported	Measured	Not reported		NR	NR	NR	Danio rerio	Zebra Danio	Animalia	Chordata	Vertebrata	Osteichthyes	Actinopterygii	Cypriniformes	Cyprinidae	Danio	rerio		Fish; Standard Test Species	Adult		NR	NR	NR	Not reported	Not reported		NR		431		518	mg	Both	WILD-TYPE	Renewal	Fresh water	Lab	3	Active ingredient		NR
103-90-2	Acetaminophen	2132101	2244126	103902	N-(4-Hydroxyphenyl)acetamide	Not reported	Measured	Not reported		NR	NR	NR	Danio rerio	Zebra Danio	Animalia	Chordata	Vertebrata	Osteichthyes	Actinopterygii	Cypriniformes	Cyprinidae	Danio	rerio		Fish; Standard Test Species	Adult		NR	NR	NR	Not reported	Not reported		NR		431		518	mg	Both	WILD-TYPE	Renewal	Fresh water	Lab	3	Active ingredient		NR
103-90-2	Acetaminophen	2132101	2244139	103902	N-(4-Hydroxyphenyl)acetamide	Not reported	Measured	Not reported		NR	NR	NR	Danio rerio	Zebra Danio	Animalia	Chordata	Vertebrata	Osteichthyes	Actinopterygii	Cypriniformes	Cyprinidae	Danio	rerio		Fish; Standard Test Species	Adult		NR	NR	NR	Not reported	Not reported		NR		431		518	mg	Both	WILD-TYPE	Renewal	Fresh water	Lab	3	Active ingredient		NR
103-90-2	Acetaminophen	2132101	2244128	103902	N-(4-Hydroxyphenyl)acetamide	Not reported	Measured	Not reported		NR	NR	NR	Danio rerio	Zebra Danio	Animalia	Chordata	Vertebrata	Osteichthyes	Actinopterygii	Cypriniformes	Cyprinidae	Danio	rerio		Fish; Standard Test Species	Adult		NR	NR	NR	Not reported	Not reported		NR		431		518	mg	Both	WILD-TYPE	Renewal	Fresh water	Lab	3	Active ingredient		NR
298-46-4	Carbamazepine	2217740	2449118	298464	5H-Dibenz[b,f]azepine-5-carboxamide	Not reported	Measured	Not reported		NR	NR	NR	Danio rerio	Zebra Danio	Animalia	Chordata	Vertebrata	Osteichthyes	Actinopterygii	Cypriniformes	Cyprinidae	Danio	rerio		Fish; Standard Test Species	Larva		NR	96	120	Hours post fertilization	Laboratory		NR		NR		NR	NR	Not reported	AB/TUBINGEN	Static	Fresh water	Lab	5	Active ingredient		0.013
58-08-2	Caffeine	2032833	2052538	58082	3,7-Dihydro-1,3,7-trimethyl-1H-purine-2,6-dione	Not reported	Unmeasured	Not reported	>	98	NR	NR	Carassius auratus	Goldfish	Animalia	Chordata	Vertebrata	Osteichthyes	Actinopterygii	Cypriniformes	Cyprinidae	Carassius	auratus		Fish; Standard Test Species; U.S. Invasive Species	Adult		12	NR	NR	Month(s)	Commercial		39.50		NR		NR	g	Male	NR	Renewal	Fresh water	Lab	7	Active ingredient		0.0032
58-08-2	Caffeine	2032833	2052536	58082	3,7-Dihydro-1,3,7-trimethyl-1H-purine-2,6-dione	Not reported	Unmeasured	Not reported	>	98	NR	NR	Carassius auratus	Goldfish	Animalia	Chordata	Vertebrata	Osteichthyes	Actinopterygii	Cypriniformes	Cyprinidae	Carassius	auratus		Fish; Standard Test Species; U.S. Invasive Species	Adult		12	NR	NR	Month(s)	Commercial		39.50		NR		NR	g	Male	NR	Renewal	Fresh water	Lab	7	Active ingredient		0.0032
58-08-2	Caffeine	2032833	2052540	58082	3,7-Dihydro-1,3,7-trimethyl-1H-purine-2,6-dione	Not reported	Unmeasured	Not reported	>	98	NR	NR	Carassius auratus	Goldfish	Animalia	Chordata	Vertebrata	Osteichthyes	Actinopterygii	Cypriniformes	Cyprinidae	Carassius	auratus		Fish; Standard Test Species; U.S. Invasive Species	Adult		12	NR	NR	Month(s)	Commercial		39.50		NR		NR	g	Male	NR	Renewal	Fresh water	Lab	7	Active ingredient		0.0032
58-08-2	Caffeine	2032833	2052539	58082	3,7-Dihydro-1,3,7-trimethyl-1H-purine-2,6-dione	Not reported	Unmeasured	Not reported	>	98	NR	NR	Carassius auratus	Goldfish	Animalia	Chordata	Vertebrata	Osteichthyes	Actinopterygii	Cypriniformes	Cyprinidae	Carassius	auratus		Fish; Standard Test Species; U.S. Invasive Species	Adult		12	NR	NR	Month(s)	Commercial		39.50		NR		NR	g	Male	NR	Renewal	Fresh water	Lab	7	Active ingredient		0.0032
298-46-4	Carbamazepine	2170815	2336564	298464	5H-Dibenz[b,f]azepine-5-carboxamide	Not reported	Measured	Not reported	>	97	NR	NR	Corbicula manilensis	Asiatic Clam	Animalia	Mollusca			Bivalvia	Veneroida	Corbiculidae	Corbicula	manilensis		Molluscs; U.S. Invasive Species	Adult		NR	NR	NR	Not reported	Wild		NR		NR		NR	NR	Not reported	20.56 MM	Renewal	Fresh water	Lab	5	Active ingredient		4.62
298-46-4	Carbamazepine	2170815	2336540	298464	5H-Dibenz[b,f]azepine-5-carboxamide	Not reported	Measured	Not reported	>	97	NR	NR	Corbicula manilensis	Asiatic Clam	Animalia	Mollusca			Bivalvia	Veneroida	Corbiculidae	Corbicula	manilensis		Molluscs; U.S. Invasive Species	Adult		NR	NR	NR	Not reported	Wild		NR		NR		NR	NR	Not reported	20.56 MM	Renewal	Fresh water	Lab	5	Active ingredient		4.62
298-46-4	Carbamazepine	2170815	2336544	298464	5H-Dibenz[b,f]azepine-5-carboxamide	Not reported	Measured	Not reported	>	97	NR	NR	Corbicula manilensis	Asiatic Clam	Animalia	Mollusca			Bivalvia	Veneroida	Corbiculidae	Corbicula	manilensis		Molluscs; U.S. Invasive Species	Adult		NR	NR	NR	Not reported	Wild		NR		NR		NR	NR	Not reported	20.56 MM	Renewal	Fresh water	Lab	5	Active ingredient		4.62
298-46-4	Carbamazepine	2170815	2336528	298464	5H-Dibenz[b,f]azepine-5-carboxamide	Not reported	Measured	Not reported	>	97	NR	NR	Corbicula manilensis	Asiatic Clam	Animalia	Mollusca			Bivalvia	Veneroida	Corbiculidae	Corbicula	manilensis		Molluscs; U.S. Invasive Species	Adult		NR	NR	NR	Not reported	Wild		NR		NR		NR	NR	Not reported	20.56 MM	Renewal	Fresh water	Lab	5	Active ingredient		4.62
298-46-4	Carbamazepine	2170815	2336565	298464	5H-Dibenz[b,f]azepine-5-carboxamide	Not reported	Measured	Not reported	>	97	NR	NR	Corbicula manilensis	Asiatic Clam	Animalia	Mollusca			Bivalvia	Veneroida	Corbiculidae	Corbicula	manilensis		Molluscs; U.S. Invasive Species	Adult		NR	NR	NR	Not reported	Wild		NR		NR		NR	NR	Not reported	20.56 MM	Renewal	Fresh water	Lab	5	Active ingredient		4.62
298-46-4	Carbamazepine	2170815	2336524	298464	5H-Dibenz[b,f]azepine-5-carboxamide	Not reported	Measured	Not reported	>	97	NR	NR	Corbicula manilensis	Asiatic Clam	Animalia	Mollusca			Bivalvia	Veneroida	Corbiculidae	Corbicula	manilensis		Molluscs; U.S. Invasive Species	Adult		NR	NR	NR	Not reported	Wild		NR		NR		NR	NR	Not reported	20.56 MM	Renewal	Fresh water	Lab	5	Active ingredient		4.62
298-46-4	Carbamazepine	2170815	2336556	298464	5H-Dibenz[b,f]azepine-5-carboxamide	Not reported	Measured	Not reported	>	97	NR	NR	Corbicula manilensis	Asiatic Clam	Animalia	Mollusca			Bivalvia	Veneroida	Corbiculidae	Corbicula	manilensis		Molluscs; U.S. Invasive Species	Adult		NR	NR	NR	Not reported	Wild		NR		NR		NR	NR	Not reported	20.56 MM	Renewal	Fresh water	Lab	5	Active ingredient		4.62
298-46-4	Carbamazepine	2170815	2336520	298464	5H-Dibenz[b,f]azepine-5-carboxamide	Not reported	Measured	Not reported	>	97	NR	NR	Corbicula manilensis	Asiatic Clam	Animalia	Mollusca			Bivalvia	Veneroida	Corbiculidae	Corbicula	manilensis		Molluscs; U.S. Invasive Species	Adult		NR	NR	NR	Not reported	Wild		NR		NR		NR	NR	Not reported	20.56 MM	Renewal	Fresh water	Lab	5	Active ingredient		4.62
298-46-4	Carbamazepine	2170815	2336557	298464	5H-Dibenz[b,f]azepine-5-carboxamide	Not reported	Measured	Not reported	>	97	NR	NR	Corbicula manilensis	Asiatic Clam	Animalia	Mollusca			Bivalvia	Veneroida	Corbiculidae	Corbicula	manilensis		Molluscs; U.S. Invasive Species	Adult		NR	NR	NR	Not reported	Wild		NR		NR		NR	NR	Not reported	20.56 MM	Renewal	Fresh water	Lab	5	Active ingredient		4.62
298-46-4	Carbamazepine	2170815	2336568	298464	5H-Dibenz[b,f]azepine-5-carboxamide	Not reported	Measured	Not reported	>	97	NR	NR	Corbicula manilensis	Asiatic Clam	Animalia	Mollusca			Bivalvia	Veneroida	Corbiculidae	Corbicula	manilensis		Molluscs; U.S. Invasive Species	Adult		NR	NR	NR	Not reported	Wild		NR		NR		NR	NR	Not reported	20.56 MM	Renewal	Fresh water	Lab	5	Active ingredient		4.62
298-46-4	Carbamazepine	2170815	2336560	298464	5H-Dibenz[b,f]azepine-5-carboxamide	Not reported	Measured	Not reported	>	97	NR	NR	Corbicula manilensis	Asiatic Clam	Animalia	Mollusca			Bivalvia	Veneroida	Corbiculidae	Corbicula	manilensis		Molluscs; U.S. Invasive Species	Adult		NR	NR	NR	Not reported	Wild		NR		NR		NR	NR	Not reported	20.56 MM	Renewal	Fresh water	Lab	5	Active ingredient		4.62
298-46-4	Carbamazepine	2170815	2336539	298464	5H-Dibenz[b,f]azepine-5-carboxamide	Not reported	Measured	Not reported	>	97	NR	NR	Corbicula manilensis	Asiatic Clam	Animalia	Mollusca			Bivalvia	Veneroida	Corbiculidae	Corbicula	manilensis		Molluscs; U.S. Invasive Species	Adult		NR	NR	NR	Not reported	Wild		NR		NR		NR	NR	Not reported	20.56 MM	Renewal	Fresh water	Lab	5	Active ingredient		4.62
298-46-4	Carbamazepine	2170815	2336561	298464	5H-Dibenz[b,f]azepine-5-carboxamide	Not reported	Measured	Not reported	>	97	NR	NR	Corbicula manilensis	Asiatic Clam	Animalia	Mollusca			Bivalvia	Veneroida	Corbiculidae	Corbicula	manilensis		Molluscs; U.S. Invasive Species	Adult		NR	NR	NR	Not reported	Wild		NR		NR		NR	NR	Not reported	20.56 MM	Renewal	Fresh water	Lab	5	Active ingredient		4.62
103-90-2	Acetaminophen	2085184	2156294	103902	N-(4-Hydroxyphenyl)acetamide	Not reported	Unmeasured	Not reported	>	99	NR	NR	Danio rerio	Zebra Danio	Animalia	Chordata	Vertebrata	Osteichthyes	Actinopterygii	Cypriniformes	Cyprinidae	Danio	rerio		Fish; Standard Test Species	Embryo		NR	2	4	Cell stage	Commercial		NR		NR		NR	NR	Not reported	NR	Renewal	Fresh water	Lab	7	Active ingredient		5
103-90-2	Acetaminophen	2085184	2156290	103902	N-(4-Hydroxyphenyl)acetamide	Not reported	Unmeasured	Not reported	>	99	NR	NR	Danio rerio	Zebra Danio	Animalia	Chordata	Vertebrata	Osteichthyes	Actinopterygii	Cypriniformes	Cyprinidae	Danio	rerio		Fish; Standard Test Species	Embryo		NR	2	4	Cell stage	Commercial		NR		NR		NR	NR	Not reported	NR	Renewal	Fresh water	Lab	7	Active ingredient		5
103-90-2	Acetaminophen	2085184	2156291	103902	N-(4-Hydroxyphenyl)acetamide	Not reported	Unmeasured	Not reported	>	99	NR	NR	Danio rerio	Zebra Danio	Animalia	Chordata	Vertebrata	Osteichthyes	Actinopterygii	Cypriniformes	Cyprinidae	Danio	rerio		Fish; Standard Test Species	Embryo		NR	2	4	Cell stage	Commercial		NR		NR		NR	NR	Not reported	NR	Renewal	Fresh water	Lab	7	Active ingredient		5
58-08-2	Caffeine	2088105	2160946	58082	3,7-Dihydro-1,3,7-trimethyl-1H-purine-2,6-dione	Not reported	Unmeasured	Not reported		98.5	NR	NR	Lithobates pipiens	Leopard Frog	Animalia	Chordata	Vertebrata		Amphibia	Anura	Ranidae	Lithobates	pipiens		Amphibians; Standard Test Species	Tadpole		26	NR	NR	Gosner stage	Commercial	~	0.018		NR		NR	g	Not reported	NR	Renewal	Fresh water	Lab	4	Active ingredient		6.0
298-46-4	Carbamazepine	2131115	2246500	298464	5H-Dibenz[b,f]azepine-5-carboxamide	Not reported	Measured	Organization for Economic Cooperation and Development		NR	NR	NR	Salmo salar	Atlantic Salmon	Animalia	Chordata	Vertebrata	Osteichthyes	Actinopterygii	Salmoniformes	Salmonidae	Salmo	salar		Fish; Standard Test Species; U.S. Threatened and Endangered Species	Parr		12	NR	NR	Month(s)	Laboratory		40.44		NR		NR	g	Male	160.11 MM	Flow-through	Fresh water	Lab	2	Active ingredient		7.85/
298-46-4	Carbamazepine	2087208	2159175	298464	5H-Dibenz[b,f]azepine-5-carboxamide	Not reported	Measured	Organization for Economic Cooperation and Development	>	90	NR	NR	Salmo salar	Atlantic Salmon	Animalia	Chordata	Vertebrata	Osteichthyes	Actinopterygii	Salmoniformes	Salmonidae	Salmo	salar		Fish; Standard Test Species; U.S. Threatened and Endangered Species	Parr		12	NR	NR	Month(s)	Commercial		NR		NR		NR	NR	Not reported	NR	Flow-through	Fresh water	Lab	2	Active ingredient		7.85/
298-46-4	Carbamazepine	2131115	2246498	298464	5H-Dibenz[b,f]azepine-5-carboxamide	Not reported	Measured	Organization for Economic Cooperation and Development		NR	NR	NR	Salmo salar	Atlantic Salmon	Animalia	Chordata	Vertebrata	Osteichthyes	Actinopterygii	Salmoniformes	Salmonidae	Salmo	salar		Fish; Standard Test Species; U.S. Threatened and Endangered Species	Parr		12	NR	NR	Month(s)	Laboratory		40.44		NR		NR	g	Male	160.11 MM	Flow-through	Fresh water	Lab	2	Active ingredient		7.85/
298-46-4	Carbamazepine	2131115	2246502	298464	5H-Dibenz[b,f]azepine-5-carboxamide	Not reported	Measured	Organization for Economic Cooperation and Development		NR	NR	NR	Salmo salar	Atlantic Salmon	Animalia	Chordata	Vertebrata	Osteichthyes	Actinopterygii	Salmoniformes	Salmonidae	Salmo	salar		Fish; Standard Test Species; U.S. Threatened and Endangered Species	Parr		12	NR	NR	Month(s)	Laboratory		40.44		NR		NR	g	Male	160.11 MM	Flow-through	Fresh water	Lab	2	Active ingredient		7.85/
298-46-4	Carbamazepine	2131115	2246499	298464	5H-Dibenz[b,f]azepine-5-carboxamide	Not reported	Measured	Organization for Economic Cooperation and Development		NR	NR	NR	Salmo salar	Atlantic Salmon	Animalia	Chordata	Vertebrata	Osteichthyes	Actinopterygii	Salmoniformes	Salmonidae	Salmo	salar		Fish; Standard Test Species; U.S. Threatened and Endangered Species	Parr		12	NR	NR	Month(s)	Laboratory		40.44		NR		NR	g	Male	160.11 MM	Flow-through	Fresh water	Lab	2	Active ingredient		7.85/
298-46-4	Carbamazepine	2131115	2241965	298464	5H-Dibenz[b,f]azepine-5-carboxamide	Not reported	Measured	Organization for Economic Cooperation and Development		NR	NR	NR	Salmo salar	Atlantic Salmon	Animalia	Chordata	Vertebrata	Osteichthyes	Actinopterygii	Salmoniformes	Salmonidae	Salmo	salar		Fish; Standard Test Species; U.S. Threatened and Endangered Species	Parr		12	NR	NR	Month(s)	Laboratory		40.44		NR		NR	g	Male	160.11 MM	Flow-through	Fresh water	Lab	2	Active ingredient		7.85/
298-46-4	Carbamazepine	2131115	2246501	298464	5H-Dibenz[b,f]azepine-5-carboxamide	Not reported	Measured	Organization for Economic Cooperation and Development		NR	NR	NR	Salmo salar	Atlantic Salmon	Animalia	Chordata	Vertebrata	Osteichthyes	Actinopterygii	Salmoniformes	Salmonidae	Salmo	salar		Fish; Standard Test Species; U.S. Threatened and Endangered Species	Parr		12	NR	NR	Month(s)	Laboratory		40.44		NR		NR	g	Male	160.11 MM	Flow-through	Fresh water	Lab	2	Active ingredient		7.85/
298-46-4	Carbamazepine	2202091	2405946	298464	5H-Dibenz[b,f]azepine-5-carboxamide	Standard	Unmeasured	Other Method		NR	NR	NR	Dreissena polymorpha	Zebra Mussel	Animalia	Mollusca			Bivalvia	Veneroida	Dreissenidae	Dreissena	polymorpha		Molluscs; U.S. Invasive Species	Not intact		NR	NR	NR	Not reported	Wild		NR		NR		NR	NR	Not reported	1E+6 GILL CELLS/ML	in Vitro	Fresh water	Lab	6	Active ingredient		0.01
298-46-4	Carbamazepine	2202091	2405949	298464	5H-Dibenz[b,f]azepine-5-carboxamide	Standard	Unmeasured	Other Method		NR	NR	NR	Dreissena polymorpha	Zebra Mussel	Animalia	Mollusca			Bivalvia	Veneroida	Dreissenidae	Dreissena	polymorpha		Molluscs; U.S. Invasive Species	Not intact		NR	NR	NR	Not reported	Wild		NR		NR		NR	NR	Not reported	1E+6 GILL CELLS/ML	in Vitro	Fresh water	Lab	6	Active ingredient		0.01
103-90-2	Acetaminophen	2217738	2449112	103902	N-(4-Hydroxyphenyl)acetamide	Not reported	Measured	Not reported	>=	99.0	NR	NR	Danio rerio	Zebra Danio	Animalia	Chordata	Vertebrata	Osteichthyes	Actinopterygii	Cypriniformes	Cyprinidae	Danio	rerio		Fish; Standard Test Species	Larva		NR	96	120	Hours post fertilization	Laboratory		NR		NR		NR	NR	Not reported	AB/TUBINGEN	Static	Fresh water	Lab	5	Active ingredient		0.07
58-08-2	Caffeine	2032833	2052521	58082	3,7-Dihydro-1,3,7-trimethyl-1H-purine-2,6-dione	Not reported	Unmeasured	Not reported	>	98	NR	NR	Carassius auratus	Goldfish	Animalia	Chordata	Vertebrata	Osteichthyes	Actinopterygii	Cypriniformes	Cyprinidae	Carassius	auratus		Fish; Standard Test Species; U.S. Invasive Species	Adult		12	NR	NR	Month(s)	Commercial		39.50		NR		NR	g	Male	NR	Renewal	Fresh water	Lab	7	Active ingredient		0.016
58-08-2	Caffeine	2032833	2052524	58082	3,7-Dihydro-1,3,7-trimethyl-1H-purine-2,6-dione	Not reported	Unmeasured	Not reported	>	98	NR	NR	Carassius auratus	Goldfish	Animalia	Chordata	Vertebrata	Osteichthyes	Actinopterygii	Cypriniformes	Cyprinidae	Carassius	auratus		Fish; Standard Test Species; U.S. Invasive Species	Adult		12	NR	NR	Month(s)	Commercial		39.50		NR		NR	g	Male	NR	Renewal	Fresh water	Lab	7	Active ingredient		0.016
58-08-2	Caffeine	2032833	2052519	58082	3,7-Dihydro-1,3,7-trimethyl-1H-purine-2,6-dione	Not reported	Unmeasured	Not reported	>	98	NR	NR	Carassius auratus	Goldfish	Animalia	Chordata	Vertebrata	Osteichthyes	Actinopterygii	Cypriniformes	Cyprinidae	Carassius	auratus		Fish; Standard Test Species; U.S. Invasive Species	Adult		12	NR	NR	Month(s)	Commercial		39.50		NR		NR	g	Male	NR	Renewal	Fresh water	Lab	7	Active ingredient		0.016
58-08-2	Caffeine	2032833	2052516	58082	3,7-Dihydro-1,3,7-trimethyl-1H-purine-2,6-dione	Not reported	Unmeasured	Not reported	>	98	NR	NR	Carassius auratus	Goldfish	Animalia	Chordata	Vertebrata	Osteichthyes	Actinopterygii	Cypriniformes	Cyprinidae	Carassius	auratus		Fish; Standard Test Species; U.S. Invasive Species	Adult		12	NR	NR	Month(s)	Commercial		39.50		NR		NR	g	Male	NR	Renewal	Fresh water	Lab	7	Active ingredient		0.016
298-46-4	Carbamazepine	2032274	2051260	298464	5H-Dibenz[b,f]azepine-5-carboxamide	Not reported	Unmeasured	Not reported	>	98	NR	NR	Cyprinus carpio	Common Carp	Animalia	Chordata	Vertebrata	Osteichthyes	Actinopterygii	Cypriniformes	Cyprinidae	Cyprinus	carpio		Fish; Standard Test Species; U.S. Invasive Species	Not reported		1.5	NR	NR	Year(s)	Government agency		370		NR		NR	g	Not reported	27 CM	Flow-through	Fresh water	Lab	7	Active ingredient		20
298-46-4	Carbamazepine	2032274	2051258	298464	5H-Dibenz[b,f]azepine-5-carboxamide	Not reported	Unmeasured	Not reported	>	98	NR	NR	Cyprinus carpio	Common Carp	Animalia	Chordata	Vertebrata	Osteichthyes	Actinopterygii	Cypriniformes	Cyprinidae	Cyprinus	carpio		Fish; Standard Test Species; U.S. Invasive Species	Not reported		1.5	NR	NR	Year(s)	Government agency		370		NR		NR	g	Not reported	27 CM	Flow-through	Fresh water	Lab	7	Active ingredient		20/
298-46-4	Carbamazepine	2170815	2336527	298464	5H-Dibenz[b,f]azepine-5-carboxamide	Not reported	Measured	Not reported	>	97	NR	NR	Corbicula manilensis	Asiatic Clam	Animalia	Mollusca			Bivalvia	Veneroida	Corbiculidae	Corbicula	manilensis		Molluscs; U.S. Invasive Species	Adult		NR	NR	NR	Not reported	Wild		NR		NR		NR	NR	Not reported	20.56 MM	Renewal	Fresh water	Lab	5	Active ingredient		43.76
298-46-4	Carbamazepine	2170815	2336516	298464	5H-Dibenz[b,f]azepine-5-carboxamide	Not reported	Measured	Not reported	>	97	NR	NR	Corbicula manilensis	Asiatic Clam	Animalia	Mollusca			Bivalvia	Veneroida	Corbiculidae	Corbicula	manilensis		Molluscs; U.S. Invasive Species	Adult		NR	NR	NR	Not reported	Wild		NR		NR		NR	NR	Not reported	20.56 MM	Renewal	Fresh water	Lab	5	Active ingredient		43.76
298-46-4	Carbamazepine	2170815	2336517	298464	5H-Dibenz[b,f]azepine-5-carboxamide	Not reported	Measured	Not reported	>	97	NR	NR	Corbicula manilensis	Asiatic Clam	Animalia	Mollusca			Bivalvia	Veneroida	Corbiculidae	Corbicula	manilensis		Molluscs; U.S. Invasive Species	Adult		NR	NR	NR	Not reported	Wild		NR		NR		NR	NR	Not reported	20.56 MM	Renewal	Fresh water	Lab	5	Active ingredient		43.76
298-46-4	Carbamazepine	2170815	2336569	298464	5H-Dibenz[b,f]azepine-5-carboxamide	Not reported	Measured	Not reported	>	97	NR	NR	Corbicula manilensis	Asiatic Clam	Animalia	Mollusca			Bivalvia	Veneroida	Corbiculidae	Corbicula	manilensis		Molluscs; U.S. Invasive Species	Adult		NR	NR	NR	Not reported	Wild		NR		NR		NR	NR	Not reported	20.56 MM	Renewal	Fresh water	Lab	5	Active ingredient		43.76
103-90-2	Acetaminophen	2085184	2156522	103902	N-(4-Hydroxyphenyl)acetamide	Not reported	Unmeasured	Not reported	>	99	NR	NR	Danio rerio	Zebra Danio	Animalia	Chordata	Vertebrata	Osteichthyes	Actinopterygii	Cypriniformes	Cyprinidae	Danio	rerio		Fish; Standard Test Species	Embryo		NR	2	4	Cell stage	Commercial		NR		NR		NR	NR	Not reported	NR	Renewal	Fresh water	Lab	7	Active ingredient		50
103-90-2	Acetaminophen	2087206	2159173	103902	N-(4-Hydroxyphenyl)acetamide	Not reported	Measured	Organization for Economic Cooperation and Development	>	90	NR	NR	Salmo salar	Atlantic Salmon	Animalia	Chordata	Vertebrata	Osteichthyes	Actinopterygii	Salmoniformes	Salmonidae	Salmo	salar		Fish; Standard Test Species; U.S. Threatened and Endangered Species	Parr		12	NR	NR	Month(s)	Commercial		NR		NR		NR	NR	Not reported	NR	Flow-through	Fresh water	Lab	2	Active ingredient		54.77/
298-46-4	Carbamazepine	2032471	2051566	298464	5H-Dibenz[b,f]azepine-5-carboxamide	Not reported	Measured	Not reported	>	98	NR	NR	Dreissena polymorpha	Zebra Mussel	Animalia	Mollusca			Bivalvia	Veneroida	Dreissenidae	Dreissena	polymorpha		Molluscs; U.S. Invasive Species	Not reported		NR	NR	NR	Not reported	Wild		NR		NR		NR	NR	Not reported	22 TO 25 MM	Flow-through	Fresh water	Lab	5	Active ingredient		237.9
298-46-4	Carbamazepine	2032471	2051583	298464	5H-Dibenz[b,f]azepine-5-carboxamide	Not reported	Measured	Not reported	>	98	NR	NR	Dreissena polymorpha	Zebra Mussel	Animalia	Mollusca			Bivalvia	Veneroida	Dreissenidae	Dreissena	polymorpha		Molluscs; U.S. Invasive Species	Not reported		NR	NR	NR	Not reported	Wild		NR		NR		NR	NR	Not reported	22 TO 25 MM	Flow-through	Fresh water	Lab	5	Active ingredient		237.9
298-46-4	Carbamazepine	2131801	2243471	298464	5H-Dibenz[b,f]azepine-5-carboxamide	Not reported	Measured	United States Environmental Protection Agency	>	99	NR	NR	Ceriodaphnia dubia	Water Flea	Animalia	Arthropoda	Crustacea		Branchiopoda	Diplostraca	Daphniidae	Ceriodaphnia	dubia		Crustaceans; Standard Test Species	Neonate	<	24	NR	NR	Hour(s)	Laboratory		NR		NR		NR	NR	Not reported	NR	Pulse	Fresh water	Lab	6	Active ingredient		NR
298-46-4	Carbamazepine	2131801	2243618	298464	5H-Dibenz[b,f]azepine-5-carboxamide	Not reported	Measured	United States Environmental Protection Agency	>	99	NR	NR	Ceriodaphnia dubia	Water Flea	Animalia	Arthropoda	Crustacea		Branchiopoda	Diplostraca	Daphniidae	Ceriodaphnia	dubia		Crustaceans; Standard Test Species	Neonate	<	24	NR	NR	Hour(s)	Laboratory		NR		NR		NR	NR	Not reported	NR	Pulse	Fresh water	Lab	6	Active ingredient		NR
298-46-4	Carbamazepine	2131801	2243473	298464	5H-Dibenz[b,f]azepine-5-carboxamide	Not reported	Measured	United States Environmental Protection Agency	>	99	NR	NR	Ceriodaphnia dubia	Water Flea	Animalia	Arthropoda	Crustacea		Branchiopoda	Diplostraca	Daphniidae	Ceriodaphnia	dubia		Crustaceans; Standard Test Species	Neonate	<	24	NR	NR	Hour(s)	Laboratory		NR		NR		NR	NR	Not reported	NR	Pulse	Fresh water	Lab	6	Active ingredient		NR
58-08-2	Caffeine	2032833	2052490	58082	3,7-Dihydro-1,3,7-trimethyl-1H-purine-2,6-dione	Not reported	Unmeasured	Not reported	>	98	NR	NR	Carassius auratus	Goldfish	Animalia	Chordata	Vertebrata	Osteichthyes	Actinopterygii	Cypriniformes	Cyprinidae	Carassius	auratus		Fish; Standard Test Species; U.S. Invasive Species	Adult		12	NR	NR	Month(s)	Commercial		39.50		NR		NR	g	Male	NR	Renewal	Fresh water	Lab	7	Active ingredient		0.08
58-08-2	Caffeine	2032833	2052492	58082	3,7-Dihydro-1,3,7-trimethyl-1H-purine-2,6-dione	Not reported	Unmeasured	Not reported	>	98	NR	NR	Carassius auratus	Goldfish	Animalia	Chordata	Vertebrata	Osteichthyes	Actinopterygii	Cypriniformes	Cyprinidae	Carassius	auratus		Fish; Standard Test Species; U.S. Invasive Species	Adult		12	NR	NR	Month(s)	Commercial		39.50		NR		NR	g	Male	NR	Renewal	Fresh water	Lab	7	Active ingredient		0.08
298-46-4	Carbamazepine	2131801	2243599	298464	5H-Dibenz[b,f]azepine-5-carboxamide	Not reported	Measured	United States Environmental Protection Agency	>	99	NR	NR	Ceriodaphnia dubia	Water Flea	Animalia	Arthropoda	Crustacea		Branchiopoda	Diplostraca	Daphniidae	Ceriodaphnia	dubia		Crustaceans; Standard Test Species	Neonate	<	24	NR	NR	Hour(s)	Laboratory		NR		NR		NR	NR	Not reported	NR	Pulse	Fresh water	Lab	6	Active ingredient		NR
298-46-4	Carbamazepine	2131801	2243631	298464	5H-Dibenz[b,f]azepine-5-carboxamide	Not reported	Measured	United States Environmental Protection Agency	>	99	NR	NR	Ceriodaphnia dubia	Water Flea	Animalia	Arthropoda	Crustacea		Branchiopoda	Diplostraca	Daphniidae	Ceriodaphnia	dubia		Crustaceans; Standard Test Species	Neonate	<	24	NR	NR	Hour(s)	Laboratory		NR		NR		NR	NR	Not reported	NR	Pulse	Fresh water	Lab	6	Active ingredient		NR
298-46-4	Carbamazepine	2131801	2243607	298464	5H-Dibenz[b,f]azepine-5-carboxamide	Not reported	Measured	United States Environmental Protection Agency	>	99	NR	NR	Ceriodaphnia dubia	Water Flea	Animalia	Arthropoda	Crustacea		Branchiopoda	Diplostraca	Daphniidae	Ceriodaphnia	dubia		Crustaceans; Standard Test Species	Neonate	<	24	NR	NR	Hour(s)	Laboratory		NR		NR		NR	NR	Not reported	NR	Pulse	Fresh water	Lab	6	Active ingredient		NR
298-46-4	Carbamazepine	2131801	2243475	298464	5H-Dibenz[b,f]azepine-5-carboxamide	Not reported	Measured	United States Environmental Protection Agency	>	99	NR	NR	Ceriodaphnia dubia	Water Flea	Animalia	Arthropoda	Crustacea		Branchiopoda	Diplostraca	Daphniidae	Ceriodaphnia	dubia		Crustaceans; Standard Test Species	Neonate	<	24	NR	NR	Hour(s)	Laboratory		NR		NR		NR	NR	Not reported	NR	Pulse	Fresh water	Lab	6	Active ingredient		NR
298-46-4	Carbamazepine	2131801	2243595	298464	5H-Dibenz[b,f]azepine-5-carboxamide	Not reported	Measured	United States Environmental Protection Agency	>	99	NR	NR	Ceriodaphnia dubia	Water Flea	Animalia	Arthropoda	Crustacea		Branchiopoda	Diplostraca	Daphniidae	Ceriodaphnia	dubia		Crustaceans; Standard Test Species	Neonate	<	24	NR	NR	Hour(s)	Laboratory		NR		NR		NR	NR	Not reported	NR	Pulse	Fresh water	Lab	6	Active ingredient		NR
298-46-4	Carbamazepine	2131801	2243605	298464	5H-Dibenz[b,f]azepine-5-carboxamide	Not reported	Measured	United States Environmental Protection Agency	>	99	NR	NR	Ceriodaphnia dubia	Water Flea	Animalia	Arthropoda	Crustacea		Branchiopoda	Diplostraca	Daphniidae	Ceriodaphnia	dubia		Crustaceans; Standard Test Species	Neonate	<	24	NR	NR	Hour(s)	Laboratory		NR		NR		NR	NR	Not reported	NR	Pulse	Fresh water	Lab	6	Active ingredient		NR
298-46-4	Carbamazepine	2131801	2243616	298464	5H-Dibenz[b,f]azepine-5-carboxamide	Not reported	Measured	United States Environmental Protection Agency	>	99	NR	NR	Ceriodaphnia dubia	Water Flea	Animalia	Arthropoda	Crustacea		Branchiopoda	Diplostraca	Daphniidae	Ceriodaphnia	dubia		Crustaceans; Standard Test Species	Neonate	<	24	NR	NR	Hour(s)	Laboratory		NR		NR		NR	NR	Not reported	NR	Pulse	Fresh water	Lab	6	Active ingredient		NR
298-46-4	Carbamazepine	2131801	2243597	298464	5H-Dibenz[b,f]azepine-5-carboxamide	Not reported	Measured	United States Environmental Protection Agency	>	99	NR	NR	Ceriodaphnia dubia	Water Flea	Animalia	Arthropoda	Crustacea		Branchiopoda	Diplostraca	Daphniidae	Ceriodaphnia	dubia		Crustaceans; Standard Test Species	Neonate	<	24	NR	NR	Hour(s)	Laboratory		NR		NR		NR	NR	Not reported	NR	Pulse	Fresh water	Lab	6	Active ingredient		NR
298-46-4	Carbamazepine	2131801	2243593	298464	5H-Dibenz[b,f]azepine-5-carboxamide	Not reported	Measured	United States Environmental Protection Agency	>	99	NR	NR	Ceriodaphnia dubia	Water Flea	Animalia	Arthropoda	Crustacea		Branchiopoda	Diplostraca	Daphniidae	Ceriodaphnia	dubia		Crustaceans; Standard Test Species	Neonate	<	24	NR	NR	Hour(s)	Laboratory		NR		NR		NR	NR	Not reported	NR	Pulse	Fresh water	Lab	6	Active ingredient		NR
298-46-4	Carbamazepine	2131801	2243591	298464	5H-Dibenz[b,f]azepine-5-carboxamide	Not reported	Measured	United States Environmental Protection Agency	>	99	NR	NR	Ceriodaphnia dubia	Water Flea	Animalia	Arthropoda	Crustacea		Branchiopoda	Diplostraca	Daphniidae	Ceriodaphnia	dubia		Crustaceans; Standard Test Species	Neonate	<	24	NR	NR	Hour(s)	Laboratory		NR		NR		NR	NR	Not reported	NR	Pulse	Fresh water	Lab	6	Active ingredient		NR
298-46-4	Carbamazepine	2131801	2243603	298464	5H-Dibenz[b,f]azepine-5-carboxamide	Not reported	Measured	United States Environmental Protection Agency	>	99	NR	NR	Ceriodaphnia dubia	Water Flea	Animalia	Arthropoda	Crustacea		Branchiopoda	Diplostraca	Daphniidae	Ceriodaphnia	dubia		Crustaceans; Standard Test Species	Neonate	<	24	NR	NR	Hour(s)	Laboratory		NR		NR		NR	NR	Not reported	NR	Pulse	Fresh water	Lab	6	Active ingredient		NR
298-46-4	Carbamazepine	2131801	2243620	298464	5H-Dibenz[b,f]azepine-5-carboxamide	Not reported	Measured	United States Environmental Protection Agency	>	99	NR	NR	Ceriodaphnia dubia	Water Flea	Animalia	Arthropoda	Crustacea		Branchiopoda	Diplostraca	Daphniidae	Ceriodaphnia	dubia		Crustaceans; Standard Test Species	Neonate	<	24	NR	NR	Hour(s)	Laboratory		NR		NR		NR	NR	Not reported	NR	Pulse	Fresh water	Lab	6	Active ingredient		NR
298-46-4	Carbamazepine	2131801	2243601	298464	5H-Dibenz[b,f]azepine-5-carboxamide	Not reported	Measured	United States Environmental Protection Agency	>	99	NR	NR	Ceriodaphnia dubia	Water Flea	Animalia	Arthropoda	Crustacea		Branchiopoda	Diplostraca	Daphniidae	Ceriodaphnia	dubia		Crustaceans; Standard Test Species	Neonate	<	24	NR	NR	Hour(s)	Laboratory		NR		NR		NR	NR	Not reported	NR	Pulse	Fresh water	Lab	6	Active ingredient		NR
298-46-4	Carbamazepine	2131800	2243468	298464	5H-Dibenz[b,f]azepine-5-carboxamide	Not reported	Measured	United States Environmental Protection Agency	>	99	NR	NR	Ceriodaphnia dubia	Water Flea	Animalia	Arthropoda	Crustacea		Branchiopoda	Diplostraca	Daphniidae	Ceriodaphnia	dubia		Crustaceans; Standard Test Species	Neonate	<	24	NR	NR	Hour(s)	Laboratory		NR		NR		NR	NR	Not reported	NR	Pulse	Fresh water	Lab	6	Active ingredient		NR
298-46-4	Carbamazepine	2131800	2243466	298464	5H-Dibenz[b,f]azepine-5-carboxamide	Not reported	Measured	United States Environmental Protection Agency	>	99	NR	NR	Ceriodaphnia dubia	Water Flea	Animalia	Arthropoda	Crustacea		Branchiopoda	Diplostraca	Daphniidae	Ceriodaphnia	dubia		Crustaceans; Standard Test Species	Neonate	<	24	NR	NR	Hour(s)	Laboratory		NR		NR		NR	NR	Not reported	NR	Pulse	Fresh water	Lab	6	Active ingredient		NR
298-46-4	Carbamazepine	2131800	2243464	298464	5H-Dibenz[b,f]azepine-5-carboxamide	Not reported	Measured	United States Environmental Protection Agency	>	99	NR	NR	Ceriodaphnia dubia	Water Flea	Animalia	Arthropoda	Crustacea		Branchiopoda	Diplostraca	Daphniidae	Ceriodaphnia	dubia		Crustaceans; Standard Test Species	Neonate	<	24	NR	NR	Hour(s)	Laboratory		NR		NR		NR	NR	Not reported	NR	Pulse	Fresh water	Lab	6	Active ingredient		NR
298-46-4	Carbamazepine	2031897	2050496	298464	5H-Dibenz[b,f]azepine-5-carboxamide	Not reported	Unmeasured	French Association for Standardization	>	99	NR	NR	Ceriodaphnia dubia	Water Flea	Animalia	Arthropoda	Crustacea		Branchiopoda	Diplostraca	Daphniidae	Ceriodaphnia	dubia		Crustaceans; Standard Test Species	Young	<	24	NR	NR	Hour(s)	Laboratory		NR		NR		NR	NR	Not reported	NR	Renewal	Fresh water	Lab	6	Active ingredient		100
298-46-4	Carbamazepine	2202096	2405956	298464	5H-Dibenz[b,f]azepine-5-carboxamide	Standard	Unmeasured	Other Method		NR	NR	NR	Dreissena polymorpha	Zebra Mussel	Animalia	Mollusca			Bivalvia	Veneroida	Dreissenidae	Dreissena	polymorpha		Molluscs; U.S. Invasive Species	Not intact		NR	NR	NR	Not reported	Wild		NR		NR		NR	NR	Not reported	HAEMOCYTE CELLS	in Vitro	Fresh water	Lab	6	Active ingredient		0.1
298-46-4	Carbamazepine	2202095	2405952	298464	5H-Dibenz[b,f]azepine-5-carboxamide	Standard	Unmeasured	Other Method		NR	NR	NR	Dreissena polymorpha	Zebra Mussel	Animalia	Mollusca			Bivalvia	Veneroida	Dreissenidae	Dreissena	polymorpha		Molluscs; U.S. Invasive Species	Not intact		NR	NR	NR	Not reported	Wild		NR		NR		NR	NR	Not reported	6E+5 DIGESTIVE GLAND CELLS MIXED WITH GONADS AND STOMACH TISSUE/ML	in Vitro	Fresh water	Lab	6	Active ingredient		0.1
298-46-4	Carbamazepine	2131801	2243627	298464	5H-Dibenz[b,f]azepine-5-carboxamide	Not reported	Measured	United States Environmental Protection Agency	>	99	NR	NR	Ceriodaphnia dubia	Water Flea	Animalia	Arthropoda	Crustacea		Branchiopoda	Diplostraca	Daphniidae	Ceriodaphnia	dubia		Crustaceans; Standard Test Species	Neonate	<	24	NR	NR	Hour(s)	Laboratory		NR		NR		NR	NR	Not reported	NR	Pulse	Fresh water	Lab	6	Active ingredient		104.0
58-08-2	Caffeine	2126795	2233491	58082	3,7-Dihydro-1,3,7-trimethyl-1H-purine-2,6-dione	Not reported	Unmeasured	Organization for Economic Cooperation and Development	>	98	NR	NR	Daphnia magna	Water Flea	Animalia	Arthropoda	Crustacea		Branchiopoda	Diplostraca	Daphniidae	Daphnia	magna		Crustaceans; Standard Test Species	Neonate	<	24	NR	NR	Hour(s)	Government agency		NR		NR		NR	NR	Not reported	NR	Static	Fresh water	Lab	6	Active ingredient		0.12
58-08-2	Caffeine	2126791	2233461	58082	3,7-Dihydro-1,3,7-trimethyl-1H-purine-2,6-dione	Not reported	Unmeasured	Organization for Economic Cooperation and Development	>	98	NR	NR	Daphnia magna	Water Flea	Animalia	Arthropoda	Crustacea		Branchiopoda	Diplostraca	Daphniidae	Daphnia	magna		Crustaceans; Standard Test Species	Neonate	<	24	NR	NR	Hour(s)	Government agency		NR		NR		NR	NR	Not reported	NR	Renewal	Fresh water	Lab	6	Active ingredient		0.12
58-08-2	Caffeine	2126791	2233479	58082	3,7-Dihydro-1,3,7-trimethyl-1H-purine-2,6-dione	Not reported	Unmeasured	Organization for Economic Cooperation and Development	>	98	NR	NR	Daphnia magna	Water Flea	Animalia	Arthropoda	Crustacea		Branchiopoda	Diplostraca	Daphniidae	Daphnia	magna		Crustaceans; Standard Test Species	Neonate	<	24	NR	NR	Hour(s)	Government agency		NR		NR		NR	NR	Not reported	NR	Renewal	Fresh water	Lab	6	Active ingredient		0.12
58-08-2	Caffeine	2126791	2233458	58082	3,7-Dihydro-1,3,7-trimethyl-1H-purine-2,6-dione	Not reported	Unmeasured	Organization for Economic Cooperation and Development	>	98	NR	NR	Daphnia magna	Water Flea	Animalia	Arthropoda	Crustacea		Branchiopoda	Diplostraca	Daphniidae	Daphnia	magna		Crustaceans; Standard Test Species	Neonate	<	24	NR	NR	Hour(s)	Government agency		NR		NR		NR	NR	Not reported	NR	Renewal	Fresh water	Lab	6	Active ingredient		0.12
58-08-2	Caffeine	2126791	2233456	58082	3,7-Dihydro-1,3,7-trimethyl-1H-purine-2,6-dione	Not reported	Unmeasured	Organization for Economic Cooperation and Development	>	98	NR	NR	Daphnia magna	Water Flea	Animalia	Arthropoda	Crustacea		Branchiopoda	Diplostraca	Daphniidae	Daphnia	magna		Crustaceans; Standard Test Species	Neonate	<	24	NR	NR	Hour(s)	Government agency		NR		NR		NR	NR	Not reported	NR	Renewal	Fresh water	Lab	6	Active ingredient		0.12
58-08-2	Caffeine	2126791	2233457	58082	3,7-Dihydro-1,3,7-trimethyl-1H-purine-2,6-dione	Not reported	Unmeasured	Organization for Economic Cooperation and Development	>	98	NR	NR	Daphnia magna	Water Flea	Animalia	Arthropoda	Crustacea		Branchiopoda	Diplostraca	Daphniidae	Daphnia	magna		Crustaceans; Standard Test Species	Neonate	<	24	NR	NR	Hour(s)	Government agency		NR		NR		NR	NR	Not reported	NR	Renewal	Fresh water	Lab	6	Active ingredient		0.12
298-46-4	Carbamazepine	2131801	2243625	298464	5H-Dibenz[b,f]azepine-5-carboxamide	Not reported	Measured	United States Environmental Protection Agency	>	99	NR	NR	Ceriodaphnia dubia	Water Flea	Animalia	Arthropoda	Crustacea		Branchiopoda	Diplostraca	Daphniidae	Ceriodaphnia	dubia		Crustaceans; Standard Test Species	Neonate	<	24	NR	NR	Hour(s)	Laboratory		NR		NR		NR	NR	Not reported	NR	Pulse	Fresh water	Lab	6	Active ingredient		132.4
298-46-4	Carbamazepine	2131801	2243479	298464	5H-Dibenz[b,f]azepine-5-carboxamide	Not reported	Measured	United States Environmental Protection Agency	>	99	NR	NR	Ceriodaphnia dubia	Water Flea	Animalia	Arthropoda	Crustacea		Branchiopoda	Diplostraca	Daphniidae	Ceriodaphnia	dubia		Crustaceans; Standard Test Species	Neonate	<	24	NR	NR	Hour(s)	Laboratory		NR		NR		NR	NR	Not reported	NR	Pulse	Fresh water	Lab	6	Active ingredient		136.9
298-46-4	Carbamazepine	2131801	2243477	298464	5H-Dibenz[b,f]azepine-5-carboxamide	Not reported	Measured	United States Environmental Protection Agency	>	99	NR	NR	Ceriodaphnia dubia	Water Flea	Animalia	Arthropoda	Crustacea		Branchiopoda	Diplostraca	Daphniidae	Ceriodaphnia	dubia		Crustaceans; Standard Test Species	Neonate	<	24	NR	NR	Hour(s)	Laboratory		NR		NR		NR	NR	Not reported	NR	Pulse	Fresh water	Lab	6	Active ingredient		162.5
298-46-4	Carbamazepine	2131801	2243481	298464	5H-Dibenz[b,f]azepine-5-carboxamide	Not reported	Measured	United States Environmental Protection Agency	>	99	NR	NR	Ceriodaphnia dubia	Water Flea	Animalia	Arthropoda	Crustacea		Branchiopoda	Diplostraca	Daphniidae	Ceriodaphnia	dubia		Crustaceans; Standard Test Species	Neonate	<	24	NR	NR	Hour(s)	Laboratory		NR		NR		NR	NR	Not reported	NR	Pulse	Fresh water	Lab	6	Active ingredient		167.9
298-46-4	Carbamazepine	2028207	2044927	298464	5H-Dibenz[b,f]azepine-5-carboxamide	Not reported	Measured	Not reported		NR	NR	NR	Oncorhynchus mykiss	Rainbow Trout	Animalia	Chordata	Vertebrata	Osteichthyes	Actinopterygii	Salmoniformes	Salmonidae	Oncorhynchus	mykiss		Fish; Standard Test Species; U.S. Threatened and Endangered Species; U.S. Invasive Species	Not reported		NR	10	12	Month(s)	Commercial		264.33		NR		NR	g	Both	NR	Renewal	Fresh water	Lab	5	Active ingredient		0.18
298-46-4	Carbamazepine	2028207	2044921	298464	5H-Dibenz[b,f]azepine-5-carboxamide	Not reported	Measured	Not reported		NR	NR	NR	Oncorhynchus mykiss	Rainbow Trout	Animalia	Chordata	Vertebrata	Osteichthyes	Actinopterygii	Salmoniformes	Salmonidae	Oncorhynchus	mykiss		Fish; Standard Test Species; U.S. Threatened and Endangered Species; U.S. Invasive Species	Not reported		NR	10	12	Month(s)	Commercial		264.33		NR		NR	g	Both	NR	Renewal	Fresh water	Lab	5	Active ingredient		0.18
298-46-4	Carbamazepine	2028207	2044922	298464	5H-Dibenz[b,f]azepine-5-carboxamide	Not reported	Measured	Not reported		NR	NR	NR	Oncorhynchus mykiss	Rainbow Trout	Animalia	Chordata	Vertebrata	Osteichthyes	Actinopterygii	Salmoniformes	Salmonidae	Oncorhynchus	mykiss		Fish; Standard Test Species; U.S. Threatened and Endangered Species; U.S. Invasive Species	Not reported		NR	10	12	Month(s)	Commercial		264.33		NR		NR	g	Both	NR	Renewal	Fresh water	Lab	5	Active ingredient		0.18
298-46-4	Carbamazepine	2028207	2044930	298464	5H-Dibenz[b,f]azepine-5-carboxamide	Not reported	Measured	Not reported		NR	NR	NR	Oncorhynchus mykiss	Rainbow Trout	Animalia	Chordata	Vertebrata	Osteichthyes	Actinopterygii	Salmoniformes	Salmonidae	Oncorhynchus	mykiss		Fish; Standard Test Species; U.S. Threatened and Endangered Species; U.S. Invasive Species	Not reported		NR	10	12	Month(s)	Commercial		264.33		NR		NR	g	Both	NR	Renewal	Fresh water	Lab	5	Active ingredient		0.18
298-46-4	Carbamazepine	2028207	2044899	298464	5H-Dibenz[b,f]azepine-5-carboxamide	Not reported	Measured	Not reported		NR	NR	NR	Oncorhynchus mykiss	Rainbow Trout	Animalia	Chordata	Vertebrata	Osteichthyes	Actinopterygii	Salmoniformes	Salmonidae	Oncorhynchus	mykiss		Fish; Standard Test Species; U.S. Threatened and Endangered Species; U.S. Invasive Species	Not reported		NR	10	12	Month(s)	Commercial		264.33		NR		NR	g	Both	NR	Renewal	Fresh water	Lab	5	Active ingredient		0.18
298-46-4	Carbamazepine	2028204	2044851	298464	5H-Dibenz[b,f]azepine-5-carboxamide	Not reported	Measured	Not reported		NR	NR	NR	Oncorhynchus mykiss	Rainbow Trout	Animalia	Chordata	Vertebrata	Osteichthyes	Actinopterygii	Salmoniformes	Salmonidae	Oncorhynchus	mykiss		Fish; Standard Test Species; U.S. Threatened and Endangered Species; U.S. Invasive Species	Not reported		NR	10	12	Month(s)	Commercial		264.33		NR		NR	g	Both	NR	Renewal	Fresh water	Lab	5	Active ingredient		0.18
298-46-4	Carbamazepine	2028204	2044845	298464	5H-Dibenz[b,f]azepine-5-carboxamide	Not reported	Measured	Not reported		NR	NR	NR	Oncorhynchus mykiss	Rainbow Trout	Animalia	Chordata	Vertebrata	Osteichthyes	Actinopterygii	Salmoniformes	Salmonidae	Oncorhynchus	mykiss		Fish; Standard Test Species; U.S. Threatened and Endangered Species; U.S. Invasive Species	Not reported		NR	10	12	Month(s)	Commercial		264.33		NR		NR	g	Both	NR	Renewal	Fresh water	Lab	5	Active ingredient		0.18
298-46-4	Carbamazepine	2028204	2044837	298464	5H-Dibenz[b,f]azepine-5-carboxamide	Not reported	Measured	Not reported		NR	NR	NR	Oncorhynchus mykiss	Rainbow Trout	Animalia	Chordata	Vertebrata	Osteichthyes	Actinopterygii	Salmoniformes	Salmonidae	Oncorhynchus	mykiss		Fish; Standard Test Species; U.S. Threatened and Endangered Species; U.S. Invasive Species	Not reported		NR	10	12	Month(s)	Commercial		264.33		NR		NR	g	Both	NR	Renewal	Fresh water	Lab	5	Active ingredient		0.18
298-46-4	Carbamazepine	2131801	2243623	298464	5H-Dibenz[b,f]azepine-5-carboxamide	Not reported	Measured	United States Environmental Protection Agency	>	99	NR	NR	Ceriodaphnia dubia	Water Flea	Animalia	Arthropoda	Crustacea		Branchiopoda	Diplostraca	Daphniidae	Ceriodaphnia	dubia		Crustaceans; Standard Test Species	Neonate	<	24	NR	NR	Hour(s)	Laboratory		NR		NR		NR	NR	Not reported	NR	Pulse	Fresh water	Lab	6	Active ingredient		197.6
86386-73-4	Fluconazole	2217772	2449240	86386734	alpha-(2,4-Difluorophenyl)-alpha-(1H-1,2,4-triazol-1-ylmethyl)-1H-1,2,4-triazole-1-ethanol	Analytical grade	Unmeasured	Not reported		98.0	NR	NR	Gobiocypris rarus	Chinese Rare Minnow	Animalia	Chordata	Vertebrata	Osteichthyes	Actinopterygii	Cypriniformes	Cyprinidae	Gobiocypris	rarus		Fish	Egg		NR	4	32	Cell stage	Laboratory		NR		NR		NR	NR	Not reported	NR	Renewal	Fresh water	Lab	4	Active ingredient		0.2
86386-73-4	Fluconazole	2217772	2449243	86386734	alpha-(2,4-Difluorophenyl)-alpha-(1H-1,2,4-triazol-1-ylmethyl)-1H-1,2,4-triazole-1-ethanol	Analytical grade	Unmeasured	Not reported		98.0	NR	NR	Gobiocypris rarus	Chinese Rare Minnow	Animalia	Chordata	Vertebrata	Osteichthyes	Actinopterygii	Cypriniformes	Cyprinidae	Gobiocypris	rarus		Fish	Egg		NR	4	32	Cell stage	Laboratory		NR		NR		NR	NR	Not reported	NR	Renewal	Fresh water	Lab	4	Active ingredient		0.2
86386-73-4	Fluconazole	2217772	2449225	86386734	alpha-(2,4-Difluorophenyl)-alpha-(1H-1,2,4-triazol-1-ylmethyl)-1H-1,2,4-triazole-1-ethanol	Analytical grade	Unmeasured	Not reported		98.0	NR	NR	Gobiocypris rarus	Chinese Rare Minnow	Animalia	Chordata	Vertebrata	Osteichthyes	Actinopterygii	Cypriniformes	Cyprinidae	Gobiocypris	rarus		Fish	Egg		NR	4	32	Cell stage	Laboratory		NR		NR		NR	NR	Not reported	NR	Renewal	Fresh water	Lab	4	Active ingredient		0.2
86386-73-4	Fluconazole	2217772	2449242	86386734	alpha-(2,4-Difluorophenyl)-alpha-(1H-1,2,4-triazol-1-ylmethyl)-1H-1,2,4-triazole-1-ethanol	Analytical grade	Unmeasured	Not reported		98.0	NR	NR	Gobiocypris rarus	Chinese Rare Minnow	Animalia	Chordata	Vertebrata	Osteichthyes	Actinopterygii	Cypriniformes	Cyprinidae	Gobiocypris	rarus		Fish	Egg		NR	4	32	Cell stage	Laboratory		NR		NR		NR	NR	Not reported	NR	Renewal	Fresh water	Lab	4	Active ingredient		0.2
86386-73-4	Fluconazole	2217772	2449236	86386734	alpha-(2,4-Difluorophenyl)-alpha-(1H-1,2,4-triazol-1-ylmethyl)-1H-1,2,4-triazole-1-ethanol	Analytical grade	Unmeasured	Not reported		98.0	NR	NR	Gobiocypris rarus	Chinese Rare Minnow	Animalia	Chordata	Vertebrata	Osteichthyes	Actinopterygii	Cypriniformes	Cyprinidae	Gobiocypris	rarus		Fish	Egg		NR	4	32	Cell stage	Laboratory		NR		NR		NR	NR	Not reported	NR	Renewal	Fresh water	Lab	4	Active ingredient		0.2
86386-73-4	Fluconazole	2217772	2449235	86386734	alpha-(2,4-Difluorophenyl)-alpha-(1H-1,2,4-triazol-1-ylmethyl)-1H-1,2,4-triazole-1-ethanol	Analytical grade	Unmeasured	Not reported		98.0	NR	NR	Gobiocypris rarus	Chinese Rare Minnow	Animalia	Chordata	Vertebrata	Osteichthyes	Actinopterygii	Cypriniformes	Cyprinidae	Gobiocypris	rarus		Fish	Egg		NR	4	32	Cell stage	Laboratory		NR		NR		NR	NR	Not reported	NR	Renewal	Fresh water	Lab	4	Active ingredient		0.2
86386-73-4	Fluconazole	2217772	2449231	86386734	alpha-(2,4-Difluorophenyl)-alpha-(1H-1,2,4-triazol-1-ylmethyl)-1H-1,2,4-triazole-1-ethanol	Analytical grade	Unmeasured	Not reported		98.0	NR	NR	Gobiocypris rarus	Chinese Rare Minnow	Animalia	Chordata	Vertebrata	Osteichthyes	Actinopterygii	Cypriniformes	Cyprinidae	Gobiocypris	rarus		Fish	Egg		NR	4	32	Cell stage	Laboratory		NR		NR		NR	NR	Not reported	NR	Renewal	Fresh water	Lab	4	Active ingredient		0.2
86386-73-4	Fluconazole	2217772	2449233	86386734	alpha-(2,4-Difluorophenyl)-alpha-(1H-1,2,4-triazol-1-ylmethyl)-1H-1,2,4-triazole-1-ethanol	Analytical grade	Unmeasured	Not reported		98.0	NR	NR	Gobiocypris rarus	Chinese Rare Minnow	Animalia	Chordata	Vertebrata	Osteichthyes	Actinopterygii	Cypriniformes	Cyprinidae	Gobiocypris	rarus		Fish	Egg		NR	4	32	Cell stage	Laboratory		NR		NR		NR	NR	Not reported	NR	Renewal	Fresh water	Lab	4	Active ingredient		0.2
86386-73-4	Fluconazole	2217772	2449238	86386734	alpha-(2,4-Difluorophenyl)-alpha-(1H-1,2,4-triazol-1-ylmethyl)-1H-1,2,4-triazole-1-ethanol	Analytical grade	Unmeasured	Not reported		98.0	NR	NR	Gobiocypris rarus	Chinese Rare Minnow	Animalia	Chordata	Vertebrata	Osteichthyes	Actinopterygii	Cypriniformes	Cyprinidae	Gobiocypris	rarus		Fish	Egg		NR	4	32	Cell stage	Laboratory		NR		NR		NR	NR	Not reported	NR	Renewal	Fresh water	Lab	4	Active ingredient		0.2
86386-73-4	Fluconazole	2217772	2449228	86386734	alpha-(2,4-Difluorophenyl)-alpha-(1H-1,2,4-triazol-1-ylmethyl)-1H-1,2,4-triazole-1-ethanol	Analytical grade	Unmeasured	Not reported		98.0	NR	NR	Gobiocypris rarus	Chinese Rare Minnow	Animalia	Chordata	Vertebrata	Osteichthyes	Actinopterygii	Cypriniformes	Cyprinidae	Gobiocypris	rarus		Fish	Egg		NR	4	32	Cell stage	Laboratory		NR		NR		NR	NR	Not reported	NR	Renewal	Fresh water	Lab	4	Active ingredient		0.2
86386-73-4	Fluconazole	2217772	2449241	86386734	alpha-(2,4-Difluorophenyl)-alpha-(1H-1,2,4-triazol-1-ylmethyl)-1H-1,2,4-triazole-1-ethanol	Analytical grade	Unmeasured	Not reported		98.0	NR	NR	Gobiocypris rarus	Chinese Rare Minnow	Animalia	Chordata	Vertebrata	Osteichthyes	Actinopterygii	Cypriniformes	Cyprinidae	Gobiocypris	rarus		Fish	Egg		NR	4	32	Cell stage	Laboratory		NR		NR		NR	NR	Not reported	NR	Renewal	Fresh water	Lab	4	Active ingredient		0.2
148-79-8	Thiabendazole	2063237	2103934	148798	2-(4-Thiazolyl)-1H-benzimidazole	Not coded	Not coded	United States Environmental Protection Agency		98.5	NR	NR	Pimephales promelas	Fathead Minnow	Animalia	Chordata	Vertebrata	Osteichthyes	Actinopterygii	Cypriniformes	Cyprinidae	Pimephales	promelas		Fish; Standard Test Species	Not coded		NC	NC	NC	Not coded	Not coded		NC		NC		NC	NC	Not coded	ErlyLf	Flow-through	Not coded	Lab	NC	Active ingredient		0.23
298-46-4	Carbamazepine	2131801	2243628	298464	5H-Dibenz[b,f]azepine-5-carboxamide	Not reported	Measured	United States Environmental Protection Agency	>	99	NR	NR	Ceriodaphnia dubia	Water Flea	Animalia	Arthropoda	Crustacea		Branchiopoda	Diplostraca	Daphniidae	Ceriodaphnia	dubia		Crustaceans; Standard Test Species	Neonate	<	24	NR	NR	Hour(s)	Laboratory		NR		NR		NR	NR	Not reported	NR	Pulse	Fresh water	Lab	6	Active ingredient		243.1
298-46-4	Carbamazepine	2131800	2243470	298464	5H-Dibenz[b,f]azepine-5-carboxamide	Not reported	Measured	United States Environmental Protection Agency	>	99	NR	NR	Ceriodaphnia dubia	Water Flea	Animalia	Arthropoda	Crustacea		Branchiopoda	Diplostraca	Daphniidae	Ceriodaphnia	dubia		Crustaceans; Standard Test Species	Neonate	<	24	NR	NR	Hour(s)	Laboratory		NR		NR		NR	NR	Not reported	NR	Pulse	Fresh water	Lab	6	Active ingredient		NR
298-46-4	Carbamazepine	2131801	2243626	298464	5H-Dibenz[b,f]azepine-5-carboxamide	Not reported	Measured	United States Environmental Protection Agency	>	99	NR	NR	Ceriodaphnia dubia	Water Flea	Animalia	Arthropoda	Crustacea		Branchiopoda	Diplostraca	Daphniidae	Ceriodaphnia	dubia		Crustaceans; Standard Test Species	Neonate	<	24	NR	NR	Hour(s)	Laboratory		NR		NR		NR	NR	Not reported	NR	Pulse	Fresh water	Lab	6	Active ingredient		258.4
148-79-8	Thiabendazole	2208967	2421743	148798	2-(4-Thiazolyl)-1H-benzimidazole	Not reported	Unmeasured	USEPA and OECD methods	>	98	NR	NR	Daphnia magna	Water Flea	Animalia	Arthropoda	Crustacea		Branchiopoda	Diplostraca	Daphniidae	Daphnia	magna		Crustaceans; Standard Test Species	Not reported		NR	NR	NR	Not reported	Laboratory		NR		NR		NR	NR	Not reported	NR	Renewal	Fresh water	Lab	NR	Active ingredient		308.8
148-79-8	Thiabendazole	2059772	2116443	148798	2-(4-Thiazolyl)-1H-benzimidazole	Not coded	Not coded	United States Environmental Protection Agency		98.5	NR	NR	Daphnia magna	Water Flea	Animalia	Arthropoda	Crustacea		Branchiopoda	Diplostraca	Daphniidae	Daphnia	magna		Crustaceans; Standard Test Species	Not coded		1	NR	NR	Instar	Not coded		NC		NC		NC	NC	Not coded	1st-I	Static	Fresh water	Lab	NC	Active ingredient		0.31
298-46-4	Carbamazepine	2131801	2243482	298464	5H-Dibenz[b,f]azepine-5-carboxamide	Not reported	Measured	United States Environmental Protection Agency	>	99	NR	NR	Ceriodaphnia dubia	Water Flea	Animalia	Arthropoda	Crustacea		Branchiopoda	Diplostraca	Daphniidae	Ceriodaphnia	dubia		Crustaceans; Standard Test Species	Neonate	<	24	NR	NR	Hour(s)	Laboratory		NR		NR		NR	NR	Not reported	NR	Pulse	Fresh water	Lab	6	Active ingredient		316.2
298-46-4	Carbamazepine	2131801	2243613	298464	5H-Dibenz[b,f]azepine-5-carboxamide	Not reported	Measured	United States Environmental Protection Agency	>	99	NR	NR	Ceriodaphnia dubia	Water Flea	Animalia	Arthropoda	Crustacea		Branchiopoda	Diplostraca	Daphniidae	Ceriodaphnia	dubia		Crustaceans; Standard Test Species	Neonate	<	24	NR	NR	Hour(s)	Laboratory		NR		NR		NR	NR	Not reported	NR	Pulse	Fresh water	Lab	6	Active ingredient		320.1
298-46-4	Carbamazepine	2131801	2243611	298464	5H-Dibenz[b,f]azepine-5-carboxamide	Not reported	Measured	United States Environmental Protection Agency	>	99	NR	NR	Ceriodaphnia dubia	Water Flea	Animalia	Arthropoda	Crustacea		Branchiopoda	Diplostraca	Daphniidae	Ceriodaphnia	dubia		Crustaceans; Standard Test Species	Neonate	<	24	NR	NR	Hour(s)	Laboratory		NR		NR		NR	NR	Not reported	NR	Pulse	Fresh water	Lab	6	Active ingredient		326.1
298-46-4	Carbamazepine	2007379	2013700	298464	5H-Dibenz[b,f]azepine-5-carboxamide	Not reported	Measured	Organization for Economic Cooperation and Development	>	99	NR	NR	Chironomus riparius	Midge	Animalia	Arthropoda	Hexapoda		Insecta	Diptera	Chironomidae	Chironomus	riparius		Insects/Spiders; Standard Test Species	Not reported		NR	NR	NR	Not reported	Commercial		NR		NR		NR	NR	Not reported	NR	Static	Fresh water	Lab	7	Active ingredient		0.332
298-46-4	Carbamazepine	2131801	2243609	298464	5H-Dibenz[b,f]azepine-5-carboxamide	Not reported	Measured	United States Environmental Protection Agency	>	99	NR	NR	Ceriodaphnia dubia	Water Flea	Animalia	Arthropoda	Crustacea		Branchiopoda	Diplostraca	Daphniidae	Ceriodaphnia	dubia		Crustaceans; Standard Test Species	Neonate	<	24	NR	NR	Hour(s)	Laboratory		NR		NR		NR	NR	Not reported	NR	Pulse	Fresh water	Lab	6	Active ingredient		348.3
298-46-4	Carbamazepine	2131801	2243480	298464	5H-Dibenz[b,f]azepine-5-carboxamide	Not reported	Measured	United States Environmental Protection Agency	>	99	NR	NR	Ceriodaphnia dubia	Water Flea	Animalia	Arthropoda	Crustacea		Branchiopoda	Diplostraca	Daphniidae	Ceriodaphnia	dubia		Crustaceans; Standard Test Species	Neonate	<	24	NR	NR	Hour(s)	Laboratory		NR		NR		NR	NR	Not reported	NR	Pulse	Fresh water	Lab	6	Active ingredient		360.4
298-46-4	Carbamazepine	2131801	2243478	298464	5H-Dibenz[b,f]azepine-5-carboxamide	Not reported	Measured	United States Environmental Protection Agency	>	99	NR	NR	Ceriodaphnia dubia	Water Flea	Animalia	Arthropoda	Crustacea		Branchiopoda	Diplostraca	Daphniidae	Ceriodaphnia	dubia		Crustaceans; Standard Test Species	Neonate	<	24	NR	NR	Hour(s)	Laboratory		NR		NR		NR	NR	Not reported	NR	Pulse	Fresh water	Lab	6	Active ingredient		365.3
58-08-2	Caffeine	2126791	2233460	58082	3,7-Dihydro-1,3,7-trimethyl-1H-purine-2,6-dione	Not reported	Unmeasured	Organization for Economic Cooperation and Development	>	98	NR	NR	Daphnia magna	Water Flea	Animalia	Arthropoda	Crustacea		Branchiopoda	Diplostraca	Daphniidae	Daphnia	magna		Crustaceans; Standard Test Species	Neonate	<	24	NR	NR	Hour(s)	Government agency		NR		NR		NR	NR	Not reported	NR	Renewal	Fresh water	Lab	6	Active ingredient		0.37
298-46-4	Carbamazepine	2131801	2243624	298464	5H-Dibenz[b,f]azepine-5-carboxamide	Not reported	Measured	United States Environmental Protection Agency	>	99	NR	NR	Ceriodaphnia dubia	Water Flea	Animalia	Arthropoda	Crustacea		Branchiopoda	Diplostraca	Daphniidae	Ceriodaphnia	dubia		Crustaceans; Standard Test Species	Neonate	<	24	NR	NR	Hour(s)	Laboratory		NR		NR		NR	NR	Not reported	NR	Pulse	Fresh water	Lab	6	Active ingredient		377.8
58-08-2	Caffeine	2032833	2052485	58082	3,7-Dihydro-1,3,7-trimethyl-1H-purine-2,6-dione	Not reported	Unmeasured	Not reported	>	98	NR	NR	Carassius auratus	Goldfish	Animalia	Chordata	Vertebrata	Osteichthyes	Actinopterygii	Cypriniformes	Cyprinidae	Carassius	auratus		Fish; Standard Test Species; U.S. Invasive Species	Adult		12	NR	NR	Month(s)	Commercial		39.50		NR		NR	g	Male	NR	Renewal	Fresh water	Lab	7	Active ingredient		0.4
298-46-4	Carbamazepine	2131801	2243614	298464	5H-Dibenz[b,f]azepine-5-carboxamide	Not reported	Measured	United States Environmental Protection Agency	>	99	NR	NR	Ceriodaphnia dubia	Water Flea	Animalia	Arthropoda	Crustacea		Branchiopoda	Diplostraca	Daphniidae	Ceriodaphnia	dubia		Crustaceans; Standard Test Species	Neonate	<	24	NR	NR	Hour(s)	Laboratory		NR		NR		NR	NR	Not reported	NR	Pulse	Fresh water	Lab	6	Active ingredient		429.5
58-08-2	Caffeine	2126795	2233490	58082	3,7-Dihydro-1,3,7-trimethyl-1H-purine-2,6-dione	Not reported	Unmeasured	Organization for Economic Cooperation and Development	>	98	NR	NR	Daphnia magna	Water Flea	Animalia	Arthropoda	Crustacea		Branchiopoda	Diplostraca	Daphniidae	Daphnia	magna		Crustaceans; Standard Test Species	Neonate	<	24	NR	NR	Hour(s)	Government agency		NR		NR		NR	NR	Not reported	NR	Static	Fresh water	Lab	6	Active ingredient		0.44
298-46-4	Carbamazepine	2131801	2243612	298464	5H-Dibenz[b,f]azepine-5-carboxamide	Not reported	Measured	United States Environmental Protection Agency	>	99	NR	NR	Ceriodaphnia dubia	Water Flea	Animalia	Arthropoda	Crustacea		Branchiopoda	Diplostraca	Daphniidae	Ceriodaphnia	dubia		Crustaceans; Standard Test Species	Neonate	<	24	NR	NR	Hour(s)	Laboratory		NR		NR		NR	NR	Not reported	NR	Pulse	Fresh water	Lab	6	Active ingredient		452.9
148-79-8	Thiabendazole	2074572	2100340	148798	2-(4-Thiazolyl)-1H-benzimidazole	Not coded	Not coded	United States Environmental Protection Agency		30	NR	NR	Daphnia magna	Water Flea	Animalia	Arthropoda	Crustacea		Branchiopoda	Diplostraca	Daphniidae	Daphnia	magna		Crustaceans; Standard Test Species	Not reported		NR	NR	NR	Not reported	Not coded		NC		NC		NC	NC	Not coded	N.R.	Static	Fresh water	Lab	NC	Not coded		0.49
298-46-4	Carbamazepine	2032806	2052327	298464	5H-Dibenz[b,f]azepine-5-carboxamide	Not reported	Unmeasured	Organization for Economic Cooperation and Development	>	99	NR	NR	Scenedesmus acutus var. acutus	Green Algae	Plantae	Chlorophyta			Chlorophyceae	Chlorococcales	Scenedesmaceae	Scenedesmus	acutus	var. acutus	Algae	Not reported		NR	NR	NR	Not reported	Laboratory		NR		NR		NR	NR	Not reported	104-105 CELLS/ML	Aquatic - not reported	Fresh water	Lab	6	Active ingredient		0.5
298-46-4	Carbamazepine	2032809	2052355	298464	5H-Dibenz[b,f]azepine-5-carboxamide	Not reported	Unmeasured	Organization for Economic Cooperation and Development	>	99	NR	NR	Chlorella pyrenoidosa	Green Algae	Plantae	Chlorophyta			Chlorophyceae	Chlorococcales	Oocystaceae	Chlorella	pyrenoidosa		Algae	Not reported		NR	NR	NR	Not reported	Laboratory		NR		NR		NR	NR	Not reported	104-105 CELLS/ML	Aquatic - not reported	Fresh water	Lab	6	Active ingredient		0.5
298-46-4	Carbamazepine	2032364	2051414	298464	5H-Dibenz[b,f]azepine-5-carboxamide	Not reported	Unmeasured	Not reported	>	99	NR	NR	Typha sp.	Cattail	Plantae	Magnoliophyta			Liliopsida	Typhales	Typhaceae	Typha	sp.		Flowers, Trees, Shrubs, Ferns	Not reported		NR	NR	NR	Not reported	Wild		NR		NR		NR	NR	Not reported	30 CM HEIGHT	Aquatic - not reported	Fresh water	Lab	4	Active ingredient		0.5
298-46-4	Carbamazepine	2032364	2051408	298464	5H-Dibenz[b,f]azepine-5-carboxamide	Not reported	Unmeasured	Not reported	>	99	NR	NR	Typha sp.	Cattail	Plantae	Magnoliophyta			Liliopsida	Typhales	Typhaceae	Typha	sp.		Flowers, Trees, Shrubs, Ferns	Not reported		NR	NR	NR	Not reported	Wild		NR		NR		NR	NR	Not reported	30 CM HEIGHT	Aquatic - not reported	Fresh water	Lab	4	Active ingredient		0.5
298-46-4	Carbamazepine	2032364	2051410	298464	5H-Dibenz[b,f]azepine-5-carboxamide	Not reported	Unmeasured	Not reported	>	99	NR	NR	Typha sp.	Cattail	Plantae	Magnoliophyta			Liliopsida	Typhales	Typhaceae	Typha	sp.		Flowers, Trees, Shrubs, Ferns	Not reported		NR	NR	NR	Not reported	Wild		NR		NR		NR	NR	Not reported	30 CM HEIGHT	Aquatic - not reported	Fresh water	Lab	4	Active ingredient		0.5
298-46-4	Carbamazepine	2032364	2051407	298464	5H-Dibenz[b,f]azepine-5-carboxamide	Not reported	Unmeasured	Not reported	>	99	NR	NR	Typha sp.	Cattail	Plantae	Magnoliophyta			Liliopsida	Typhales	Typhaceae	Typha	sp.		Flowers, Trees, Shrubs, Ferns	Not reported		NR	NR	NR	Not reported	Wild		NR		NR		NR	NR	Not reported	30 CM HEIGHT	Aquatic - not reported	Fresh water	Lab	4	Active ingredient		0.5
298-46-4	Carbamazepine	2032364	2051409	298464	5H-Dibenz[b,f]azepine-5-carboxamide	Not reported	Unmeasured	Not reported	>	99	NR	NR	Typha sp.	Cattail	Plantae	Magnoliophyta			Liliopsida	Typhales	Typhaceae	Typha	sp.		Flowers, Trees, Shrubs, Ferns	Not reported		NR	NR	NR	Not reported	Wild		NR		NR		NR	NR	Not reported	30 CM HEIGHT	Aquatic - not reported	Fresh water	Lab	4	Active ingredient		0.5
148-79-8	Thiabendazole	2208967	2421742	148798	2-(4-Thiazolyl)-1H-benzimidazole	Not reported	Unmeasured	USEPA and OECD methods	>	98	NR	NR	Daphnia magna	Water Flea	Animalia	Arthropoda	Crustacea		Branchiopoda	Diplostraca	Daphniidae	Daphnia	magna		Crustaceans; Standard Test Species	Not reported		NR	NR	NR	Not reported	Laboratory		NR		NR		NR	NR	Not reported	NR	Renewal	Fresh water	Lab	NR	Active ingredient		521.8
298-46-4	Carbamazepine	2131801	2243610	298464	5H-Dibenz[b,f]azepine-5-carboxamide	Not reported	Measured	United States Environmental Protection Agency	>	99	NR	NR	Ceriodaphnia dubia	Water Flea	Animalia	Arthropoda	Crustacea		Branchiopoda	Diplostraca	Daphniidae	Ceriodaphnia	dubia		Crustaceans; Standard Test Species	Neonate	<	24	NR	NR	Hour(s)	Laboratory		NR		NR		NR	NR	Not reported	NR	Pulse	Fresh water	Lab	6	Active ingredient		559.8
148-79-8	Thiabendazole	2065268	2099992	148798	2-(4-Thiazolyl)-1H-benzimidazole	Not coded	Not coded	United States Environmental Protection Agency		99.6	NR	NR	Oncorhynchus mykiss	Rainbow Trout	Animalia	Chordata	Vertebrata	Osteichthyes	Actinopterygii	Salmoniformes	Salmonidae	Oncorhynchus	mykiss		Fish; Standard Test Species; U.S. Threatened and Endangered Species; U.S. Invasive Species	Juvenile		NC	NC	NC	Not coded	Not coded		NC		NC		NC	NC	Not coded	Juv	Flow-through	Fresh water	Lab	NC	Active ingredient		0.56
58-08-2	Caffeine	2088105	2160947	58082	3,7-Dihydro-1,3,7-trimethyl-1H-purine-2,6-dione	Not reported	Unmeasured	Not reported		98.5	NR	NR	Lithobates pipiens	Leopard Frog	Animalia	Chordata	Vertebrata		Amphibia	Anura	Ranidae	Lithobates	pipiens		Amphibians; Standard Test Species	Tadpole		26	NR	NR	Gosner stage	Commercial	~	0.018		NR		NR	g	Not reported	NR	Renewal	Fresh water	Lab	4	Active ingredient		600.0
298-46-4	Carbamazepine	2005643	2009941	298464	5H-Dibenz[b,f]azepine-5-carboxamide	Not reported	Measured	United States Environmental Protection Agency	>=	99	NR	NR	Hyalella azteca	Scud	Animalia	Arthropoda	Crustacea		Malacostraca	Amphipoda	Hyalellidae	Hyalella	azteca		Crustaceans; Standard Test Species	Not reported		NR	7	14	Day(s)	Government agency		NR		NR		NR	NR	Not reported	NR	Renewal	Fresh water	Lab	8	Active ingredient		0.6
298-46-4	Carbamazepine	2031892	2050490	298464	5H-Dibenz[b,f]azepine-5-carboxamide	Not reported	Unmeasured	French Association for Standardization	>	99	NR	NR	Brachionus calyciflorus	Rotifer	Animalia	Rotifera			Monogononta	Ploima	Brachionidae	Brachionus	calyciflorus		Invertebrates; Standard Test Species	New, newly or recent hatch		NR	NR	NR	Not reported	Commercial		NR		NR		NR	NR	Not reported	NR	Aquatic - not reported	Fresh water	Lab	6	Active ingredient		754
298-46-4	Carbamazepine	2032811	2052382	298464	5H-Dibenz[b,f]azepine-5-carboxamide	Not reported	Unmeasured	Organization for Economic Cooperation and Development	>	99	NR	NR	Scenedesmus acutus var. acutus	Green Algae	Plantae	Chlorophyta			Chlorophyceae	Chlorococcales	Scenedesmaceae	Scenedesmus	acutus	var. acutus	Algae	Not reported		NR	NR	NR	Not reported	Laboratory		NR		NR		NR	NR	Not reported	104-105 CELLS/ML	Aquatic - not reported	Fresh water	Lab	4	Active ingredient		0.80
148-79-8	Thiabendazole	2208967	2421741	148798	2-(4-Thiazolyl)-1H-benzimidazole	Not reported	Unmeasured	USEPA and OECD methods	>	98	NR	NR	Daphnia magna	Water Flea	Animalia	Arthropoda	Crustacea		Branchiopoda	Diplostraca	Daphniidae	Daphnia	magna		Crustaceans; Standard Test Species	Not reported		NR	NR	NR	Not reported	Laboratory		NR		NR		NR	NR	Not reported	NR	Renewal	Fresh water	Lab	NR	Active ingredient		843.6
148-79-8	Thiabendazole	2059908	2114156	148798	2-(4-Thiazolyl)-1H-benzimidazole	Not coded	Not coded	United States Environmental Protection Agency		99.8	NR	NR	Daphnia magna	Water Flea	Animalia	Arthropoda	Crustacea		Branchiopoda	Diplostraca	Daphniidae	Daphnia	magna		Crustaceans; Standard Test Species	Not coded		1	NR	NR	Instar	Not coded		NC		NC		NC	NC	Not coded	1st-I	Flow-through	Fresh water	Lab	NC	Active ingredient		0.85
103-90-2	Acetaminophen	2132648	2245178	103902	N-(4-Hydroxyphenyl)acetamide	Not reported	Measured	Not reported		98	NR	NR	Moina macrocopa	Water Flea	Animalia	Arthropoda	Crustacea		Branchiopoda	Cladocera	Moinidae	Moina	macrocopa		Crustaceans	Not reported		NR	NR	NR	Not reported	Laboratory		NR		NR		NR	NR	Female	NR	Aquatic - not reported	Fresh water	Lab	6	Active ingredient		0.95
103-90-2	Acetaminophen	2089889	2164033	103902	N-(4-Hydroxyphenyl)acetamide	Not reported	Unmeasured	Not reported		NR	NR	NR	Hydra vulgaris	Hydra	Animalia	Cnidaria			Hydrozoa	Hydroida	Hydridae	Hydra	vulgaris		Invertebrates	Not reported		NR	NR	NR	Not reported	Not reported		NR		NR		NR	NR	Not reported	NR	Renewal	Fresh water	Lab	5	Active ingredient		1000
298-46-4	Carbamazepine	2032806	2052293	298464	5H-Dibenz[b,f]azepine-5-carboxamide	Not reported	Unmeasured	Organization for Economic Cooperation and Development	>	99	NR	NR	Scenedesmus acutus var. acutus	Green Algae	Plantae	Chlorophyta			Chlorophyceae	Chlorococcales	Scenedesmaceae	Scenedesmus	acutus	var. acutus	Algae	Not reported		NR	NR	NR	Not reported	Laboratory		NR		NR		NR	NR	Not reported	104-105 CELLS/ML	Aquatic - not reported	Fresh water	Lab	6	Active ingredient		1
298-46-4	Carbamazepine	2032806	2052290	298464	5H-Dibenz[b,f]azepine-5-carboxamide	Not reported	Unmeasured	Organization for Economic Cooperation and Development	>	99	NR	NR	Scenedesmus acutus var. acutus	Green Algae	Plantae	Chlorophyta			Chlorophyceae	Chlorococcales	Scenedesmaceae	Scenedesmus	acutus	var. acutus	Algae	Not reported		NR	NR	NR	Not reported	Laboratory		NR		NR		NR	NR	Not reported	104-105 CELLS/ML	Aquatic - not reported	Fresh water	Lab	6	Active ingredient		1
298-46-4	Carbamazepine	2032806	2052326	298464	5H-Dibenz[b,f]azepine-5-carboxamide	Not reported	Unmeasured	Organization for Economic Cooperation and Development	>	99	NR	NR	Scenedesmus acutus var. acutus	Green Algae	Plantae	Chlorophyta			Chlorophyceae	Chlorococcales	Scenedesmaceae	Scenedesmus	acutus	var. acutus	Algae	Not reported		NR	NR	NR	Not reported	Laboratory		NR		NR		NR	NR	Not reported	104-105 CELLS/ML	Aquatic - not reported	Fresh water	Lab	6	Active ingredient		1
298-46-4	Carbamazepine	2032825	2052435	298464	5H-Dibenz[b,f]azepine-5-carboxamide	Not reported	Unmeasured	Organization for Economic Cooperation and Development	>	99	NR	NR	Chlorella pyrenoidosa	Green Algae	Plantae	Chlorophyta			Chlorophyceae	Chlorococcales	Oocystaceae	Chlorella	pyrenoidosa		Algae	Not reported		NR	NR	NR	Not reported	Laboratory		NR		NR		NR	NR	Not reported	104-105 CELLS/ML	Aquatic - not reported	Fresh water	Lab	4	Active ingredient		1
298-46-4	Carbamazepine	2032825	2052434	298464	5H-Dibenz[b,f]azepine-5-carboxamide	Not reported	Unmeasured	Organization for Economic Cooperation and Development	>	99	NR	NR	Chlorella pyrenoidosa	Green Algae	Plantae	Chlorophyta			Chlorophyceae	Chlorococcales	Oocystaceae	Chlorella	pyrenoidosa		Algae	Not reported		NR	NR	NR	Not reported	Laboratory		NR		NR		NR	NR	Not reported	104-105 CELLS/ML	Aquatic - not reported	Fresh water	Lab	4	Active ingredient		1
298-46-4	Carbamazepine	2032825	2052433	298464	5H-Dibenz[b,f]azepine-5-carboxamide	Not reported	Unmeasured	Organization for Economic Cooperation and Development	>	99	NR	NR	Chlorella pyrenoidosa	Green Algae	Plantae	Chlorophyta			Chlorophyceae	Chlorococcales	Oocystaceae	Chlorella	pyrenoidosa		Algae	Not reported		NR	NR	NR	Not reported	Laboratory		NR		NR		NR	NR	Not reported	104-105 CELLS/ML	Aquatic - not reported	Fresh water	Lab	4	Active ingredient		1
298-46-4	Carbamazepine	2032825	2052442	298464	5H-Dibenz[b,f]azepine-5-carboxamide	Not reported	Unmeasured	Organization for Economic Cooperation and Development	>	99	NR	NR	Chlorella pyrenoidosa	Green Algae	Plantae	Chlorophyta			Chlorophyceae	Chlorococcales	Oocystaceae	Chlorella	pyrenoidosa		Algae	Not reported		NR	NR	NR	Not reported	Laboratory		NR		NR		NR	NR	Not reported	104-105 CELLS/ML	Aquatic - not reported	Fresh water	Lab	4	Active ingredient		1
298-46-4	Carbamazepine	2032825	2052444	298464	5H-Dibenz[b,f]azepine-5-carboxamide	Not reported	Unmeasured	Organization for Economic Cooperation and Development	>	99	NR	NR	Chlorella pyrenoidosa	Green Algae	Plantae	Chlorophyta			Chlorophyceae	Chlorococcales	Oocystaceae	Chlorella	pyrenoidosa		Algae	Not reported		NR	NR	NR	Not reported	Laboratory		NR		NR		NR	NR	Not reported	104-105 CELLS/ML	Aquatic - not reported	Fresh water	Lab	4	Active ingredient		1
298-46-4	Carbamazepine	2032825	2052436	298464	5H-Dibenz[b,f]azepine-5-carboxamide	Not reported	Unmeasured	Organization for Economic Cooperation and Development	>	99	NR	NR	Chlorella pyrenoidosa	Green Algae	Plantae	Chlorophyta			Chlorophyceae	Chlorococcales	Oocystaceae	Chlorella	pyrenoidosa		Algae	Not reported		NR	NR	NR	Not reported	Laboratory		NR		NR		NR	NR	Not reported	104-105 CELLS/ML	Aquatic - not reported	Fresh water	Lab	4	Active ingredient		1
298-46-4	Carbamazepine	2032825	2052432	298464	5H-Dibenz[b,f]azepine-5-carboxamide	Not reported	Unmeasured	Organization for Economic Cooperation and Development	>	99	NR	NR	Chlorella pyrenoidosa	Green Algae	Plantae	Chlorophyta			Chlorophyceae	Chlorococcales	Oocystaceae	Chlorella	pyrenoidosa		Algae	Not reported		NR	NR	NR	Not reported	Laboratory		NR		NR		NR	NR	Not reported	104-105 CELLS/ML	Aquatic - not reported	Fresh water	Lab	4	Active ingredient		1
298-46-4	Carbamazepine	2032811	2052405	298464	5H-Dibenz[b,f]azepine-5-carboxamide	Not reported	Unmeasured	Organization for Economic Cooperation and Development	>	99	NR	NR	Scenedesmus acutus var. acutus	Green Algae	Plantae	Chlorophyta			Chlorophyceae	Chlorococcales	Scenedesmaceae	Scenedesmus	acutus	var. acutus	Algae	Not reported		NR	NR	NR	Not reported	Laboratory		NR		NR		NR	NR	Not reported	104-105 CELLS/ML	Aquatic - not reported	Fresh water	Lab	4	Active ingredient		1
298-46-4	Carbamazepine	2032811	2052406	298464	5H-Dibenz[b,f]azepine-5-carboxamide	Not reported	Unmeasured	Organization for Economic Cooperation and Development	>	99	NR	NR	Scenedesmus acutus var. acutus	Green Algae	Plantae	Chlorophyta			Chlorophyceae	Chlorococcales	Scenedesmaceae	Scenedesmus	acutus	var. acutus	Algae	Not reported		NR	NR	NR	Not reported	Laboratory		NR		NR		NR	NR	Not reported	104-105 CELLS/ML	Aquatic - not reported	Fresh water	Lab	4	Active ingredient		1
298-46-4	Carbamazepine	2032811	2052407	298464	5H-Dibenz[b,f]azepine-5-carboxamide	Not reported	Unmeasured	Organization for Economic Cooperation and Development	>	99	NR	NR	Scenedesmus acutus var. acutus	Green Algae	Plantae	Chlorophyta			Chlorophyceae	Chlorococcales	Scenedesmaceae	Scenedesmus	acutus	var. acutus	Algae	Not reported		NR	NR	NR	Not reported	Laboratory		NR		NR		NR	NR	Not reported	104-105 CELLS/ML	Aquatic - not reported	Fresh water	Lab	4	Active ingredient		1
298-46-4	Carbamazepine	2032811	2052409	298464	5H-Dibenz[b,f]azepine-5-carboxamide	Not reported	Unmeasured	Organization for Economic Cooperation and Development	>	99	NR	NR	Scenedesmus acutus var. acutus	Green Algae	Plantae	Chlorophyta			Chlorophyceae	Chlorococcales	Scenedesmaceae	Scenedesmus	acutus	var. acutus	Algae	Not reported		NR	NR	NR	Not reported	Laboratory		NR		NR		NR	NR	Not reported	104-105 CELLS/ML	Aquatic - not reported	Fresh water	Lab	4	Active ingredient		1
298-46-4	Carbamazepine	2032811	2052404	298464	5H-Dibenz[b,f]azepine-5-carboxamide	Not reported	Unmeasured	Organization for Economic Cooperation and Development	>	99	NR	NR	Scenedesmus acutus var. acutus	Green Algae	Plantae	Chlorophyta			Chlorophyceae	Chlorococcales	Scenedesmaceae	Scenedesmus	acutus	var. acutus	Algae	Not reported		NR	NR	NR	Not reported	Laboratory		NR		NR		NR	NR	Not reported	104-105 CELLS/ML	Aquatic - not reported	Fresh water	Lab	4	Active ingredient		1
298-46-4	Carbamazepine	2032811	2052380	298464	5H-Dibenz[b,f]azepine-5-carboxamide	Not reported	Unmeasured	Organization for Economic Cooperation and Development	>	99	NR	NR	Scenedesmus acutus var. acutus	Green Algae	Plantae	Chlorophyta			Chlorophyceae	Chlorococcales	Scenedesmaceae	Scenedesmus	acutus	var. acutus	Algae	Not reported		NR	NR	NR	Not reported	Laboratory		NR		NR		NR	NR	Not reported	104-105 CELLS/ML	Aquatic - not reported	Fresh water	Lab	4	Active ingredient		1
298-46-4	Carbamazepine	2032811	2052408	298464	5H-Dibenz[b,f]azepine-5-carboxamide	Not reported	Unmeasured	Organization for Economic Cooperation and Development	>	99	NR	NR	Scenedesmus acutus var. acutus	Green Algae	Plantae	Chlorophyta			Chlorophyceae	Chlorococcales	Scenedesmaceae	Scenedesmus	acutus	var. acutus	Algae	Not reported		NR	NR	NR	Not reported	Laboratory		NR		NR		NR	NR	Not reported	104-105 CELLS/ML	Aquatic - not reported	Fresh water	Lab	4	Active ingredient		1
298-46-4	Carbamazepine	2032811	2052381	298464	5H-Dibenz[b,f]azepine-5-carboxamide	Not reported	Unmeasured	Organization for Economic Cooperation and Development	>	99	NR	NR	Scenedesmus acutus var. acutus	Green Algae	Plantae	Chlorophyta			Chlorophyceae	Chlorococcales	Scenedesmaceae	Scenedesmus	acutus	var. acutus	Algae	Not reported		NR	NR	NR	Not reported	Laboratory		NR		NR		NR	NR	Not reported	104-105 CELLS/ML	Aquatic - not reported	Fresh water	Lab	4	Active ingredient		1
298-46-4	Carbamazepine	2032811	2052413	298464	5H-Dibenz[b,f]azepine-5-carboxamide	Not reported	Unmeasured	Organization for Economic Cooperation and Development	>	99	NR	NR	Scenedesmus acutus var. acutus	Green Algae	Plantae	Chlorophyta			Chlorophyceae	Chlorococcales	Scenedesmaceae	Scenedesmus	acutus	var. acutus	Algae	Not reported		NR	NR	NR	Not reported	Laboratory		NR		NR		NR	NR	Not reported	104-105 CELLS/ML	Aquatic - not reported	Fresh water	Lab	4	Active ingredient		1
298-46-4	Carbamazepine	2032811	2052403	298464	5H-Dibenz[b,f]azepine-5-carboxamide	Not reported	Unmeasured	Organization for Economic Cooperation and Development	>	99	NR	NR	Scenedesmus acutus var. acutus	Green Algae	Plantae	Chlorophyta			Chlorophyceae	Chlorococcales	Scenedesmaceae	Scenedesmus	acutus	var. acutus	Algae	Not reported		NR	NR	NR	Not reported	Laboratory		NR		NR		NR	NR	Not reported	104-105 CELLS/ML	Aquatic - not reported	Fresh water	Lab	4	Active ingredient		1
298-46-4	Carbamazepine	2032809	2052338	298464	5H-Dibenz[b,f]azepine-5-carboxamide	Not reported	Unmeasured	Organization for Economic Cooperation and Development	>	99	NR	NR	Chlorella pyrenoidosa	Green Algae	Plantae	Chlorophyta			Chlorophyceae	Chlorococcales	Oocystaceae	Chlorella	pyrenoidosa		Algae	Not reported		NR	NR	NR	Not reported	Laboratory		NR		NR		NR	NR	Not reported	104-105 CELLS/ML	Aquatic - not reported	Fresh water	Lab	6	Active ingredient		1
298-46-4	Carbamazepine	2032809	2052335	298464	5H-Dibenz[b,f]azepine-5-carboxamide	Not reported	Unmeasured	Organization for Economic Cooperation and Development	>	99	NR	NR	Chlorella pyrenoidosa	Green Algae	Plantae	Chlorophyta			Chlorophyceae	Chlorococcales	Oocystaceae	Chlorella	pyrenoidosa		Algae	Not reported		NR	NR	NR	Not reported	Laboratory		NR		NR		NR	NR	Not reported	104-105 CELLS/ML	Aquatic - not reported	Fresh water	Lab	6	Active ingredient		1
298-46-4	Carbamazepine	2032806	2052289	298464	5H-Dibenz[b,f]azepine-5-carboxamide	Not reported	Unmeasured	Organization for Economic Cooperation and Development	>	99	NR	NR	Scenedesmus acutus var. acutus	Green Algae	Plantae	Chlorophyta			Chlorophyceae	Chlorococcales	Scenedesmaceae	Scenedesmus	acutus	var. acutus	Algae	Not reported		NR	NR	NR	Not reported	Laboratory		NR		NR		NR	NR	Not reported	104-105 CELLS/ML	Aquatic - not reported	Fresh water	Lab	6	Active ingredient		1
298-46-4	Carbamazepine	2032364	2051412	298464	5H-Dibenz[b,f]azepine-5-carboxamide	Not reported	Unmeasured	Not reported	>	99	NR	NR	Typha sp.	Cattail	Plantae	Magnoliophyta			Liliopsida	Typhales	Typhaceae	Typha	sp.		Flowers, Trees, Shrubs, Ferns	Not reported		NR	NR	NR	Not reported	Wild		NR		NR		NR	NR	Not reported	30 CM HEIGHT	Aquatic - not reported	Fresh water	Lab	4	Active ingredient		1.0
298-46-4	Carbamazepine	2032364	2051413	298464	5H-Dibenz[b,f]azepine-5-carboxamide	Not reported	Unmeasured	Not reported	>	99	NR	NR	Typha sp.	Cattail	Plantae	Magnoliophyta			Liliopsida	Typhales	Typhaceae	Typha	sp.		Flowers, Trees, Shrubs, Ferns	Not reported		NR	NR	NR	Not reported	Wild		NR		NR		NR	NR	Not reported	30 CM HEIGHT	Aquatic - not reported	Fresh water	Lab	4	Active ingredient		1.0
298-46-4	Carbamazepine	2032364	2051417	298464	5H-Dibenz[b,f]azepine-5-carboxamide	Not reported	Unmeasured	Not reported	>	99	NR	NR	Typha sp.	Cattail	Plantae	Magnoliophyta			Liliopsida	Typhales	Typhaceae	Typha	sp.		Flowers, Trees, Shrubs, Ferns	Not reported		NR	NR	NR	Not reported	Wild		NR		NR		NR	NR	Not reported	30 CM HEIGHT	Aquatic - not reported	Fresh water	Lab	4	Active ingredient		1.0
298-46-4	Carbamazepine	2032364	2051404	298464	5H-Dibenz[b,f]azepine-5-carboxamide	Not reported	Unmeasured	Not reported	>	99	NR	NR	Typha sp.	Cattail	Plantae	Magnoliophyta			Liliopsida	Typhales	Typhaceae	Typha	sp.		Flowers, Trees, Shrubs, Ferns	Not reported		NR	NR	NR	Not reported	Wild		NR		NR		NR	NR	Not reported	30 CM HEIGHT	Aquatic - not reported	Fresh water	Lab	4	Active ingredient		1.0
86386-73-4	Fluconazole	2217772	2449227	86386734	alpha-(2,4-Difluorophenyl)-alpha-(1H-1,2,4-triazol-1-ylmethyl)-1H-1,2,4-triazole-1-ethanol	Analytical grade	Unmeasured	Not reported		98.0	NR	NR	Gobiocypris rarus	Chinese Rare Minnow	Animalia	Chordata	Vertebrata	Osteichthyes	Actinopterygii	Cypriniformes	Cyprinidae	Gobiocypris	rarus		Fish	Egg		NR	4	32	Cell stage	Laboratory		NR		NR		NR	NR	Not reported	NR	Renewal	Fresh water	Lab	4	Active ingredient		1.0
86386-73-4	Fluconazole	2217772	2449224	86386734	alpha-(2,4-Difluorophenyl)-alpha-(1H-1,2,4-triazol-1-ylmethyl)-1H-1,2,4-triazole-1-ethanol	Analytical grade	Unmeasured	Not reported		98.0	NR	NR	Gobiocypris rarus	Chinese Rare Minnow	Animalia	Chordata	Vertebrata	Osteichthyes	Actinopterygii	Cypriniformes	Cyprinidae	Gobiocypris	rarus		Fish	Egg		NR	4	32	Cell stage	Laboratory		NR		NR		NR	NR	Not reported	NR	Renewal	Fresh water	Lab	4	Active ingredient		1.0
58-08-2	Caffeine	2126791	2233455	58082	3,7-Dihydro-1,3,7-trimethyl-1H-purine-2,6-dione	Not reported	Unmeasured	Organization for Economic Cooperation and Development	>	98	NR	NR	Daphnia magna	Water Flea	Animalia	Arthropoda	Crustacea		Branchiopoda	Diplostraca	Daphniidae	Daphnia	magna		Crustaceans; Standard Test Species	Neonate	<	24	NR	NR	Hour(s)	Government agency		NR		NR		NR	NR	Not reported	NR	Renewal	Fresh water	Lab	6	Active ingredient		1.41
298-46-4	Carbamazepine	2028207	2044929	298464	5H-Dibenz[b,f]azepine-5-carboxamide	Not reported	Measured	Not reported		NR	NR	NR	Oncorhynchus mykiss	Rainbow Trout	Animalia	Chordata	Vertebrata	Osteichthyes	Actinopterygii	Salmoniformes	Salmonidae	Oncorhynchus	mykiss		Fish; Standard Test Species; U.S. Threatened and Endangered Species; U.S. Invasive Species	Not reported		NR	10	12	Month(s)	Commercial		264.33		NR		NR	g	Both	NR	Renewal	Fresh water	Lab	5	Active ingredient		1.78
298-46-4	Carbamazepine	2028207	2044870	298464	5H-Dibenz[b,f]azepine-5-carboxamide	Not reported	Measured	Not reported		NR	NR	NR	Oncorhynchus mykiss	Rainbow Trout	Animalia	Chordata	Vertebrata	Osteichthyes	Actinopterygii	Salmoniformes	Salmonidae	Oncorhynchus	mykiss		Fish; Standard Test Species; U.S. Threatened and Endangered Species; U.S. Invasive Species	Not reported		NR	10	12	Month(s)	Commercial		264.33		NR		NR	g	Both	NR	Renewal	Fresh water	Lab	5	Active ingredient		1.78
298-46-4	Carbamazepine	2028207	2044881	298464	5H-Dibenz[b,f]azepine-5-carboxamide	Not reported	Measured	Not reported		NR	NR	NR	Oncorhynchus mykiss	Rainbow Trout	Animalia	Chordata	Vertebrata	Osteichthyes	Actinopterygii	Salmoniformes	Salmonidae	Oncorhynchus	mykiss		Fish; Standard Test Species; U.S. Threatened and Endangered Species; U.S. Invasive Species	Not reported		NR	10	12	Month(s)	Commercial		264.33		NR		NR	g	Both	NR	Renewal	Fresh water	Lab	5	Active ingredient		1.78
298-46-4	Carbamazepine	2028204	2044853	298464	5H-Dibenz[b,f]azepine-5-carboxamide	Not reported	Measured	Not reported		NR	NR	NR	Oncorhynchus mykiss	Rainbow Trout	Animalia	Chordata	Vertebrata	Osteichthyes	Actinopterygii	Salmoniformes	Salmonidae	Oncorhynchus	mykiss		Fish; Standard Test Species; U.S. Threatened and Endangered Species; U.S. Invasive Species	Not reported		NR	10	12	Month(s)	Commercial		264.33		NR		NR	g	Both	NR	Renewal	Fresh water	Lab	5	Active ingredient		1.78
148-79-8	Thiabendazole	2069993	2104575	148798	2-(4-Thiazolyl)-1H-benzimidazole	Not coded	Not coded	United States Environmental Protection Agency		98.5	NR	NR	Oncorhynchus mykiss	Rainbow Trout	Animalia	Chordata	Vertebrata	Osteichthyes	Actinopterygii	Salmoniformes	Salmonidae	Oncorhynchus	mykiss		Fish; Standard Test Species; U.S. Threatened and Endangered Species; U.S. Invasive Species	Not reported		NR	NR	NR	Not reported	Not coded		NC		NC		NC	NC	Not coded	N.R.	Static	Fresh water	Lab	NC	Active ingredient		1.8
148-79-8	Thiabendazole	2063237	2096504	148798	2-(4-Thiazolyl)-1H-benzimidazole	Not coded	Not coded	United States Environmental Protection Agency		98.5	NR	NR	Pimephales promelas	Fathead Minnow	Animalia	Chordata	Vertebrata	Osteichthyes	Actinopterygii	Cypriniformes	Cyprinidae	Pimephales	promelas		Fish; Standard Test Species	Not coded		NC	NC	NC	Not coded	Not coded		NC		NC		NC	NC	Not coded	ErlyLf	Flow-through	Not coded	Lab	NC	Active ingredient		1.9
148-79-8	Thiabendazole	2063237	2097132	148798	2-(4-Thiazolyl)-1H-benzimidazole	Not coded	Not coded	United States Environmental Protection Agency		98.5	NR	NR	Pimephales promelas	Fathead Minnow	Animalia	Chordata	Vertebrata	Osteichthyes	Actinopterygii	Cypriniformes	Cyprinidae	Pimephales	promelas		Fish; Standard Test Species	Not coded		NC	NC	NC	Not coded	Not coded		NC		NC		NC	NC	Not coded	ErlyLf	Flow-through	Not coded	Lab	NC	Active ingredient		1.9
298-46-4	Carbamazepine	2032806	2052322	298464	5H-Dibenz[b,f]azepine-5-carboxamide	Not reported	Unmeasured	Organization for Economic Cooperation and Development	>	99	NR	NR	Scenedesmus acutus var. acutus	Green Algae	Plantae	Chlorophyta			Chlorophyceae	Chlorococcales	Scenedesmaceae	Scenedesmus	acutus	var. acutus	Algae	Not reported		NR	NR	NR	Not reported	Laboratory		NR		NR		NR	NR	Not reported	104-105 CELLS/ML	Aquatic - not reported	Fresh water	Lab	6	Active ingredient		2
298-46-4	Carbamazepine	2032806	2052323	298464	5H-Dibenz[b,f]azepine-5-carboxamide	Not reported	Unmeasured	Organization for Economic Cooperation and Development	>	99	NR	NR	Scenedesmus acutus var. acutus	Green Algae	Plantae	Chlorophyta			Chlorophyceae	Chlorococcales	Scenedesmaceae	Scenedesmus	acutus	var. acutus	Algae	Not reported		NR	NR	NR	Not reported	Laboratory		NR		NR		NR	NR	Not reported	104-105 CELLS/ML	Aquatic - not reported	Fresh water	Lab	6	Active ingredient		2
298-46-4	Carbamazepine	2032806	2052318	298464	5H-Dibenz[b,f]azepine-5-carboxamide	Not reported	Unmeasured	Organization for Economic Cooperation and Development	>	99	NR	NR	Scenedesmus acutus var. acutus	Green Algae	Plantae	Chlorophyta			Chlorophyceae	Chlorococcales	Scenedesmaceae	Scenedesmus	acutus	var. acutus	Algae	Not reported		NR	NR	NR	Not reported	Laboratory		NR		NR		NR	NR	Not reported	104-105 CELLS/ML	Aquatic - not reported	Fresh water	Lab	6	Active ingredient		2
298-46-4	Carbamazepine	2032806	2052319	298464	5H-Dibenz[b,f]azepine-5-carboxamide	Not reported	Unmeasured	Organization for Economic Cooperation and Development	>	99	NR	NR	Scenedesmus acutus var. acutus	Green Algae	Plantae	Chlorophyta			Chlorophyceae	Chlorococcales	Scenedesmaceae	Scenedesmus	acutus	var. acutus	Algae	Not reported		NR	NR	NR	Not reported	Laboratory		NR		NR		NR	NR	Not reported	104-105 CELLS/ML	Aquatic - not reported	Fresh water	Lab	6	Active ingredient		2
298-46-4	Carbamazepine	2032806	2052286	298464	5H-Dibenz[b,f]azepine-5-carboxamide	Not reported	Unmeasured	Organization for Economic Cooperation and Development	>	99	NR	NR	Scenedesmus acutus var. acutus	Green Algae	Plantae	Chlorophyta			Chlorophyceae	Chlorococcales	Scenedesmaceae	Scenedesmus	acutus	var. acutus	Algae	Not reported		NR	NR	NR	Not reported	Laboratory		NR		NR		NR	NR	Not reported	104-105 CELLS/ML	Aquatic - not reported	Fresh water	Lab	6	Active ingredient		2
298-46-4	Carbamazepine	2032806	2052285	298464	5H-Dibenz[b,f]azepine-5-carboxamide	Not reported	Unmeasured	Organization for Economic Cooperation and Development	>	99	NR	NR	Scenedesmus acutus var. acutus	Green Algae	Plantae	Chlorophyta			Chlorophyceae	Chlorococcales	Scenedesmaceae	Scenedesmus	acutus	var. acutus	Algae	Not reported		NR	NR	NR	Not reported	Laboratory		NR		NR		NR	NR	Not reported	104-105 CELLS/ML	Aquatic - not reported	Fresh water	Lab	6	Active ingredient		2
298-46-4	Carbamazepine	2032809	2052334	298464	5H-Dibenz[b,f]azepine-5-carboxamide	Not reported	Unmeasured	Organization for Economic Cooperation and Development	>	99	NR	NR	Chlorella pyrenoidosa	Green Algae	Plantae	Chlorophyta			Chlorophyceae	Chlorococcales	Oocystaceae	Chlorella	pyrenoidosa		Algae	Not reported		NR	NR	NR	Not reported	Laboratory		NR		NR		NR	NR	Not reported	104-105 CELLS/ML	Aquatic - not reported	Fresh water	Lab	6	Active ingredient		2
298-46-4	Carbamazepine	2032809	2052330	298464	5H-Dibenz[b,f]azepine-5-carboxamide	Not reported	Unmeasured	Organization for Economic Cooperation and Development	>	99	NR	NR	Chlorella pyrenoidosa	Green Algae	Plantae	Chlorophyta			Chlorophyceae	Chlorococcales	Oocystaceae	Chlorella	pyrenoidosa		Algae	Not reported		NR	NR	NR	Not reported	Laboratory		NR		NR		NR	NR	Not reported	104-105 CELLS/ML	Aquatic - not reported	Fresh water	Lab	6	Active ingredient		2
298-46-4	Carbamazepine	2032809	2052350	298464	5H-Dibenz[b,f]azepine-5-carboxamide	Not reported	Unmeasured	Organization for Economic Cooperation and Development	>	99	NR	NR	Chlorella pyrenoidosa	Green Algae	Plantae	Chlorophyta			Chlorophyceae	Chlorococcales	Oocystaceae	Chlorella	pyrenoidosa		Algae	Not reported		NR	NR	NR	Not reported	Laboratory		NR		NR		NR	NR	Not reported	104-105 CELLS/ML	Aquatic - not reported	Fresh water	Lab	6	Active ingredient		2
298-46-4	Carbamazepine	2032809	2052353	298464	5H-Dibenz[b,f]azepine-5-carboxamide	Not reported	Unmeasured	Organization for Economic Cooperation and Development	>	99	NR	NR	Chlorella pyrenoidosa	Green Algae	Plantae	Chlorophyta			Chlorophyceae	Chlorococcales	Oocystaceae	Chlorella	pyrenoidosa		Algae	Not reported		NR	NR	NR	Not reported	Laboratory		NR		NR		NR	NR	Not reported	104-105 CELLS/ML	Aquatic - not reported	Fresh water	Lab	6	Active ingredient		2
298-46-4	Carbamazepine	2032809	2052349	298464	5H-Dibenz[b,f]azepine-5-carboxamide	Not reported	Unmeasured	Organization for Economic Cooperation and Development	>	99	NR	NR	Chlorella pyrenoidosa	Green Algae	Plantae	Chlorophyta			Chlorophyceae	Chlorococcales	Oocystaceae	Chlorella	pyrenoidosa		Algae	Not reported		NR	NR	NR	Not reported	Laboratory		NR		NR		NR	NR	Not reported	104-105 CELLS/ML	Aquatic - not reported	Fresh water	Lab	6	Active ingredient		2
298-46-4	Carbamazepine	2032809	2052331	298464	5H-Dibenz[b,f]azepine-5-carboxamide	Not reported	Unmeasured	Organization for Economic Cooperation and Development	>	99	NR	NR	Chlorella pyrenoidosa	Green Algae	Plantae	Chlorophyta			Chlorophyceae	Chlorococcales	Oocystaceae	Chlorella	pyrenoidosa		Algae	Not reported		NR	NR	NR	Not reported	Laboratory		NR		NR		NR	NR	Not reported	104-105 CELLS/ML	Aquatic - not reported	Fresh water	Lab	6	Active ingredient		2
298-46-4	Carbamazepine	2032364	2051406	298464	5H-Dibenz[b,f]azepine-5-carboxamide	Not reported	Unmeasured	Not reported	>	99	NR	NR	Typha sp.	Cattail	Plantae	Magnoliophyta			Liliopsida	Typhales	Typhaceae	Typha	sp.		Flowers, Trees, Shrubs, Ferns	Not reported		NR	NR	NR	Not reported	Wild		NR		NR		NR	NR	Not reported	30 CM HEIGHT	Aquatic - not reported	Fresh water	Lab	4	Active ingredient		2.0
298-46-4	Carbamazepine	2005643	2009940	298464	5H-Dibenz[b,f]azepine-5-carboxamide	Not reported	Measured	United States Environmental Protection Agency	>=	99	NR	NR	Hyalella azteca	Scud	Animalia	Arthropoda	Crustacea		Malacostraca	Amphipoda	Hyalellidae	Hyalella	azteca		Crustaceans; Standard Test Species	Not reported		NR	7	14	Day(s)	Government agency		NR		NR		NR	NR	Not reported	NR	Renewal	Fresh water	Lab	8	Active ingredient		2.3
298-46-4	Carbamazepine	2005643	2009942	298464	5H-Dibenz[b,f]azepine-5-carboxamide	Not reported	Measured	United States Environmental Protection Agency	>=	99	NR	NR	Hyalella azteca	Scud	Animalia	Arthropoda	Crustacea		Malacostraca	Amphipoda	Hyalellidae	Hyalella	azteca		Crustaceans; Standard Test Species	Not reported		NR	7	14	Day(s)	Government agency		NR		NR		NR	NR	Not reported	NR	Renewal	Fresh water	Lab	8	Active ingredient		2.4
148-79-8	Thiabendazole	2060951	2100338	148798	2-(4-Thiazolyl)-1H-benzimidazole	Not coded	Not coded	United States Environmental Protection Agency		26.6	NR	NR	Daphnia magna	Water Flea	Animalia	Arthropoda	Crustacea		Branchiopoda	Diplostraca	Daphniidae	Daphnia	magna		Crustaceans; Standard Test Species	Not coded	<	24	NR	NR	Hour(s)	Not coded		NC		NC		NC	NC	Not coded	<24 hr	Static	Fresh water	Lab	NC	Not coded		2.6
298-46-4	Carbamazepine	2005639	2009918	298464	5H-Dibenz[b,f]azepine-5-carboxamide	Not reported	Measured	United States Environmental Protection Agency	>=	99	NR	NR	Chironomus tentans	Midge	Animalia	Arthropoda	Hexapoda		Insecta	Diptera	Chironomidae	Chironomus	tentans		Insects/Spiders; Standard Test Species	Not reported		12	NR	NR	Day(s)	Laboratory		NR		NR		NR	NR	Not reported	NR	Renewal	Fresh water	Lab	8	Active ingredient		2.6
148-79-8	Thiabendazole	2067151	2107249	148798	2-(4-Thiazolyl)-1H-benzimidazole	Technical grade, technical product, technical formulation	Not coded	United States Environmental Protection Agency		NC	NC	NC	Oncorhynchus mykiss	Rainbow Trout	Animalia	Chordata	Vertebrata	Osteichthyes	Actinopterygii	Salmoniformes	Salmonidae	Oncorhynchus	mykiss		Fish; Standard Test Species; U.S. Threatened and Endangered Species; U.S. Invasive Species	Juvenile		NC	NC	NC	Not coded	Not coded		NC		NC		NC	NC	Not coded	Juv	Static	Fresh water	Lab	NC	Active ingredient		3.5
148-79-8	Thiabendazole	2071679	2104909	148798	2-(4-Thiazolyl)-1H-benzimidazole	Not coded	Not coded	United States Environmental Protection Agency		30	NR	NR	Oncorhynchus mykiss	Rainbow Trout	Animalia	Chordata	Vertebrata	Osteichthyes	Actinopterygii	Salmoniformes	Salmonidae	Oncorhynchus	mykiss		Fish; Standard Test Species; U.S. Threatened and Endangered Species; U.S. Invasive Species	Not reported		NR	NR	NR	Not reported	Not coded		NC		NC		NC	NC	Not coded	N.R.	Static	Fresh water	Lab	NC	Not coded		3.8
86386-73-4	Fluconazole	2217766	2449206	86386734	alpha-(2,4-Difluorophenyl)-alpha-(1H-1,2,4-triazol-1-ylmethyl)-1H-1,2,4-triazole-1-ethanol	Analytical grade	Unmeasured	Not reported		98.0	NR	NR	Gobiocypris rarus	Chinese Rare Minnow	Animalia	Chordata	Vertebrata	Osteichthyes	Actinopterygii	Cypriniformes	Cyprinidae	Gobiocypris	rarus		Fish	Egg		NR	4	32	Cell stage	Laboratory		NR		NR		NR	NR	Not reported	NR	Renewal	Fresh water	Lab	9	Active ingredient		3.83
86386-73-4	Fluconazole	2118346	2216262	86386734	alpha-(2,4-Difluorophenyl)-alpha-(1H-1,2,4-triazol-1-ylmethyl)-1H-1,2,4-triazole-1-ethanol	Not reported	Unmeasured	Not reported		99.0	NR	NR	Pseudokirchneriella subcapitata	Green Algae	Plantae	Chlorophyta			Chlorophyceae	Chlorococcales	Scenedesmaceae	Pseudokirchneriella	subcapitata		Algae; Standard Test Species	Exponential growth phase (log)		NR	NR	NR	Not reported	Not reported		NR		NR		NR	NR	Not reported	10000 CELLS/ML	Aquatic - not reported	Fresh water	Lab	8	Active ingredient		15
298-46-4	Carbamazepine	2005639	2009919	298464	5H-Dibenz[b,f]azepine-5-carboxamide	Not reported	Measured	United States Environmental Protection Agency	>=	99	NR	NR	Chironomus tentans	Midge	Animalia	Arthropoda	Hexapoda		Insecta	Diptera	Chironomidae	Chironomus	tentans		Insects/Spiders; Standard Test Species	Not reported		12	NR	NR	Day(s)	Laboratory		NR		NR		NR	NR	Not reported	NR	Renewal	Fresh water	Lab	8	Active ingredient		4.6
103-90-2	Acetaminophen	2032404	2051439	103902	N-(4-Hydroxyphenyl)acetamide	Not reported	Unmeasured	United States Environmental Protection Agency		NR	97	99	Daphnia magna	Water Flea	Animalia	Arthropoda	Crustacea		Branchiopoda	Diplostraca	Daphniidae	Daphnia	magna		Crustaceans; Standard Test Species	Neonate	<	24	NR	NR	Hour(s)	Laboratory		NR		NR		NR	NR	Not reported	NR	Static	Fresh water	Lab	NR	Active ingredient		4.8
86386-73-4	Fluconazole	2217766	2449205	86386734	alpha-(2,4-Difluorophenyl)-alpha-(1H-1,2,4-triazol-1-ylmethyl)-1H-1,2,4-triazole-1-ethanol	Analytical grade	Unmeasured	Not reported		98.0	NR	NR	Gobiocypris rarus	Chinese Rare Minnow	Animalia	Chordata	Vertebrata	Osteichthyes	Actinopterygii	Cypriniformes	Cyprinidae	Gobiocypris	rarus		Fish	Egg		NR	4	32	Cell stage	Laboratory		NR		NR		NR	NR	Not reported	NR	Renewal	Fresh water	Lab	9	Active ingredient		4.91
298-46-4	Carbamazepine	2028087	2044484	298464	5H-Dibenz[b,f]azepine-5-carboxamide	Not reported	Measured	Organization for Economic Cooperation and Development		NR	NR	NR	Oncorhynchus mykiss	Rainbow Trout	Animalia	Chordata	Vertebrata	Osteichthyes	Actinopterygii	Salmoniformes	Salmonidae	Oncorhynchus	mykiss		Fish; Standard Test Species; U.S. Threatened and Endangered Species; U.S. Invasive Species	Juvenile		NR	NR	NR	Not reported	Commercial		64.30		NR		NR	g	Not reported	NR	Renewal	Fresh water	Lab	8	Active ingredient		4.92
298-46-4	Carbamazepine	2032809	2052346	298464	5H-Dibenz[b,f]azepine-5-carboxamide	Not reported	Unmeasured	Organization for Economic Cooperation and Development	>	99	NR	NR	Chlorella pyrenoidosa	Green Algae	Plantae	Chlorophyta			Chlorophyceae	Chlorococcales	Oocystaceae	Chlorella	pyrenoidosa		Algae	Not reported		NR	NR	NR	Not reported	Laboratory		NR		NR		NR	NR	Not reported	104-105 CELLS/ML	Aquatic - not reported	Fresh water	Lab	6	Active ingredient		5
298-46-4	Carbamazepine	2032825	2052419	298464	5H-Dibenz[b,f]azepine-5-carboxamide	Not reported	Unmeasured	Organization for Economic Cooperation and Development	>	99	NR	NR	Chlorella pyrenoidosa	Green Algae	Plantae	Chlorophyta			Chlorophyceae	Chlorococcales	Oocystaceae	Chlorella	pyrenoidosa		Algae	Not reported		NR	NR	NR	Not reported	Laboratory		NR		NR		NR	NR	Not reported	104-105 CELLS/ML	Aquatic - not reported	Fresh water	Lab	4	Active ingredient		5
298-46-4	Carbamazepine	2032825	2052418	298464	5H-Dibenz[b,f]azepine-5-carboxamide	Not reported	Unmeasured	Organization for Economic Cooperation and Development	>	99	NR	NR	Chlorella pyrenoidosa	Green Algae	Plantae	Chlorophyta			Chlorophyceae	Chlorococcales	Oocystaceae	Chlorella	pyrenoidosa		Algae	Not reported		NR	NR	NR	Not reported	Laboratory		NR		NR		NR	NR	Not reported	104-105 CELLS/ML	Aquatic - not reported	Fresh water	Lab	4	Active ingredient		5
298-46-4	Carbamazepine	2032825	2052426	298464	5H-Dibenz[b,f]azepine-5-carboxamide	Not reported	Unmeasured	Organization for Economic Cooperation and Development	>	99	NR	NR	Chlorella pyrenoidosa	Green Algae	Plantae	Chlorophyta			Chlorophyceae	Chlorococcales	Oocystaceae	Chlorella	pyrenoidosa		Algae	Not reported		NR	NR	NR	Not reported	Laboratory		NR		NR		NR	NR	Not reported	104-105 CELLS/ML	Aquatic - not reported	Fresh water	Lab	4	Active ingredient		5
298-46-4	Carbamazepine	2032825	2052423	298464	5H-Dibenz[b,f]azepine-5-carboxamide	Not reported	Unmeasured	Organization for Economic Cooperation and Development	>	99	NR	NR	Chlorella pyrenoidosa	Green Algae	Plantae	Chlorophyta			Chlorophyceae	Chlorococcales	Oocystaceae	Chlorella	pyrenoidosa		Algae	Not reported		NR	NR	NR	Not reported	Laboratory		NR		NR		NR	NR	Not reported	104-105 CELLS/ML	Aquatic - not reported	Fresh water	Lab	4	Active ingredient		5
298-46-4	Carbamazepine	2032825	2052422	298464	5H-Dibenz[b,f]azepine-5-carboxamide	Not reported	Unmeasured	Organization for Economic Cooperation and Development	>	99	NR	NR	Chlorella pyrenoidosa	Green Algae	Plantae	Chlorophyta			Chlorophyceae	Chlorococcales	Oocystaceae	Chlorella	pyrenoidosa		Algae	Not reported		NR	NR	NR	Not reported	Laboratory		NR		NR		NR	NR	Not reported	104-105 CELLS/ML	Aquatic - not reported	Fresh water	Lab	4	Active ingredient		5
298-46-4	Carbamazepine	2032825	2052440	298464	5H-Dibenz[b,f]azepine-5-carboxamide	Not reported	Unmeasured	Organization for Economic Cooperation and Development	>	99	NR	NR	Chlorella pyrenoidosa	Green Algae	Plantae	Chlorophyta			Chlorophyceae	Chlorococcales	Oocystaceae	Chlorella	pyrenoidosa		Algae	Not reported		NR	NR	NR	Not reported	Laboratory		NR		NR		NR	NR	Not reported	104-105 CELLS/ML	Aquatic - not reported	Fresh water	Lab	4	Active ingredient		5
298-46-4	Carbamazepine	2032811	2052376	298464	5H-Dibenz[b,f]azepine-5-carboxamide	Not reported	Unmeasured	Organization for Economic Cooperation and Development	>	99	NR	NR	Scenedesmus acutus var. acutus	Green Algae	Plantae	Chlorophyta			Chlorophyceae	Chlorococcales	Scenedesmaceae	Scenedesmus	acutus	var. acutus	Algae	Not reported		NR	NR	NR	Not reported	Laboratory		NR		NR		NR	NR	Not reported	104-105 CELLS/ML	Aquatic - not reported	Fresh water	Lab	4	Active ingredient		5
298-46-4	Carbamazepine	2032811	2052375	298464	5H-Dibenz[b,f]azepine-5-carboxamide	Not reported	Unmeasured	Organization for Economic Cooperation and Development	>	99	NR	NR	Scenedesmus acutus var. acutus	Green Algae	Plantae	Chlorophyta			Chlorophyceae	Chlorococcales	Scenedesmaceae	Scenedesmus	acutus	var. acutus	Algae	Not reported		NR	NR	NR	Not reported	Laboratory		NR		NR		NR	NR	Not reported	104-105 CELLS/ML	Aquatic - not reported	Fresh water	Lab	4	Active ingredient		5
298-46-4	Carbamazepine	2032811	2052379	298464	5H-Dibenz[b,f]azepine-5-carboxamide	Not reported	Unmeasured	Organization for Economic Cooperation and Development	>	99	NR	NR	Scenedesmus acutus var. acutus	Green Algae	Plantae	Chlorophyta			Chlorophyceae	Chlorococcales	Scenedesmaceae	Scenedesmus	acutus	var. acutus	Algae	Not reported		NR	NR	NR	Not reported	Laboratory		NR		NR		NR	NR	Not reported	104-105 CELLS/ML	Aquatic - not reported	Fresh water	Lab	4	Active ingredient		5
298-46-4	Carbamazepine	2032811	2052412	298464	5H-Dibenz[b,f]azepine-5-carboxamide	Not reported	Unmeasured	Organization for Economic Cooperation and Development	>	99	NR	NR	Scenedesmus acutus var. acutus	Green Algae	Plantae	Chlorophyta			Chlorophyceae	Chlorococcales	Scenedesmaceae	Scenedesmus	acutus	var. acutus	Algae	Not reported		NR	NR	NR	Not reported	Laboratory		NR		NR		NR	NR	Not reported	104-105 CELLS/ML	Aquatic - not reported	Fresh water	Lab	4	Active ingredient		5
298-46-4	Carbamazepine	2032811	2052415	298464	5H-Dibenz[b,f]azepine-5-carboxamide	Not reported	Unmeasured	Organization for Economic Cooperation and Development	>	99	NR	NR	Scenedesmus acutus var. acutus	Green Algae	Plantae	Chlorophyta			Chlorophyceae	Chlorococcales	Scenedesmaceae	Scenedesmus	acutus	var. acutus	Algae	Not reported		NR	NR	NR	Not reported	Laboratory		NR		NR		NR	NR	Not reported	104-105 CELLS/ML	Aquatic - not reported	Fresh water	Lab	4	Active ingredient		5
298-46-4	Carbamazepine	2005643	2009943	298464	5H-Dibenz[b,f]azepine-5-carboxamide	Not reported	Measured	United States Environmental Protection Agency	>=	99	NR	NR	Hyalella azteca	Scud	Animalia	Arthropoda	Crustacea		Malacostraca	Amphipoda	Hyalellidae	Hyalella	azteca		Crustaceans; Standard Test Species	Not reported		NR	7	14	Day(s)	Government agency		NR		NR		NR	NR	Not reported	NR	Renewal	Fresh water	Lab	8	Active ingredient		6.1
298-46-4	Carbamazepine	2030049	2047373	298464	5H-Dibenz[b,f]azepine-5-carboxamide	Not reported	Unmeasured	Not reported	>	97.0	NR	NR	Oryzias latipes	Japanese Medaka	Animalia	Chordata	Vertebrata	Osteichthyes	Actinopterygii	Beloniformes	Adrianichthyidae	Oryzias	latipes		Fish; Standard Test Species	Adult		3	NR	NR	Month(s)	Laboratory		0.3		NR		NR	g	Not reported	3.0 CM LENGTH, ORANGE-RED STRAIN	Renewal	Fresh water	Lab	2	Active ingredient		6.15/
298-46-4	Carbamazepine	2030049	2047379	298464	5H-Dibenz[b,f]azepine-5-carboxamide	Not reported	Unmeasured	Not reported	>	97.0	NR	NR	Oryzias latipes	Japanese Medaka	Animalia	Chordata	Vertebrata	Osteichthyes	Actinopterygii	Beloniformes	Adrianichthyidae	Oryzias	latipes		Fish; Standard Test Species	Adult		3	NR	NR	Month(s)	Laboratory		0.3		NR		NR	g	Not reported	3.0 CM LENGTH, ORANGE-RED STRAIN	Renewal	Fresh water	Lab	2	Active ingredient		6.15/
298-46-4	Carbamazepine	2030049	2047374	298464	5H-Dibenz[b,f]azepine-5-carboxamide	Not reported	Unmeasured	Not reported	>	97.0	NR	NR	Oryzias latipes	Japanese Medaka	Animalia	Chordata	Vertebrata	Osteichthyes	Actinopterygii	Beloniformes	Adrianichthyidae	Oryzias	latipes		Fish; Standard Test Species	Adult		3	NR	NR	Month(s)	Laboratory		0.3		NR		NR	g	Not reported	3.0 CM LENGTH, ORANGE-RED STRAIN	Renewal	Fresh water	Lab	2	Active ingredient		6.15/
298-46-4	Carbamazepine	2030049	2047372	298464	5H-Dibenz[b,f]azepine-5-carboxamide	Not reported	Unmeasured	Not reported	>	97.0	NR	NR	Oryzias latipes	Japanese Medaka	Animalia	Chordata	Vertebrata	Osteichthyes	Actinopterygii	Beloniformes	Adrianichthyidae	Oryzias	latipes		Fish; Standard Test Species	Adult		3	NR	NR	Month(s)	Laboratory		0.3		NR		NR	g	Not reported	3.0 CM LENGTH, ORANGE-RED STRAIN	Renewal	Fresh water	Lab	2	Active ingredient		6.15/
298-46-4	Carbamazepine	2030049	2047371	298464	5H-Dibenz[b,f]azepine-5-carboxamide	Not reported	Unmeasured	Not reported	>	97.0	NR	NR	Oryzias latipes	Japanese Medaka	Animalia	Chordata	Vertebrata	Osteichthyes	Actinopterygii	Beloniformes	Adrianichthyidae	Oryzias	latipes		Fish; Standard Test Species	Adult		3	NR	NR	Month(s)	Laboratory		0.3		NR		NR	g	Not reported	3.0 CM LENGTH, ORANGE-RED STRAIN	Renewal	Fresh water	Lab	2	Active ingredient		6.15/
298-46-4	Carbamazepine	2030049	2047375	298464	5H-Dibenz[b,f]azepine-5-carboxamide	Not reported	Unmeasured	Not reported	>	97.0	NR	NR	Oryzias latipes	Japanese Medaka	Animalia	Chordata	Vertebrata	Osteichthyes	Actinopterygii	Beloniformes	Adrianichthyidae	Oryzias	latipes		Fish; Standard Test Species	Adult		3	NR	NR	Month(s)	Laboratory		0.3		NR		NR	g	Not reported	3.0 CM LENGTH, ORANGE-RED STRAIN	Renewal	Fresh water	Lab	2	Active ingredient		6.15/
298-46-4	Carbamazepine	2030049	2047380	298464	5H-Dibenz[b,f]azepine-5-carboxamide	Not reported	Unmeasured	Not reported	>	97.0	NR	NR	Oryzias latipes	Japanese Medaka	Animalia	Chordata	Vertebrata	Osteichthyes	Actinopterygii	Beloniformes	Adrianichthyidae	Oryzias	latipes		Fish; Standard Test Species	Adult		3	NR	NR	Month(s)	Laboratory		0.3		NR		NR	g	Not reported	3.0 CM LENGTH, ORANGE-RED STRAIN	Renewal	Fresh water	Lab	2	Active ingredient		6.15/
103-90-2	Acetaminophen	2132612	2245104	103902	N-(4-Hydroxyphenyl)acetamide	Not reported	Measured	Organization for Economic Cooperation and Development		98	NR	NR	Daphnia magna	Water Flea	Animalia	Arthropoda	Crustacea		Branchiopoda	Diplostraca	Daphniidae	Daphnia	magna		Crustaceans; Standard Test Species	Not reported		NR	NR	NR	Not reported	Laboratory		NR		NR		NR	NR	Not reported	NR	Aquatic - not reported	Fresh water	Lab	6	Active ingredient		6.44
103-90-2	Acetaminophen	2032545	2051752	103902	N-(4-Hydroxyphenyl)acetamide	Not reported	Unmeasured	United States Environmental Protection Agency		NR	97	99	Daphnia magna	Water Flea	Animalia	Arthropoda	Crustacea		Branchiopoda	Diplostraca	Daphniidae	Daphnia	magna		Crustaceans; Standard Test Species	Neonate	<	24	NR	NR	Hour(s)	Laboratory		NR		NR		NR	NR	Not reported	NR	Static	Fresh water	Lab	NR	Active ingredient		6.5
298-46-4	Carbamazepine	2032811	2052383	298464	5H-Dibenz[b,f]azepine-5-carboxamide	Not reported	Unmeasured	Organization for Economic Cooperation and Development	>	99	NR	NR	Scenedesmus acutus var. acutus	Green Algae	Plantae	Chlorophyta			Chlorophyceae	Chlorococcales	Scenedesmaceae	Scenedesmus	acutus	var. acutus	Algae	Not reported		NR	NR	NR	Not reported	Laboratory		NR		NR		NR	NR	Not reported	104-105 CELLS/ML	Aquatic - not reported	Fresh water	Lab	4	Active ingredient		6.89
298-46-4	Carbamazepine	2032825	2052427	298464	5H-Dibenz[b,f]azepine-5-carboxamide	Not reported	Unmeasured	Organization for Economic Cooperation and Development	>	99	NR	NR	Chlorella pyrenoidosa	Green Algae	Plantae	Chlorophyta			Chlorophyceae	Chlorococcales	Oocystaceae	Chlorella	pyrenoidosa		Algae	Not reported		NR	NR	NR	Not reported	Laboratory		NR		NR		NR	NR	Not reported	104-105 CELLS/ML	Aquatic - not reported	Fresh water	Lab	4	Active ingredient		7.00
298-46-4	Carbamazepine	2131799	2243463	298464	5H-Dibenz[b,f]azepine-5-carboxamide	Not reported	Unmeasured	United States Environmental Protection Agency	>	99	NR	NR	Ceriodaphnia dubia	Water Flea	Animalia	Arthropoda	Crustacea		Branchiopoda	Diplostraca	Daphniidae	Ceriodaphnia	dubia		Crustaceans; Standard Test Species	Neonate	<	24	NR	NR	Hour(s)	Laboratory		NR		NR		NR	NR	Not reported	NR	Renewal	Fresh water	Lab	6	Active ingredient		7.07
103-90-2	Acetaminophen	2032413	2051456	103902	N-(4-Hydroxyphenyl)acetamide	Not reported	Unmeasured	United States Environmental Protection Agency		NR	97	99	Daphnia magna	Water Flea	Animalia	Arthropoda	Crustacea		Branchiopoda	Diplostraca	Daphniidae	Daphnia	magna		Crustaceans; Standard Test Species	Neonate	<	24	NR	NR	Hour(s)	Laboratory		NR		NR		NR	NR	Not reported	NR	Static	Fresh water	Lab	NR	Active ingredient		8.3
298-46-4	Carbamazepine	2032811	2052399	298464	5H-Dibenz[b,f]azepine-5-carboxamide	Not reported	Unmeasured	Organization for Economic Cooperation and Development	>	99	NR	NR	Scenedesmus acutus var. acutus	Green Algae	Plantae	Chlorophyta			Chlorophyceae	Chlorococcales	Scenedesmaceae	Scenedesmus	acutus	var. acutus	Algae	Not reported		NR	NR	NR	Not reported	Laboratory		NR		NR		NR	NR	Not reported	104-105 CELLS/ML	Aquatic - not reported	Fresh water	Lab	4	Active ingredient		8.85
298-46-4	Carbamazepine	2032825	2052428	298464	5H-Dibenz[b,f]azepine-5-carboxamide	Not reported	Unmeasured	Organization for Economic Cooperation and Development	>	99	NR	NR	Chlorella pyrenoidosa	Green Algae	Plantae	Chlorophyta			Chlorophyceae	Chlorococcales	Oocystaceae	Chlorella	pyrenoidosa		Algae	Not reported		NR	NR	NR	Not reported	Laboratory		NR		NR		NR	NR	Not reported	104-105 CELLS/ML	Aquatic - not reported	Fresh water	Lab	4	Active ingredient		9.05
298-46-4	Carbamazepine	2005639	2009920	298464	5H-Dibenz[b,f]azepine-5-carboxamide	Not reported	Measured	United States Environmental Protection Agency	>=	99	NR	NR	Chironomus tentans	Midge	Animalia	Arthropoda	Hexapoda		Insecta	Diptera	Chironomidae	Chironomus	tentans		Insects/Spiders; Standard Test Species	Not reported		12	NR	NR	Day(s)	Laboratory		NR		NR		NR	NR	Not reported	NR	Renewal	Fresh water	Lab	8	Active ingredient		9.5
298-46-4	Carbamazepine	2005639	2009917	298464	5H-Dibenz[b,f]azepine-5-carboxamide	Not reported	Measured	United States Environmental Protection Agency	>=	99	NR	NR	Chironomus tentans	Midge	Animalia	Arthropoda	Hexapoda		Insecta	Diptera	Chironomidae	Chironomus	tentans		Insects/Spiders; Standard Test Species	Not reported		12	NR	NR	Day(s)	Laboratory		NR		NR		NR	NR	Not reported	NR	Renewal	Fresh water	Lab	8	Active ingredient		9.5
298-46-4	Carbamazepine	2005643	2009939	298464	5H-Dibenz[b,f]azepine-5-carboxamide	Not reported	Measured	United States Environmental Protection Agency	>=	99	NR	NR	Hyalella azteca	Scud	Animalia	Arthropoda	Crustacea		Malacostraca	Amphipoda	Hyalellidae	Hyalella	azteca		Crustaceans; Standard Test Species	Not reported		NR	7	14	Day(s)	Government agency		NR		NR		NR	NR	Not reported	NR	Renewal	Fresh water	Lab	8	Active ingredient		9.9
58-08-2	Caffeine	2032833	2052479	58082	3,7-Dihydro-1,3,7-trimethyl-1H-purine-2,6-dione	Not reported	Unmeasured	Not reported	>	98	NR	NR	Carassius auratus	Goldfish	Animalia	Chordata	Vertebrata	Osteichthyes	Actinopterygii	Cypriniformes	Cyprinidae	Carassius	auratus		Fish; Standard Test Species; U.S. Invasive Species	Adult		12	NR	NR	Month(s)	Commercial		39.50		NR		NR	g	Male	NR	Renewal	Fresh water	Lab	7	Active ingredient		10
103-90-2	Acetaminophen	2126482	2232503	103902	N-(4-Hydroxyphenyl)acetamide	Not reported	Unmeasured	Not reported		98	NR	NR	Plationus patulus	Rotifer	Animalia	Rotifera			Monogononta	Ploima	Brachionidae	Plationus	patulus		Invertebrates	Neonate	>	2	NR	NR	Hour(s)	Laboratory		NR		NR		NR	NR	Not reported	REFERENCE POPULATION	Renewal	Fresh water	Lab	4	Active ingredient		10
103-90-2	Acetaminophen	2126482	2232505	103902	N-(4-Hydroxyphenyl)acetamide	Not reported	Unmeasured	Not reported		98	NR	NR	Plationus patulus	Rotifer	Animalia	Rotifera			Monogononta	Ploima	Brachionidae	Plationus	patulus		Invertebrates	Neonate	>	2	NR	NR	Hour(s)	Laboratory		NR		NR		NR	NR	Not reported	REFERENCE POPULATION	Renewal	Fresh water	Lab	4	Active ingredient		10
103-90-2	Acetaminophen	2126482	2232502	103902	N-(4-Hydroxyphenyl)acetamide	Not reported	Unmeasured	Not reported		98	NR	NR	Plationus patulus	Rotifer	Animalia	Rotifera			Monogononta	Ploima	Brachionidae	Plationus	patulus		Invertebrates	Neonate	>	2	NR	NR	Hour(s)	Laboratory		NR		NR		NR	NR	Not reported	REFERENCE POPULATION	Renewal	Fresh water	Lab	4	Active ingredient		10
103-90-2	Acetaminophen	2126482	2232504	103902	N-(4-Hydroxyphenyl)acetamide	Not reported	Unmeasured	Not reported		98	NR	NR	Plationus patulus	Rotifer	Animalia	Rotifera			Monogononta	Ploima	Brachionidae	Plationus	patulus		Invertebrates	Neonate	>	2	NR	NR	Hour(s)	Laboratory		NR		NR		NR	NR	Not reported	REFERENCE POPULATION	Renewal	Fresh water	Lab	4	Active ingredient		10
103-90-2	Acetaminophen	2126465	2232479	103902	N-(4-Hydroxyphenyl)acetamide	Not reported	Unmeasured	Not reported		98	NR	NR	Plationus patulus	Rotifer	Animalia	Rotifera			Monogononta	Ploima	Brachionidae	Plationus	patulus		Invertebrates	Neonate	>	2	NR	NR	Hour(s)	Laboratory		NR		NR		NR	NR	Not reported	REFERENCE POPULATION	Renewal	Fresh water	Lab	4	Active ingredient		10
103-90-2	Acetaminophen	2126465	2232481	103902	N-(4-Hydroxyphenyl)acetamide	Not reported	Unmeasured	Not reported		98	NR	NR	Plationus patulus	Rotifer	Animalia	Rotifera			Monogononta	Ploima	Brachionidae	Plationus	patulus		Invertebrates	Neonate	>	2	NR	NR	Hour(s)	Laboratory		NR		NR		NR	NR	Not reported	REFERENCE POPULATION	Renewal	Fresh water	Lab	4	Active ingredient		10
103-90-2	Acetaminophen	2126465	2232482	103902	N-(4-Hydroxyphenyl)acetamide	Not reported	Unmeasured	Not reported		98	NR	NR	Plationus patulus	Rotifer	Animalia	Rotifera			Monogononta	Ploima	Brachionidae	Plationus	patulus		Invertebrates	Neonate	>	2	NR	NR	Hour(s)	Laboratory		NR		NR		NR	NR	Not reported	REFERENCE POPULATION	Renewal	Fresh water	Lab	4	Active ingredient		10
103-90-2	Acetaminophen	2126465	2232480	103902	N-(4-Hydroxyphenyl)acetamide	Not reported	Unmeasured	Not reported		98	NR	NR	Plationus patulus	Rotifer	Animalia	Rotifera			Monogononta	Ploima	Brachionidae	Plationus	patulus		Invertebrates	Neonate	>	2	NR	NR	Hour(s)	Laboratory		NR		NR		NR	NR	Not reported	REFERENCE POPULATION	Renewal	Fresh water	Lab	4	Active ingredient		10
103-90-2	Acetaminophen	2089889	2164002	103902	N-(4-Hydroxyphenyl)acetamide	Not reported	Unmeasured	Not reported		NR	NR	NR	Hydra vulgaris	Hydra	Animalia	Cnidaria			Hydrozoa	Hydroida	Hydridae	Hydra	vulgaris		Invertebrates	Not reported		NR	NR	NR	Not reported	Not reported		NR		NR		NR	NR	Not reported	NR	Renewal	Fresh water	Lab	5	Active ingredient		10000
298-46-4	Carbamazepine	2032825	2052439	298464	5H-Dibenz[b,f]azepine-5-carboxamide	Not reported	Unmeasured	Organization for Economic Cooperation and Development	>	99	NR	NR	Chlorella pyrenoidosa	Green Algae	Plantae	Chlorophyta			Chlorophyceae	Chlorococcales	Oocystaceae	Chlorella	pyrenoidosa		Algae	Not reported		NR	NR	NR	Not reported	Laboratory		NR		NR		NR	NR	Not reported	104-105 CELLS/ML	Aquatic - not reported	Fresh water	Lab	4	Active ingredient		10
298-46-4	Carbamazepine	2032809	2052345	298464	5H-Dibenz[b,f]azepine-5-carboxamide	Not reported	Unmeasured	Organization for Economic Cooperation and Development	>	99	NR	NR	Chlorella pyrenoidosa	Green Algae	Plantae	Chlorophyta			Chlorophyceae	Chlorococcales	Oocystaceae	Chlorella	pyrenoidosa		Algae	Not reported		NR	NR	NR	Not reported	Laboratory		NR		NR		NR	NR	Not reported	104-105 CELLS/ML	Aquatic - not reported	Fresh water	Lab	6	Active ingredient		10
298-46-4	Carbamazepine	2202108	2406005	298464	5H-Dibenz[b,f]azepine-5-carboxamide	Standard	Unmeasured	Other Method		NR	NR	NR	Dreissena polymorpha	Zebra Mussel	Animalia	Mollusca			Bivalvia	Veneroida	Dreissenidae	Dreissena	polymorpha		Molluscs; U.S. Invasive Species	Not intact		NR	NR	NR	Not reported	Wild		NR		NR		NR	NR	Not reported	1E+6 GILL CELLS/ML	in Vitro	Fresh water	Lab	6	Active ingredient		10
298-46-4	Carbamazepine	2202109	2406009	298464	5H-Dibenz[b,f]azepine-5-carboxamide	Standard	Unmeasured	Other Method		NR	NR	NR	Dreissena polymorpha	Zebra Mussel	Animalia	Mollusca			Bivalvia	Veneroida	Dreissenidae	Dreissena	polymorpha		Molluscs; U.S. Invasive Species	Not intact		NR	NR	NR	Not reported	Wild		NR		NR		NR	NR	Not reported	6E+5 DIGESTIVE GLAND CELLS MIXED WITH GONADS AND STOMACH TISSUE/ML	in Vitro	Fresh water	Lab	6	Active ingredient		10
298-46-4	Carbamazepine	2032825	2052429	298464	5H-Dibenz[b,f]azepine-5-carboxamide	Not reported	Unmeasured	Organization for Economic Cooperation and Development	>	99	NR	NR	Chlorella pyrenoidosa	Green Algae	Plantae	Chlorophyta			Chlorophyceae	Chlorococcales	Oocystaceae	Chlorella	pyrenoidosa		Algae	Not reported		NR	NR	NR	Not reported	Laboratory		NR		NR		NR	NR	Not reported	104-105 CELLS/ML	Aquatic - not reported	Fresh water	Lab	4	Active ingredient		10.14
103-90-2	Acetaminophen	2032544	2051746	103902	N-(4-Hydroxyphenyl)acetamide	Not reported	Unmeasured	United States Environmental Protection Agency		NR	97	99	Daphnia magna	Water Flea	Animalia	Arthropoda	Crustacea		Branchiopoda	Diplostraca	Daphniidae	Daphnia	magna		Crustaceans; Standard Test Species	Neonate	<	24	NR	NR	Hour(s)	Laboratory		NR		NR		NR	NR	Not reported	NR	Static	Fresh water	Lab	NR	Active ingredient		11.1
103-90-2	Acetaminophen	2032436	2051492	103902	N-(4-Hydroxyphenyl)acetamide	Not reported	Unmeasured	United States Environmental Protection Agency		NR	97	99	Daphnia magna	Water Flea	Animalia	Arthropoda	Crustacea		Branchiopoda	Diplostraca	Daphniidae	Daphnia	magna		Crustaceans; Standard Test Species	Neonate	<	24	NR	NR	Hour(s)	Laboratory		NR		NR		NR	NR	Not reported	NR	Static	Fresh water	Lab	NR	Active ingredient		11.1
103-90-2	Acetaminophen	2132612	2245101	103902	N-(4-Hydroxyphenyl)acetamide	Not reported	Measured	Organization for Economic Cooperation and Development		98	NR	NR	Daphnia magna	Water Flea	Animalia	Arthropoda	Crustacea		Branchiopoda	Diplostraca	Daphniidae	Daphnia	magna		Crustaceans; Standard Test Species	Not reported		NR	NR	NR	Not reported	Laboratory		NR		NR		NR	NR	Not reported	NR	Aquatic - not reported	Fresh water	Lab	6	Active ingredient		11.85
103-90-2	Acetaminophen	2032411	2051455	103902	N-(4-Hydroxyphenyl)acetamide	Not reported	Unmeasured	United States Environmental Protection Agency		NR	97	99	Daphnia magna	Water Flea	Animalia	Arthropoda	Crustacea		Branchiopoda	Diplostraca	Daphniidae	Daphnia	magna		Crustaceans; Standard Test Species	Neonate	<	24	NR	NR	Hour(s)	Laboratory		NR		NR		NR	NR	Not reported	NR	Static	Fresh water	Lab	NR	Active ingredient		12.7
148-79-8	Thiabendazole	2060230	2113089	148798	2-(4-Thiazolyl)-1H-benzimidazole	Technical grade, technical product, technical formulation	Not coded	United States Environmental Protection Agency		NC	NC	NC	Lepomis macrochirus	Bluegill	Animalia	Chordata	Vertebrata	Osteichthyes	Actinopterygii	Perciformes	Centrarchidae	Lepomis	macrochirus		Fish; Standard Test Species	Juvenile		NC	NC	NC	Not coded	Not coded		NC		NC		NC	NC	Not coded	Juv	Static	Fresh water	Lab	NC	Active ingredient		14
103-90-2	Acetaminophen	2126481	2232491	103902	N-(4-Hydroxyphenyl)acetamide	Not reported	Unmeasured	Not reported		98	NR	NR	Plationus patulus	Rotifer	Animalia	Rotifera			Monogononta	Ploima	Brachionidae	Plationus	patulus		Invertebrates	Neonate	>	2	NR	NR	Hour(s)	Laboratory		NR		NR		NR	NR	Not reported	RIO GRANDE POPULATION	Renewal	Fresh water	Lab	4	Active ingredient		15
103-90-2	Acetaminophen	2126481	2232493	103902	N-(4-Hydroxyphenyl)acetamide	Not reported	Unmeasured	Not reported		98	NR	NR	Plationus patulus	Rotifer	Animalia	Rotifera			Monogononta	Ploima	Brachionidae	Plationus	patulus		Invertebrates	Neonate	>	2	NR	NR	Hour(s)	Laboratory		NR		NR		NR	NR	Not reported	RIO GRANDE POPULATION	Renewal	Fresh water	Lab	4	Active ingredient		15
103-90-2	Acetaminophen	2126481	2232492	103902	N-(4-Hydroxyphenyl)acetamide	Not reported	Unmeasured	Not reported		98	NR	NR	Plationus patulus	Rotifer	Animalia	Rotifera			Monogononta	Ploima	Brachionidae	Plationus	patulus		Invertebrates	Neonate	>	2	NR	NR	Hour(s)	Laboratory		NR		NR		NR	NR	Not reported	RIO GRANDE POPULATION	Renewal	Fresh water	Lab	4	Active ingredient		15
103-90-2	Acetaminophen	2126481	2232494	103902	N-(4-Hydroxyphenyl)acetamide	Not reported	Unmeasured	Not reported		98	NR	NR	Plationus patulus	Rotifer	Animalia	Rotifera			Monogononta	Ploima	Brachionidae	Plationus	patulus		Invertebrates	Neonate	>	2	NR	NR	Hour(s)	Laboratory		NR		NR		NR	NR	Not reported	RIO GRANDE POPULATION	Renewal	Fresh water	Lab	4	Active ingredient		15
298-46-4	Carbamazepine	2005643	2009944	298464	5H-Dibenz[b,f]azepine-5-carboxamide	Not reported	Measured	United States Environmental Protection Agency	>=	99	NR	NR	Hyalella azteca	Scud	Animalia	Arthropoda	Crustacea		Malacostraca	Amphipoda	Hyalellidae	Hyalella	azteca		Crustaceans; Standard Test Species	Not reported		NR	7	14	Day(s)	Government agency		NR		NR		NR	NR	Not reported	NR	Renewal	Fresh water	Lab	8	Active ingredient		15.0
103-90-2	Acetaminophen	2032404	2051665	103902	N-(4-Hydroxyphenyl)acetamide	Not reported	Unmeasured	United States Environmental Protection Agency		NR	97	99	Daphnia magna	Water Flea	Animalia	Arthropoda	Crustacea		Branchiopoda	Diplostraca	Daphniidae	Daphnia	magna		Crustaceans; Standard Test Species	Neonate	<	24	NR	NR	Hour(s)	Laboratory		NR		NR		NR	NR	Not reported	NR	Static	Fresh water	Lab	NR	Active ingredient		17.0
103-90-2	Acetaminophen	2132638	2245145	103902	N-(4-Hydroxyphenyl)acetamide	Not reported	Measured	Organization for Economic Cooperation and Development		98	NR	NR	Daphnia magna	Water Flea	Animalia	Arthropoda	Crustacea		Branchiopoda	Diplostraca	Daphniidae	Daphnia	magna		Crustaceans; Standard Test Species	Not reported		NR	NR	NR	Not reported	Laboratory		NR		NR		NR	NR	Female	NR	Aquatic - not reported	Fresh water	Lab	6	Active ingredient		17.17
103-90-2	Acetaminophen	2132638	2245146	103902	N-(4-Hydroxyphenyl)acetamide	Not reported	Measured	Organization for Economic Cooperation and Development		98	NR	NR	Daphnia magna	Water Flea	Animalia	Arthropoda	Crustacea		Branchiopoda	Diplostraca	Daphniidae	Daphnia	magna		Crustaceans; Standard Test Species	Not reported		NR	NR	NR	Not reported	Laboratory		NR		NR		NR	NR	Female	NR	Aquatic - not reported	Fresh water	Lab	6	Active ingredient		17.17
148-79-8	Thiabendazole	2060229	2100339	148798	2-(4-Thiazolyl)-1H-benzimidazole	Not coded	Not coded	United States Environmental Protection Agency		98.5	NR	NR	Lepomis macrochirus	Bluegill	Animalia	Chordata	Vertebrata	Osteichthyes	Actinopterygii	Perciformes	Centrarchidae	Lepomis	macrochirus		Fish; Standard Test Species	Not coded		NC	NC	NC	Not coded	Not coded		0.47		NR		NR	g	Not coded	0.47 g	Static	Fresh water	Lab	NC	Active ingredient		19
298-46-4	Carbamazepine	2028087	2044485	298464	5H-Dibenz[b,f]azepine-5-carboxamide	Not reported	Measured	Organization for Economic Cooperation and Development		NR	NR	NR	Oncorhynchus mykiss	Rainbow Trout	Animalia	Chordata	Vertebrata	Osteichthyes	Actinopterygii	Salmoniformes	Salmonidae	Oncorhynchus	mykiss		Fish; Standard Test Species; U.S. Threatened and Endangered Species; U.S. Invasive Species	Juvenile		NR	NR	NR	Not reported	Commercial		64.30		NR		NR	g	Not reported	NR	Renewal	Fresh water	Lab	8	Active ingredient		19.9
58-08-2	Caffeine	1185373	1130	58082	3,7-Dihydro-1,3,7-trimethyl-1H-purine-2,6-dione	Not reported	Unmeasured	Not coded		99	NR	NR	Pimephales promelas	Fathead Minnow	Animalia	Chordata	Vertebrata	Osteichthyes	Actinopterygii	Cypriniformes	Cyprinidae	Pimephales	promelas		Fish; Standard Test Species	Embryo		NR	NR	NR	Not reported	Not reported		NC		NC		NC	NC	Not coded	NR	Static	Fresh water	Lab	NR	Active ingredient		20000
148-79-8	Thiabendazole	2069121	2099995	148798	2-(4-Thiazolyl)-1H-benzimidazole	Not coded	Not coded	United States Environmental Protection Agency		98.5	NR	NR	Lepomis macrochirus	Bluegill	Animalia	Chordata	Vertebrata	Osteichthyes	Actinopterygii	Perciformes	Centrarchidae	Lepomis	macrochirus		Fish; Standard Test Species	Not reported		NR	NR	NR	Not reported	Not coded		NC		NC		NC	NC	Not coded	N.R.	Static	Fresh water	Lab	NC	Active ingredient		22
298-46-4	Carbamazepine	2005639	2009916	298464	5H-Dibenz[b,f]azepine-5-carboxamide	Not reported	Measured	United States Environmental Protection Agency	>=	99	NR	NR	Chironomus tentans	Midge	Animalia	Arthropoda	Hexapoda		Insecta	Diptera	Chironomidae	Chironomus	tentans		Insects/Spiders; Standard Test Species	Not reported		12	NR	NR	Day(s)	Laboratory		NR		NR		NR	NR	Not reported	NR	Renewal	Fresh water	Lab	8	Active ingredient		23.7
58-08-2	Caffeine	2166612	2324450	58082	3,7-Dihydro-1,3,7-trimethyl-1H-purine-2,6-dione	Not reported	Unmeasured	Organization for Economic Cooperation and Development		99	NR	NR	Daphnia magna	Water Flea	Animalia	Arthropoda	Crustacea		Branchiopoda	Diplostraca	Daphniidae	Daphnia	magna		Crustaceans; Standard Test Species	Not reported		NR	8	24	Hour(s)	Laboratory		NR		NR		NR	NR	Not reported	CLONE A. ISOLATES WITHIN THE SAME SIZE RANGE.	Static	Fresh water	Lab	5	Active ingredient		25
298-46-4	Carbamazepine	2029374	2046491	298464	5H-Dibenz[b,f]azepine-5-carboxamide	Analytical grade	Unmeasured	International Standard Organisation		NR	NR	NR	Lemna minor	Duckweed	Plantae	Magnoliophyta			Liliopsida	Arales	Lemnaceae	Lemna	minor		Flowers, Trees, Shrubs, Ferns; Standard Test Species; U.S. Invasive Species	Not reported		NR	2	3	Frond	Not reported		NR		NR		NR	NR	Not reported	NR	Aquatic - not reported	Fresh water	Lab	<=9	Active ingredient		25.5
298-46-4	Carbamazepine	2196962	2395213	298464	5H-Dibenz[b,f]azepine-5-carboxamide	Analytical grade	Unmeasured	International Standard Organisation		NR	NR	NR	Lemna minor	Duckweed	Plantae	Magnoliophyta			Liliopsida	Arales	Lemnaceae	Lemna	minor		Flowers, Trees, Shrubs, Ferns; Standard Test Species; U.S. Invasive Species	Not reported		NR	NR	NR	Not reported	Wild		NR		NR		NR	NR	Not reported	2-3 FRONDS	Static	Fresh water	Lab	7	Active ingredient		25.5
103-90-2	Acetaminophen	2132614	2245111	103902	N-(4-Hydroxyphenyl)acetamide	Not reported	Measured	Organization for Economic Cooperation and Development		98	NR	NR	Moina macrocopa	Water Flea	Animalia	Arthropoda	Crustacea		Branchiopoda	Cladocera	Moinidae	Moina	macrocopa		Crustaceans	Not reported		NR	NR	NR	Not reported	Laboratory		NR		NR		NR	NR	Not reported	NR	Aquatic - not reported	Fresh water	Lab	6	Active ingredient		25.75
103-90-2	Acetaminophen	2132648	2245160	103902	N-(4-Hydroxyphenyl)acetamide	Not reported	Measured	Not reported		98	NR	NR	Moina macrocopa	Water Flea	Animalia	Arthropoda	Crustacea		Branchiopoda	Cladocera	Moinidae	Moina	macrocopa		Crustaceans	Not reported		NR	NR	NR	Not reported	Laboratory		NR		NR		NR	NR	Female	NR	Aquatic - not reported	Fresh water	Lab	6	Active ingredient		25.75
103-90-2	Acetaminophen	2132648	2245161	103902	N-(4-Hydroxyphenyl)acetamide	Not reported	Measured	Not reported		98	NR	NR	Moina macrocopa	Water Flea	Animalia	Arthropoda	Crustacea		Branchiopoda	Cladocera	Moinidae	Moina	macrocopa		Crustaceans	Not reported		NR	NR	NR	Not reported	Laboratory		NR		NR		NR	NR	Female	NR	Aquatic - not reported	Fresh water	Lab	6	Active ingredient		25.75
103-90-2	Acetaminophen	1156882	144550	103902	N-(4-Hydroxyphenyl)acetamide	Not reported	Unmeasured	Not coded		NR	97	99	Streptocephalus proboscideus	Fairy Shrimp	Animalia	Arthropoda	Crustacea		Branchiopoda	Anostraca	Streptocephalidae	Streptocephalus	proboscideus		Crustaceans	Not reported		NR	NR	NR	Not reported	Not reported		NC		NC		NC	NC	Not coded	NR	Not reported	Fresh water	Lab	NR	Active ingredient		196
103-90-2	Acetaminophen	2032415	2051457	103902	N-(4-Hydroxyphenyl)acetamide	Not reported	Unmeasured	United States Environmental Protection Agency		NR	97	99	Daphnia magna	Water Flea	Animalia	Arthropoda	Crustacea		Branchiopoda	Diplostraca	Daphniidae	Daphnia	magna		Crustaceans; Standard Test Species	Neonate	<	24	NR	NR	Hour(s)	Laboratory		NR		NR		NR	NR	Not reported	NR	Static	Fresh water	Lab	NR	Active ingredient		32.5
298-46-4	Carbamazepine	2032809	2052339	298464	5H-Dibenz[b,f]azepine-5-carboxamide	Not reported	Unmeasured	Organization for Economic Cooperation and Development	>	99	NR	NR	Chlorella pyrenoidosa	Green Algae	Plantae	Chlorophyta			Chlorophyceae	Chlorococcales	Oocystaceae	Chlorella	pyrenoidosa		Algae	Not reported		NR	NR	NR	Not reported	Laboratory		NR		NR		NR	NR	Not reported	104-105 CELLS/ML	Aquatic - not reported	Fresh water	Lab	6	Active ingredient		33.11
103-90-2	Acetaminophen	2032413	2051448	103902	N-(4-Hydroxyphenyl)acetamide	Not reported	Unmeasured	United States Environmental Protection Agency		NR	97	99	Daphnia magna	Water Flea	Animalia	Arthropoda	Crustacea		Branchiopoda	Diplostraca	Daphniidae	Daphnia	magna		Crustaceans; Standard Test Species	Neonate	<	24	NR	NR	Hour(s)	Laboratory		NR		NR		NR	NR	Not reported	NR	Static	Fresh water	Lab	NR	Active ingredient		38.6
103-90-2	Acetaminophen	2032384	2051419	103902	N-(4-Hydroxyphenyl)acetamide	Not reported	Unmeasured	United States Environmental Protection Agency		NR	97	99	Daphnia magna	Water Flea	Animalia	Arthropoda	Crustacea		Branchiopoda	Diplostraca	Daphniidae	Daphnia	magna		Crustaceans; Standard Test Species	Neonate	<	24	NR	NR	Hour(s)	Laboratory		NR		NR		NR	NR	Not reported	NR	Static	Fresh water	Lab	NR	Active ingredient		39.7
103-90-2	Acetaminophen	2032411	2051446	103902	N-(4-Hydroxyphenyl)acetamide	Not reported	Unmeasured	United States Environmental Protection Agency		NR	97	99	Daphnia magna	Water Flea	Animalia	Arthropoda	Crustacea		Branchiopoda	Diplostraca	Daphniidae	Daphnia	magna		Crustaceans; Standard Test Species	Neonate	<	24	NR	NR	Hour(s)	Laboratory		NR		NR		NR	NR	Not reported	NR	Static	Fresh water	Lab	NR	Active ingredient		39.8
103-90-2	Acetaminophen	2032545	2051749	103902	N-(4-Hydroxyphenyl)acetamide	Not reported	Unmeasured	United States Environmental Protection Agency		NR	97	99	Daphnia magna	Water Flea	Animalia	Arthropoda	Crustacea		Branchiopoda	Diplostraca	Daphniidae	Daphnia	magna		Crustaceans; Standard Test Species	Neonate	<	24	NR	NR	Hour(s)	Laboratory		NR		NR		NR	NR	Not reported	NR	Static	Fresh water	Lab	NR	Active ingredient		40.6
298-46-4	Carbamazepine	2030021	2047303	298464	5H-Dibenz[b,f]azepine-5-carboxamide	Not reported	Unmeasured	Not reported	>	98.2	NR	NR	Oryzias latipes	Japanese Medaka	Animalia	Chordata	Vertebrata	Osteichthyes	Actinopterygii	Beloniformes	Adrianichthyidae	Oryzias	latipes		Fish; Standard Test Species	Larva	<	24	NR	NR	Hours post hatch	Laboratory		NR		NR		NR	NR	Not reported	NR	Static	Fresh water	Lab	NR	Active ingredient		45.87
103-90-2	Acetaminophen	2032415	2051450	103902	N-(4-Hydroxyphenyl)acetamide	Not reported	Unmeasured	United States Environmental Protection Agency		NR	97	99	Daphnia magna	Water Flea	Animalia	Arthropoda	Crustacea		Branchiopoda	Diplostraca	Daphniidae	Daphnia	magna		Crustaceans; Standard Test Species	Neonate	<	24	NR	NR	Hour(s)	Laboratory		NR		NR		NR	NR	Not reported	NR	Static	Fresh water	Lab	NR	Active ingredient		45.9
298-46-4	Carbamazepine	2005639	2009915	298464	5H-Dibenz[b,f]azepine-5-carboxamide	Not reported	Measured	United States Environmental Protection Agency	>=	99	NR	NR	Chironomus tentans	Midge	Animalia	Arthropoda	Hexapoda		Insecta	Diptera	Chironomidae	Chironomus	tentans		Insects/Spiders; Standard Test Species	Not reported		12	NR	NR	Day(s)	Laboratory		NR		NR		NR	NR	Not reported	NR	Renewal	Fresh water	Lab	8	Active ingredient		47.3
298-46-4	Carbamazepine	2032811	2052400	298464	5H-Dibenz[b,f]azepine-5-carboxamide	Not reported	Unmeasured	Organization for Economic Cooperation and Development	>	99	NR	NR	Scenedesmus acutus var. acutus	Green Algae	Plantae	Chlorophyta			Chlorophyceae	Chlorococcales	Scenedesmaceae	Scenedesmus	acutus	var. acutus	Algae	Not reported		NR	NR	NR	Not reported	Laboratory		NR		NR		NR	NR	Not reported	104-105 CELLS/ML	Aquatic - not reported	Fresh water	Lab	4	Active ingredient		49.25
298-46-4	Carbamazepine	2032809	2052340	298464	5H-Dibenz[b,f]azepine-5-carboxamide	Not reported	Unmeasured	Organization for Economic Cooperation and Development	>	99	NR	NR	Chlorella pyrenoidosa	Green Algae	Plantae	Chlorophyta			Chlorophyceae	Chlorococcales	Oocystaceae	Chlorella	pyrenoidosa		Algae	Not reported		NR	NR	NR	Not reported	Laboratory		NR		NR		NR	NR	Not reported	104-105 CELLS/ML	Aquatic - not reported	Fresh water	Lab	6	Active ingredient		49.40
298-46-4	Carbamazepine	2031900	2050503	298464	5H-Dibenz[b,f]azepine-5-carboxamide	Not reported	Unmeasured	International Standard Organisation	>	99	NR	NR	Danio rerio	Zebra Danio	Animalia	Chordata	Vertebrata	Osteichthyes	Actinopterygii	Cypriniformes	Cyprinidae	Danio	rerio		Fish; Standard Test Species	Embryo		NR	NR	NR	Not reported	Laboratory		NR		NR		NR	NR	Not reported	NR	Flow-through	Fresh water	Lab	6	Active ingredient		50000
103-90-2	Acetaminophen	2132612	2245103	103902	N-(4-Hydroxyphenyl)acetamide	Not reported	Measured	Organization for Economic Cooperation and Development		98	NR	NR	Daphnia magna	Water Flea	Animalia	Arthropoda	Crustacea		Branchiopoda	Diplostraca	Daphniidae	Daphnia	magna		Crustaceans; Standard Test Species	Not reported		NR	NR	NR	Not reported	Laboratory		NR		NR		NR	NR	Not reported	NR	Aquatic - not reported	Fresh water	Lab	6	Active ingredient		51.5
103-90-2	Acetaminophen	2032544	2051744	103902	N-(4-Hydroxyphenyl)acetamide	Not reported	Unmeasured	United States Environmental Protection Agency		NR	97	99	Daphnia magna	Water Flea	Animalia	Arthropoda	Crustacea		Branchiopoda	Diplostraca	Daphniidae	Daphnia	magna		Crustaceans; Standard Test Species	Neonate	<	24	NR	NR	Hour(s)	Laboratory		NR		NR		NR	NR	Not reported	NR	Static	Fresh water	Lab	NR	Active ingredient		52.3
103-90-2	Acetaminophen	2032436	2051663	103902	N-(4-Hydroxyphenyl)acetamide	Not reported	Unmeasured	United States Environmental Protection Agency		NR	97	99	Daphnia magna	Water Flea	Animalia	Arthropoda	Crustacea		Branchiopoda	Diplostraca	Daphniidae	Daphnia	magna		Crustaceans; Standard Test Species	Neonate	<	24	NR	NR	Hour(s)	Laboratory		NR		NR		NR	NR	Not reported	NR	Static	Fresh water	Lab	NR	Active ingredient		52.3
103-90-2	Acetaminophen	2132612	2245100	103902	N-(4-Hydroxyphenyl)acetamide	Not reported	Measured	Organization for Economic Cooperation and Development		98	NR	NR	Daphnia magna	Water Flea	Animalia	Arthropoda	Crustacea		Branchiopoda	Diplostraca	Daphniidae	Daphnia	magna		Crustaceans; Standard Test Species	Not reported		NR	NR	NR	Not reported	Laboratory		NR		NR		NR	NR	Not reported	NR	Aquatic - not reported	Fresh water	Lab	6	Active ingredient		53.87
298-46-4	Carbamazepine	2032806	2052294	298464	5H-Dibenz[b,f]azepine-5-carboxamide	Not reported	Unmeasured	Organization for Economic Cooperation and Development	>	99	NR	NR	Scenedesmus acutus var. acutus	Green Algae	Plantae	Chlorophyta			Chlorophyceae	Chlorococcales	Scenedesmaceae	Scenedesmus	acutus	var. acutus	Algae	Not reported		NR	NR	NR	Not reported	Laboratory		NR		NR		NR	NR	Not reported	104-105 CELLS/ML	Aquatic - not reported	Fresh water	Lab	6	Active ingredient		54.60
103-90-2	Acetaminophen	1156820	93523	103902	N-(4-Hydroxyphenyl)acetamide	Not reported	Unmeasured	Not coded		NR	97	99	Daphnia magna	Water Flea	Animalia	Arthropoda	Crustacea		Branchiopoda	Diplostraca	Daphniidae	Daphnia	magna		Crustaceans; Standard Test Species	Not reported		NR	NR	NR	Not reported	Not reported		NC		NC		NC	NC	Not coded	NR	Not reported	Fresh water	Lab	NR	Active ingredient		367
148-79-8	Thiabendazole	2064779	2100341	148798	2-(4-Thiazolyl)-1H-benzimidazole	Not coded	Not coded	United States Environmental Protection Agency		30	NR	NR	Lepomis macrochirus	Bluegill	Animalia	Chordata	Vertebrata	Osteichthyes	Actinopterygii	Perciformes	Centrarchidae	Lepomis	macrochirus		Fish; Standard Test Species	Not reported		NR	NR	NR	Not reported	Not coded		NC		NC		NC	NC	Not coded	N.R.	Static	Fresh water	Lab	NC	Not coded		56.3
103-90-2	Acetaminophen	2132614	2245106	103902	N-(4-Hydroxyphenyl)acetamide	Not reported	Measured	Organization for Economic Cooperation and Development		98	NR	NR	Moina macrocopa	Water Flea	Animalia	Arthropoda	Crustacea		Branchiopoda	Cladocera	Moinidae	Moina	macrocopa		Crustaceans	Not reported		NR	NR	NR	Not reported	Laboratory		NR		NR		NR	NR	Not reported	NR	Aquatic - not reported	Fresh water	Lab	6	Active ingredient		56.34
298-46-4	Carbamazepine	2032144	2051041	298464	5H-Dibenz[b,f]azepine-5-carboxamide	Technical grade, technical product, technical formulation	Measured	Organization for Economic Cooperation and Development		NR	NR	NR	Danio rerio	Zebra Danio	Animalia	Chordata	Vertebrata	Osteichthyes	Actinopterygii	Cypriniformes	Cyprinidae	Danio	rerio		Fish; Standard Test Species	Embryo		2	NR	NR	Hour(s)	Commercial		NR		NR		NR	NR	Not reported	4-32 CELL STAGE	Static	Fresh water	Lab	6	Active ingredient		61.2
657-24-9	Metformin	2029387	2046504	657249	N,N-Dimethylimidodicarbonimidic diamide	Analytical grade	Unmeasured	European Economic Community		NR	NR	NR	Daphnia magna	Water Flea	Animalia	Arthropoda	Crustacea		Branchiopoda	Diplostraca	Daphniidae	Daphnia	magna		Crustaceans; Standard Test Species	Not reported	<	24	NR	NR	Hour(s)	Not reported		NR		NR		NR	NR	Not reported	NR	Aquatic - not reported	Fresh water	Lab	<=9	Active ingredient		64
657-24-9	Metformin	2196938	2395184	657249	N,N-Dimethylimidodicarbonimidic diamide	Analytical grade	Unmeasured	European Economic Community		NR	NR	NR	Daphnia magna	Water Flea	Animalia	Arthropoda	Crustacea		Branchiopoda	Diplostraca	Daphniidae	Daphnia	magna		Crustaceans; Standard Test Species	Not reported	<	24	NR	NR	Hour(s)	Laboratory		NR		NR		NR	NR	Not reported	NR	Static	Fresh water	Lab	6	Active ingredient		64
298-46-4	Carbamazepine	2130734	2240855	298464	5H-Dibenz[b,f]azepine-5-carboxamide	Technical grade, technical product, technical formulation	Unmeasured	Not reported		NR	NR	NR	Limnodynastes peronii	Brown Striped Marsh Frog	Animalia	Chordata	Vertebrata		Amphibia	Anura	Limnodynastidae	Limnodynastes	peronii		Amphibians	Tadpole		26	NR	NR	Gosner stage	Wild		NR		NR		NR	NR	Not reported	NR	Aquatic - not reported	Fresh water	Lab	6	Active ingredient		65.70
298-46-4	Carbamazepine	2130734	2240856	298464	5H-Dibenz[b,f]azepine-5-carboxamide	Technical grade, technical product, technical formulation	Unmeasured	Not reported		NR	NR	NR	Limnodynastes peronii	Brown Striped Marsh Frog	Animalia	Chordata	Vertebrata		Amphibia	Anura	Limnodynastidae	Limnodynastes	peronii		Amphibians	Tadpole		26	NR	NR	Gosner stage	Wild		NR		NR		NR	NR	Not reported	NR	Aquatic - not reported	Fresh water	Lab	6	Active ingredient		65.70
298-46-4	Carbamazepine	2130734	2240858	298464	5H-Dibenz[b,f]azepine-5-carboxamide	Technical grade, technical product, technical formulation	Unmeasured	Not reported		NR	NR	NR	Limnodynastes peronii	Brown Striped Marsh Frog	Animalia	Chordata	Vertebrata		Amphibia	Anura	Limnodynastidae	Limnodynastes	peronii		Amphibians	Tadpole		26	NR	NR	Gosner stage	Wild		NR		NR		NR	NR	Not reported	NR	Aquatic - not reported	Fresh water	Lab	6	Active ingredient		65.70
298-46-4	Carbamazepine	2130734	2240857	298464	5H-Dibenz[b,f]azepine-5-carboxamide	Technical grade, technical product, technical formulation	Unmeasured	Not reported		NR	NR	NR	Limnodynastes peronii	Brown Striped Marsh Frog	Animalia	Chordata	Vertebrata		Amphibia	Anura	Limnodynastidae	Limnodynastes	peronii		Amphibians	Tadpole		26	NR	NR	Gosner stage	Wild		NR		NR		NR	NR	Not reported	NR	Aquatic - not reported	Fresh water	Lab	6	Active ingredient		65.70
298-46-4	Carbamazepine	2032825	2052430	298464	5H-Dibenz[b,f]azepine-5-carboxamide	Not reported	Unmeasured	Organization for Economic Cooperation and Development	>	99	NR	NR	Chlorella pyrenoidosa	Green Algae	Plantae	Chlorophyta			Chlorophyceae	Chlorococcales	Oocystaceae	Chlorella	pyrenoidosa		Algae	Not reported		NR	NR	NR	Not reported	Laboratory		NR		NR		NR	NR	Not reported	104-105 CELLS/ML	Aquatic - not reported	Fresh water	Lab	4	Active ingredient		66.00
58-08-2	Caffeine	1185372	1125	58082	3,7-Dihydro-1,3,7-trimethyl-1H-purine-2,6-dione	Not reported	Unmeasured	Not coded		99	NR	NR	Pimephales promelas	Fathead Minnow	Animalia	Chordata	Vertebrata	Osteichthyes	Actinopterygii	Cypriniformes	Cyprinidae	Pimephales	promelas		Fish; Standard Test Species	Embryo		NR	NR	NR	Not reported	Not reported		NC		NC		NC	NC	Not coded	NR	Static	Fresh water	Lab	NR	Active ingredient		70000
298-46-4	Carbamazepine	2032806	2052295	298464	5H-Dibenz[b,f]azepine-5-carboxamide	Not reported	Unmeasured	Organization for Economic Cooperation and Development	>	99	NR	NR	Scenedesmus acutus var. acutus	Green Algae	Plantae	Chlorophyta			Chlorophyceae	Chlorococcales	Scenedesmaceae	Scenedesmus	acutus	var. acutus	Algae	Not reported		NR	NR	NR	Not reported	Laboratory		NR		NR		NR	NR	Not reported	104-105 CELLS/ML	Aquatic - not reported	Fresh water	Lab	6	Active ingredient		70.10
298-46-4	Carbamazepine	2126635	2232958	298464	5H-Dibenz[b,f]azepine-5-carboxamide	Not reported	Unmeasured	Not reported	>	99	NR	NR	Dugesia japonica	Flatworm	Animalia	Platyhelminthes			Turbellaria	Tricladida	Planariidae	Dugesia	japonica		Worms	Not reported		NR	NR	NR	Not reported	Commercial		NR		NR		NR	NR	Not reported	0.9 CM	Static	Fresh water	Lab	>=6	Active ingredient		70.7
298-46-4	Carbamazepine	2032806	2052315	298464	5H-Dibenz[b,f]azepine-5-carboxamide	Not reported	Unmeasured	Organization for Economic Cooperation and Development	>	99	NR	NR	Scenedesmus acutus var. acutus	Green Algae	Plantae	Chlorophyta			Chlorophyceae	Chlorococcales	Scenedesmaceae	Scenedesmus	acutus	var. acutus	Algae	Not reported		NR	NR	NR	Not reported	Laboratory		NR		NR		NR	NR	Not reported	104-105 CELLS/ML	Aquatic - not reported	Fresh water	Lab	6	Active ingredient		72.97
298-46-4	Carbamazepine	2029373	2046490	298464	5H-Dibenz[b,f]azepine-5-carboxamide	Analytical grade	Unmeasured	European Economic Community		NR	NR	NR	Desmodesmus subspicatus	Green Algae	Plantae	Chlorophyta			Chlorophyceae	Chlorococcales	Scenedesmaceae	Desmodesmus	subspicatus		Algae; Standard Test Species	Not reported		NR	NR	NR	Not reported	Laboratory		NR		NR		NR	NR	Not reported	INITIAL 10E+4 CELLS	Aquatic - not reported	Fresh water	Lab	<=9	Active ingredient		74
298-46-4	Carbamazepine	2196953	2395204	298464	5H-Dibenz[b,f]azepine-5-carboxamide	Analytical grade	Unmeasured	European Economic Community		NR	NR	NR	Desmodesmus subspicatus	Green Algae	Plantae	Chlorophyta			Chlorophyceae	Chlorococcales	Scenedesmaceae	Desmodesmus	subspicatus		Algae; Standard Test Species	Not reported		NR	NR	NR	Not reported	Laboratory		NR		NR		NR	NR	Not reported	NR	Static	Fresh water	Lab	7	Active ingredient		74
298-46-4	Carbamazepine	2031875	2050465	298464	5H-Dibenz[b,f]azepine-5-carboxamide	Not reported	Unmeasured	United States Environmental Protection Agency	>	99	NR	NR	Ceriodaphnia dubia	Water Flea	Animalia	Arthropoda	Crustacea		Branchiopoda	Diplostraca	Daphniidae	Ceriodaphnia	dubia		Crustaceans; Standard Test Species	Not reported	<	24	NR	NR	Hour(s)	Not reported		NR		NR		NR	NR	Not reported	NR	Static	Fresh water	Lab	7	Active ingredient		77700
58-08-2	Caffeine	1185374	1138	58082	3,7-Dihydro-1,3,7-trimethyl-1H-purine-2,6-dione	Not reported	Unmeasured	Not coded		99	NR	NR	Xenopus laevis	African Clawed Frog	Animalia	Chordata	Vertebrata		Amphibia	Anura	Pipidae	Xenopus	laevis		Amphibians; Standard Test Species; U.S. Invasive Species	Embryo		NR	NR	NR	Not reported	Not reported		NC		NC		NC	NC	Not coded	NR	Static	Fresh water	Lab	NR	Active ingredient		80000
298-46-4	Carbamazepine	2032144	2051042	298464	5H-Dibenz[b,f]azepine-5-carboxamide	Technical grade, technical product, technical formulation	Measured	Organization for Economic Cooperation and Development		NR	NR	NR	Danio rerio	Zebra Danio	Animalia	Chordata	Vertebrata	Osteichthyes	Actinopterygii	Cypriniformes	Cyprinidae	Danio	rerio		Fish; Standard Test Species	Embryo		2	NR	NR	Hour(s)	Commercial		NR		NR		NR	NR	Not reported	4-32 CELL STAGE	Static	Fresh water	Lab	6	Active ingredient		86.5
298-46-4	Carbamazepine	2032806	2052314	298464	5H-Dibenz[b,f]azepine-5-carboxamide	Not reported	Unmeasured	Organization for Economic Cooperation and Development	>	99	NR	NR	Scenedesmus acutus var. acutus	Green Algae	Plantae	Chlorophyta			Chlorophyceae	Chlorococcales	Scenedesmaceae	Scenedesmus	acutus	var. acutus	Algae	Not reported		NR	NR	NR	Not reported	Laboratory		NR		NR		NR	NR	Not reported	104-105 CELLS/ML	Aquatic - not reported	Fresh water	Lab	6	Active ingredient		89.12
298-46-4	Carbamazepine	2032811	2052402	298464	5H-Dibenz[b,f]azepine-5-carboxamide	Not reported	Unmeasured	Organization for Economic Cooperation and Development	>	99	NR	NR	Scenedesmus acutus var. acutus	Green Algae	Plantae	Chlorophyta			Chlorophyceae	Chlorococcales	Scenedesmaceae	Scenedesmus	acutus	var. acutus	Algae	Not reported		NR	NR	NR	Not reported	Laboratory		NR		NR		NR	NR	Not reported	104-105 CELLS/ML	Aquatic - not reported	Fresh water	Lab	4	Active ingredient		89.22
103-90-2	Acetaminophen	2132663	2245230	103902	N-(4-Hydroxyphenyl)acetamide	Not reported	Measured	Not reported		98	NR	NR	Oryzias latipes	Japanese Medaka	Animalia	Chordata	Vertebrata	Osteichthyes	Actinopterygii	Beloniformes	Adrianichthyidae	Oryzias	latipes		Fish; Standard Test Species	Egg	<	12	NR	NR	Hours post fertilization	Not reported		NR		NR		NR	NR	Both	NR	Aquatic - not reported	Fresh water	Lab	8	Active ingredient		95.0
103-90-2	Acetaminophen	2132663	2245221	103902	N-(4-Hydroxyphenyl)acetamide	Not reported	Measured	Not reported		98	NR	NR	Oryzias latipes	Japanese Medaka	Animalia	Chordata	Vertebrata	Osteichthyes	Actinopterygii	Beloniformes	Adrianichthyidae	Oryzias	latipes		Fish; Standard Test Species	Egg	<	12	NR	NR	Hours post fertilization	Not reported		NR		NR		NR	NR	Both	NR	Aquatic - not reported	Fresh water	Lab	8	Active ingredient		95.0
103-90-2	Acetaminophen	2126441	2232381	103902	N-(4-Hydroxyphenyl)acetamide	Not reported	Unmeasured	Not reported		98	NR	NR	Plationus patulus	Rotifer	Animalia	Rotifera			Monogononta	Ploima	Brachionidae	Plationus	patulus		Invertebrates	Neonate	>	2	NR	NR	Hour(s)	Laboratory		NR		NR		NR	NR	Not reported	RIO GRANDE POPULATION	Static	Fresh water	Lab	7	Active ingredient		100
298-46-4	Carbamazepine	2126635	2232957	298464	5H-Dibenz[b,f]azepine-5-carboxamide	Not reported	Unmeasured	Not reported	>	99	NR	NR	Dugesia japonica	Flatworm	Animalia	Platyhelminthes			Turbellaria	Tricladida	Planariidae	Dugesia	japonica		Worms	Not reported		NR	NR	NR	Not reported	Commercial		NR		NR		NR	NR	Not reported	0.9 CM	Static	Fresh water	Lab	>=6	Active ingredient		100.5
103-90-2	Acetaminophen	2132614	2245108	103902	N-(4-Hydroxyphenyl)acetamide	Not reported	Measured	Organization for Economic Cooperation and Development		98	NR	NR	Moina macrocopa	Water Flea	Animalia	Arthropoda	Crustacea		Branchiopoda	Cladocera	Moinidae	Moina	macrocopa		Crustaceans	Not reported		NR	NR	NR	Not reported	Laboratory		NR		NR		NR	NR	Not reported	NR	Aquatic - not reported	Fresh water	Lab	6	Active ingredient		103.0
103-90-2	Acetaminophen	2132614	2245105	103902	N-(4-Hydroxyphenyl)acetamide	Not reported	Measured	Organization for Economic Cooperation and Development		98	NR	NR	Moina macrocopa	Water Flea	Animalia	Arthropoda	Crustacea		Branchiopoda	Cladocera	Moinidae	Moina	macrocopa		Crustaceans	Not reported		NR	NR	NR	Not reported	Laboratory		NR		NR		NR	NR	Not reported	NR	Aquatic - not reported	Fresh water	Lab	6	Active ingredient		109.5
657-24-9	Metformin	2196967	2395222	657249	N,N-Dimethylimidodicarbonimidic diamide	Analytical grade	Unmeasured	International Standard Organisation		NR	NR	NR	Lemna minor	Duckweed	Plantae	Magnoliophyta			Liliopsida	Arales	Lemnaceae	Lemna	minor		Flowers, Trees, Shrubs, Ferns; Standard Test Species; U.S. Invasive Species	Not reported		NR	NR	NR	Not reported	Wild		NR		NR		NR	NR	Not reported	2-3 FRONDS	Static	Fresh water	Lab	7	Active ingredient		110
657-24-9	Metformin	2029389	2046506	657249	N,N-Dimethylimidodicarbonimidic diamide	Analytical grade	Unmeasured	International Standard Organisation		NR	NR	NR	Lemna minor	Duckweed	Plantae	Magnoliophyta			Liliopsida	Arales	Lemnaceae	Lemna	minor		Flowers, Trees, Shrubs, Ferns; Standard Test Species; U.S. Invasive Species	Not reported		NR	2	3	Frond	Not reported		NR		NR		NR	NR	Not reported	NR	Aquatic - not reported	Fresh water	Lab	<=9	Active ingredient		110
103-90-2	Acetaminophen	2126441	2232379	103902	N-(4-Hydroxyphenyl)acetamide	Not reported	Unmeasured	Not reported		98	NR	NR	Plationus patulus	Rotifer	Animalia	Rotifera			Monogononta	Ploima	Brachionidae	Plationus	patulus		Invertebrates	Neonate	>	2	NR	NR	Hour(s)	Laboratory		NR		NR		NR	NR	Not reported	RIO GRANDE POPULATION	Static	Fresh water	Lab	7	Active ingredient		121
58-08-2	Caffeine	1185386	68518	58082	3,7-Dihydro-1,3,7-trimethyl-1H-purine-2,6-dione	Not reported	Unmeasured	Not coded		99	NR	NR	Xenopus laevis	African Clawed Frog	Animalia	Chordata	Vertebrata		Amphibia	Anura	Pipidae	Xenopus	laevis		Amphibians; Standard Test Species; U.S. Invasive Species	Embryo		NR	NR	NR	Not reported	Not reported		NC		NC		NC	NC	Not coded	NR	Static	Fresh water	Lab	NR	Active ingredient		130000
103-90-2	Acetaminophen	2126627	2232933	103902	N-(4-Hydroxyphenyl)acetamide	Not reported	Unmeasured	Not reported	>	99	NR	NR	Dugesia japonica	Flatworm	Animalia	Platyhelminthes			Turbellaria	Tricladida	Planariidae	Dugesia	japonica		Worms	Not reported		NR	NR	NR	Not reported	Commercial		NR		NR		NR	NR	Not reported	0.9 CM	Static	Fresh water	Lab	>=6	Active ingredient		150.8
58-08-2	Caffeine	2096980	2178577	58082	3,7-Dihydro-1,3,7-trimethyl-1H-purine-2,6-dione	Not reported	Measured	Not reported		99	NR	NR	Pimephales promelas	Fathead Minnow	Animalia	Chordata	Vertebrata	Osteichthyes	Actinopterygii	Cypriniformes	Cyprinidae	Pimephales	promelas		Fish; Standard Test Species	Not reported		30	NR	NR	Day(s)	Laboratory		NR		NR		NR	NR	Not reported	NR	Flow-through	Fresh water	Lab	6	Active ingredient		151
58-08-2	Caffeine	2096980	2178567	58082	3,7-Dihydro-1,3,7-trimethyl-1H-purine-2,6-dione	Not reported	Measured	Not reported		99	NR	NR	Pimephales promelas	Fathead Minnow	Animalia	Chordata	Vertebrata	Osteichthyes	Actinopterygii	Cypriniformes	Cyprinidae	Pimephales	promelas		Fish; Standard Test Species	Not reported		30	NR	NR	Day(s)	Laboratory		NR		NR		NR	NR	Not reported	NR	Flow-through	Fresh water	Lab	6	Active ingredient		151
58-08-2	Caffeine	1156822	93525	58082	3,7-Dihydro-1,3,7-trimethyl-1H-purine-2,6-dione	Not reported	Unmeasured	Not coded		NR	97	99	Daphnia magna	Water Flea	Animalia	Arthropoda	Crustacea		Branchiopoda	Diplostraca	Daphniidae	Daphnia	magna		Crustaceans; Standard Test Species	Not reported		NR	NR	NR	Not reported	Not reported		NC		NC		NC	NC	Not coded	NR	Not reported	Fresh water	Lab	NR	Active ingredient		822
298-46-4	Carbamazepine	2126635	2232956	298464	5H-Dibenz[b,f]azepine-5-carboxamide	Not reported	Unmeasured	Not reported	>	99	NR	NR	Dugesia japonica	Flatworm	Animalia	Platyhelminthes			Turbellaria	Tricladida	Planariidae	Dugesia	japonica		Worms	Not reported		NR	NR	NR	Not reported	Commercial		NR		NR		NR	NR	Not reported	0.9 CM	Static	Fresh water	Lab	>=6	Active ingredient		163.8
298-46-4	Carbamazepine	2032809	2052341	298464	5H-Dibenz[b,f]azepine-5-carboxamide	Not reported	Unmeasured	Organization for Economic Cooperation and Development	>	99	NR	NR	Chlorella pyrenoidosa	Green Algae	Plantae	Chlorophyta			Chlorophyceae	Chlorococcales	Oocystaceae	Chlorella	pyrenoidosa		Algae	Not reported		NR	NR	NR	Not reported	Laboratory		NR		NR		NR	NR	Not reported	104-105 CELLS/ML	Aquatic - not reported	Fresh water	Lab	6	Active ingredient		167.33
58-08-2	Caffeine	2126788	2233452	58082	3,7-Dihydro-1,3,7-trimethyl-1H-purine-2,6-dione	Not reported	Unmeasured	Organization for Economic Cooperation and Development	>	98	NR	NR	Daphnia magna	Water Flea	Animalia	Arthropoda	Crustacea		Branchiopoda	Diplostraca	Daphniidae	Daphnia	magna		Crustaceans; Standard Test Species	Neonate	<	24	NR	NR	Hour(s)	Government agency		NR		NR		NR	NR	Not reported	NR	Aquatic - not reported	Fresh water	Lab	6	Active ingredient		177.49
58-08-2	Caffeine	2166597	2324426	58082	3,7-Dihydro-1,3,7-trimethyl-1H-purine-2,6-dione	Not reported	Unmeasured	Organization for Economic Cooperation and Development		99	NR	NR	Daphnia magna	Water Flea	Animalia	Arthropoda	Crustacea		Branchiopoda	Diplostraca	Daphniidae	Daphnia	magna		Crustaceans; Standard Test Species	Not reported		NR	8	24	Hour(s)	Laboratory		NR		NR		NR	NR	Not reported	CLONE A. ISOLATES WITHIN THE SAME SIZE RANGE.	Static	Fresh water	Lab	5	Active ingredient		177.8
58-08-2	Caffeine	1185375	1149	58082	3,7-Dihydro-1,3,7-trimethyl-1H-purine-2,6-dione	Not reported	Unmeasured	Not coded		99	NR	NR	Xenopus laevis	African Clawed Frog	Animalia	Chordata	Vertebrata		Amphibia	Anura	Pipidae	Xenopus	laevis		Amphibians; Standard Test Species; U.S. Invasive Species	Embryo		NR	NR	NR	Not reported	Not reported		NC		NC		NC	NC	Not coded	NR	Static	Fresh water	Lab	NR	Active ingredient		190000
298-46-4	Carbamazepine	2032806	2052316	298464	5H-Dibenz[b,f]azepine-5-carboxamide	Not reported	Unmeasured	Organization for Economic Cooperation and Development	>	99	NR	NR	Scenedesmus acutus var. acutus	Green Algae	Plantae	Chlorophyta			Chlorophyceae	Chlorococcales	Scenedesmaceae	Scenedesmus	acutus	var. acutus	Algae	Not reported		NR	NR	NR	Not reported	Laboratory		NR		NR		NR	NR	Not reported	104-105 CELLS/ML	Aquatic - not reported	Fresh water	Lab	6	Active ingredient		200.82
298-46-4	Carbamazepine	2126635	2232955	298464	5H-Dibenz[b,f]azepine-5-carboxamide	Not reported	Unmeasured	Not reported	>	99	NR	NR	Dugesia japonica	Flatworm	Animalia	Platyhelminthes			Turbellaria	Tricladida	Planariidae	Dugesia	japonica		Worms	Not reported		NR	NR	NR	Not reported	Commercial		NR		NR		NR	NR	Not reported	0.9 CM	Static	Fresh water	Lab	>=6	Active ingredient		229.9
298-46-4	Carbamazepine	2032809	2052342	298464	5H-Dibenz[b,f]azepine-5-carboxamide	Not reported	Unmeasured	Organization for Economic Cooperation and Development	>	99	NR	NR	Chlorella pyrenoidosa	Green Algae	Plantae	Chlorophyta			Chlorophyceae	Chlorococcales	Oocystaceae	Chlorella	pyrenoidosa		Algae	Not reported		NR	NR	NR	Not reported	Laboratory		NR		NR		NR	NR	Not reported	104-105 CELLS/ML	Aquatic - not reported	Fresh water	Lab	6	Active ingredient		239.84
103-90-2	Acetaminophen	2126421	2232378	103902	N-(4-Hydroxyphenyl)acetamide	Not reported	Unmeasured	Not reported		98	NR	NR	Plationus patulus	Rotifer	Animalia	Rotifera			Monogononta	Ploima	Brachionidae	Plationus	patulus		Invertebrates	Neonate	>	2	NR	NR	Hour(s)	Laboratory		NR		NR		NR	NR	Not reported	REFERENCE POPULATION	Static	Fresh water	Lab	6	Active ingredient		300
103-90-2	Acetaminophen	2126627	2232932	103902	N-(4-Hydroxyphenyl)acetamide	Not reported	Unmeasured	Not reported	>	99	NR	NR	Dugesia japonica	Flatworm	Animalia	Platyhelminthes			Turbellaria	Tricladida	Planariidae	Dugesia	japonica		Worms	Not reported		NR	NR	NR	Not reported	Commercial		NR		NR		NR	NR	Not reported	0.9 CM	Static	Fresh water	Lab	>=6	Active ingredient		316.2
103-90-2	Acetaminophen	2126421	2232363	103902	N-(4-Hydroxyphenyl)acetamide	Not reported	Unmeasured	Not reported		98	NR	NR	Plationus patulus	Rotifer	Animalia	Rotifera			Monogononta	Ploima	Brachionidae	Plationus	patulus		Invertebrates	Neonate	>	2	NR	NR	Hour(s)	Laboratory		NR		NR		NR	NR	Not reported	REFERENCE POPULATION	Static	Fresh water	Lab	6	Active ingredient		319
103-90-2	Acetaminophen	2126627	2232931	103902	N-(4-Hydroxyphenyl)acetamide	Not reported	Unmeasured	Not reported	>	99	NR	NR	Dugesia japonica	Flatworm	Animalia	Platyhelminthes			Turbellaria	Tricladida	Planariidae	Dugesia	japonica		Worms	Not reported		NR	NR	NR	Not reported	Commercial		NR		NR		NR	NR	Not reported	0.9 CM	Static	Fresh water	Lab	>=6	Active ingredient		371.5
58-08-2	Caffeine	2126636	2232962	58082	3,7-Dihydro-1,3,7-trimethyl-1H-purine-2,6-dione	Not reported	Unmeasured	Not reported	>	99	NR	NR	Dugesia japonica	Flatworm	Animalia	Platyhelminthes			Turbellaria	Tricladida	Planariidae	Dugesia	japonica		Worms	Not reported		NR	NR	NR	Not reported	Commercial		NR		NR		NR	NR	Not reported	0.9 CM	Static	Fresh water	Lab	>=6	Active ingredient		377.6
58-08-2	Caffeine	1156880	144548	58082	3,7-Dihydro-1,3,7-trimethyl-1H-purine-2,6-dione	Not reported	Unmeasured	Not coded		NR	97	99	Streptocephalus proboscideus	Fairy Shrimp	Animalia	Arthropoda	Crustacea		Branchiopoda	Anostraca	Streptocephalidae	Streptocephalus	proboscideus		Crustaceans	Not reported		NR	NR	NR	Not reported	Not reported		NC		NC		NC	NC	Not coded	NR	Not reported	Fresh water	Lab	NR	Active ingredient		2110
58-08-2	Caffeine	2126636	2232961	58082	3,7-Dihydro-1,3,7-trimethyl-1H-purine-2,6-dione	Not reported	Unmeasured	Not reported	>	99	NR	NR	Dugesia japonica	Flatworm	Animalia	Platyhelminthes			Turbellaria	Tricladida	Planariidae	Dugesia	japonica		Worms	Not reported		NR	NR	NR	Not reported	Commercial		NR		NR		NR	NR	Not reported	0.9 CM	Static	Fresh water	Lab	>=6	Active ingredient		491.6
103-90-2	Acetaminophen	2130732	2240966	103902	N-(4-Hydroxyphenyl)acetamide	Analytical grade	Unmeasured	Not reported		NR	NR	NR	Pangasius hypophthalmus	Shark Catfish	Animalia	Chordata	Vertebrata	Osteichthyes	Actinopterygii	Siluriformes	Pangasiidae	Pangasius	hypophthalmus		Fish	Not reported		NR	NR	NR	Not reported	Not reported		28.46		NR		NR	g	Not reported	15.3 CM	Static	Fresh water	Lab	2	Active ingredient		500/
103-90-2	Acetaminophen	2130732	2240974	103902	N-(4-Hydroxyphenyl)acetamide	Analytical grade	Unmeasured	Not reported		NR	NR	NR	Pangasius hypophthalmus	Shark Catfish	Animalia	Chordata	Vertebrata	Osteichthyes	Actinopterygii	Siluriformes	Pangasiidae	Pangasius	hypophthalmus		Fish	Not reported		NR	NR	NR	Not reported	Not reported		28.46		NR		NR	g	Not reported	15.3 CM	Static	Fresh water	Lab	2	Active ingredient		500/
103-90-2	Acetaminophen	2130732	2240901	103902	N-(4-Hydroxyphenyl)acetamide	Analytical grade	Unmeasured	Not reported		NR	NR	NR	Pangasius hypophthalmus	Shark Catfish	Animalia	Chordata	Vertebrata	Osteichthyes	Actinopterygii	Siluriformes	Pangasiidae	Pangasius	hypophthalmus		Fish	Not reported		NR	NR	NR	Not reported	Not reported		28.46		NR		NR	g	Not reported	15.3 CM	Static	Fresh water	Lab	2	Active ingredient		500/
103-90-2	Acetaminophen	2130732	2240978	103902	N-(4-Hydroxyphenyl)acetamide	Analytical grade	Unmeasured	Not reported		NR	NR	NR	Pangasius hypophthalmus	Shark Catfish	Animalia	Chordata	Vertebrata	Osteichthyes	Actinopterygii	Siluriformes	Pangasiidae	Pangasius	hypophthalmus		Fish	Not reported		NR	NR	NR	Not reported	Not reported		28.46		NR		NR	g	Not reported	15.3 CM	Static	Fresh water	Lab	2	Active ingredient		500/
103-90-2	Acetaminophen	2130732	2240980	103902	N-(4-Hydroxyphenyl)acetamide	Analytical grade	Unmeasured	Not reported		NR	NR	NR	Pangasius hypophthalmus	Shark Catfish	Animalia	Chordata	Vertebrata	Osteichthyes	Actinopterygii	Siluriformes	Pangasiidae	Pangasius	hypophthalmus		Fish	Not reported		NR	NR	NR	Not reported	Not reported		28.46		NR		NR	g	Not reported	15.3 CM	Static	Fresh water	Lab	2	Active ingredient		500/
103-90-2	Acetaminophen	2130732	2240903	103902	N-(4-Hydroxyphenyl)acetamide	Analytical grade	Unmeasured	Not reported		NR	NR	NR	Pangasius hypophthalmus	Shark Catfish	Animalia	Chordata	Vertebrata	Osteichthyes	Actinopterygii	Siluriformes	Pangasiidae	Pangasius	hypophthalmus		Fish	Not reported		NR	NR	NR	Not reported	Not reported		28.46		NR		NR	g	Not reported	15.3 CM	Static	Fresh water	Lab	2	Active ingredient		500/
103-90-2	Acetaminophen	2130732	2240977	103902	N-(4-Hydroxyphenyl)acetamide	Analytical grade	Unmeasured	Not reported		NR	NR	NR	Pangasius hypophthalmus	Shark Catfish	Animalia	Chordata	Vertebrata	Osteichthyes	Actinopterygii	Siluriformes	Pangasiidae	Pangasius	hypophthalmus		Fish	Not reported		NR	NR	NR	Not reported	Not reported		28.46		NR		NR	g	Not reported	15.3 CM	Static	Fresh water	Lab	2	Active ingredient		500/
103-90-2	Acetaminophen	2130732	2240982	103902	N-(4-Hydroxyphenyl)acetamide	Analytical grade	Unmeasured	Not reported		NR	NR	NR	Pangasius hypophthalmus	Shark Catfish	Animalia	Chordata	Vertebrata	Osteichthyes	Actinopterygii	Siluriformes	Pangasiidae	Pangasius	hypophthalmus		Fish	Not reported		NR	NR	NR	Not reported	Not reported		28.46		NR		NR	g	Not reported	15.3 CM	Static	Fresh water	Lab	2	Active ingredient		500/
103-90-2	Acetaminophen	2130732	2240958	103902	N-(4-Hydroxyphenyl)acetamide	Analytical grade	Unmeasured	Not reported		NR	NR	NR	Pangasius hypophthalmus	Shark Catfish	Animalia	Chordata	Vertebrata	Osteichthyes	Actinopterygii	Siluriformes	Pangasiidae	Pangasius	hypophthalmus		Fish	Not reported		NR	NR	NR	Not reported	Not reported		28.46		NR		NR	g	Not reported	15.3 CM	Static	Fresh water	Lab	2	Active ingredient		500/
103-90-2	Acetaminophen	2130732	2240979	103902	N-(4-Hydroxyphenyl)acetamide	Analytical grade	Unmeasured	Not reported		NR	NR	NR	Pangasius hypophthalmus	Shark Catfish	Animalia	Chordata	Vertebrata	Osteichthyes	Actinopterygii	Siluriformes	Pangasiidae	Pangasius	hypophthalmus		Fish	Not reported		NR	NR	NR	Not reported	Not reported		28.46		NR		NR	g	Not reported	15.3 CM	Static	Fresh water	Lab	2	Active ingredient		500/
103-90-2	Acetaminophen	2130732	2240948	103902	N-(4-Hydroxyphenyl)acetamide	Analytical grade	Unmeasured	Not reported		NR	NR	NR	Pangasius hypophthalmus	Shark Catfish	Animalia	Chordata	Vertebrata	Osteichthyes	Actinopterygii	Siluriformes	Pangasiidae	Pangasius	hypophthalmus		Fish	Not reported		NR	NR	NR	Not reported	Not reported		28.46		NR		NR	g	Not reported	15.3 CM	Static	Fresh water	Lab	2	Active ingredient		500/
103-90-2	Acetaminophen	2130732	2240957	103902	N-(4-Hydroxyphenyl)acetamide	Analytical grade	Unmeasured	Not reported		NR	NR	NR	Pangasius hypophthalmus	Shark Catfish	Animalia	Chordata	Vertebrata	Osteichthyes	Actinopterygii	Siluriformes	Pangasiidae	Pangasius	hypophthalmus		Fish	Not reported		NR	NR	NR	Not reported	Not reported		28.46		NR		NR	g	Not reported	15.3 CM	Static	Fresh water	Lab	2	Active ingredient		500/
103-90-2	Acetaminophen	2130732	2240976	103902	N-(4-Hydroxyphenyl)acetamide	Analytical grade	Unmeasured	Not reported		NR	NR	NR	Pangasius hypophthalmus	Shark Catfish	Animalia	Chordata	Vertebrata	Osteichthyes	Actinopterygii	Siluriformes	Pangasiidae	Pangasius	hypophthalmus		Fish	Not reported		NR	NR	NR	Not reported	Not reported		28.46		NR		NR	g	Not reported	15.3 CM	Static	Fresh water	Lab	2	Active ingredient		500/
103-90-2	Acetaminophen	2130732	2240931	103902	N-(4-Hydroxyphenyl)acetamide	Analytical grade	Unmeasured	Not reported		NR	NR	NR	Pangasius hypophthalmus	Shark Catfish	Animalia	Chordata	Vertebrata	Osteichthyes	Actinopterygii	Siluriformes	Pangasiidae	Pangasius	hypophthalmus		Fish	Not reported		NR	NR	NR	Not reported	Not reported		28.46		NR		NR	g	Not reported	15.3 CM	Static	Fresh water	Lab	2	Active ingredient		500/
103-90-2	Acetaminophen	2130732	2240975	103902	N-(4-Hydroxyphenyl)acetamide	Analytical grade	Unmeasured	Not reported		NR	NR	NR	Pangasius hypophthalmus	Shark Catfish	Animalia	Chordata	Vertebrata	Osteichthyes	Actinopterygii	Siluriformes	Pangasiidae	Pangasius	hypophthalmus		Fish	Not reported		NR	NR	NR	Not reported	Not reported		28.46		NR		NR	g	Not reported	15.3 CM	Static	Fresh water	Lab	2	Active ingredient		500/
103-90-2	Acetaminophen	2130732	2240981	103902	N-(4-Hydroxyphenyl)acetamide	Analytical grade	Unmeasured	Not reported		NR	NR	NR	Pangasius hypophthalmus	Shark Catfish	Animalia	Chordata	Vertebrata	Osteichthyes	Actinopterygii	Siluriformes	Pangasiidae	Pangasius	hypophthalmus		Fish	Not reported		NR	NR	NR	Not reported	Not reported		28.46		NR		NR	g	Not reported	15.3 CM	Static	Fresh water	Lab	2	Active ingredient		500/
103-90-2	Acetaminophen	2130732	2240905	103902	N-(4-Hydroxyphenyl)acetamide	Analytical grade	Unmeasured	Not reported		NR	NR	NR	Pangasius hypophthalmus	Shark Catfish	Animalia	Chordata	Vertebrata	Osteichthyes	Actinopterygii	Siluriformes	Pangasiidae	Pangasius	hypophthalmus		Fish	Not reported		NR	NR	NR	Not reported	Not reported		28.46		NR		NR	g	Not reported	15.3 CM	Static	Fresh water	Lab	2	Active ingredient		500/
103-90-2	Acetaminophen	2130732	2240947	103902	N-(4-Hydroxyphenyl)acetamide	Analytical grade	Unmeasured	Not reported		NR	NR	NR	Pangasius hypophthalmus	Shark Catfish	Animalia	Chordata	Vertebrata	Osteichthyes	Actinopterygii	Siluriformes	Pangasiidae	Pangasius	hypophthalmus		Fish	Not reported		NR	NR	NR	Not reported	Not reported		28.46		NR		NR	g	Not reported	15.3 CM	Static	Fresh water	Lab	2	Active ingredient		500/
103-90-2	Acetaminophen	2130732	2240886	103902	N-(4-Hydroxyphenyl)acetamide	Analytical grade	Unmeasured	Not reported		NR	NR	NR	Pangasius hypophthalmus	Shark Catfish	Animalia	Chordata	Vertebrata	Osteichthyes	Actinopterygii	Siluriformes	Pangasiidae	Pangasius	hypophthalmus		Fish	Not reported		NR	NR	NR	Not reported	Not reported		28.46		NR		NR	g	Not reported	15.3 CM	Static	Fresh water	Lab	2	Active ingredient		500/
103-90-2	Acetaminophen	2130732	2240956	103902	N-(4-Hydroxyphenyl)acetamide	Analytical grade	Unmeasured	Not reported		NR	NR	NR	Pangasius hypophthalmus	Shark Catfish	Animalia	Chordata	Vertebrata	Osteichthyes	Actinopterygii	Siluriformes	Pangasiidae	Pangasius	hypophthalmus		Fish	Not reported		NR	NR	NR	Not reported	Not reported		28.46		NR		NR	g	Not reported	15.3 CM	Static	Fresh water	Lab	2	Active ingredient		500/
103-90-2	Acetaminophen	2130732	2240946	103902	N-(4-Hydroxyphenyl)acetamide	Analytical grade	Unmeasured	Not reported		NR	NR	NR	Pangasius hypophthalmus	Shark Catfish	Animalia	Chordata	Vertebrata	Osteichthyes	Actinopterygii	Siluriformes	Pangasiidae	Pangasius	hypophthalmus		Fish	Not reported		NR	NR	NR	Not reported	Not reported		28.46		NR		NR	g	Not reported	15.3 CM	Static	Fresh water	Lab	2	Active ingredient		500/
103-90-2	Acetaminophen	2130732	2240895	103902	N-(4-Hydroxyphenyl)acetamide	Analytical grade	Unmeasured	Not reported		NR	NR	NR	Pangasius hypophthalmus	Shark Catfish	Animalia	Chordata	Vertebrata	Osteichthyes	Actinopterygii	Siluriformes	Pangasiidae	Pangasius	hypophthalmus		Fish	Not reported		NR	NR	NR	Not reported	Not reported		28.46		NR		NR	g	Not reported	15.3 CM	Static	Fresh water	Lab	2	Active ingredient		500/
298-46-4	Carbamazepine	2032825	2052431	298464	5H-Dibenz[b,f]azepine-5-carboxamide	Not reported	Unmeasured	Organization for Economic Cooperation and Development	>	99	NR	NR	Chlorella pyrenoidosa	Green Algae	Plantae	Chlorophyta			Chlorophyceae	Chlorococcales	Oocystaceae	Chlorella	pyrenoidosa		Algae	Not reported		NR	NR	NR	Not reported	Laboratory		NR		NR		NR	NR	Not reported	104-105 CELLS/ML	Aquatic - not reported	Fresh water	Lab	4	Active ingredient		565.57
58-08-2	Caffeine	2126636	2232960	58082	3,7-Dihydro-1,3,7-trimethyl-1H-purine-2,6-dione	Not reported	Unmeasured	Not reported	>	99	NR	NR	Dugesia japonica	Flatworm	Animalia	Platyhelminthes			Turbellaria	Tricladida	Planariidae	Dugesia	japonica		Worms	Not reported		NR	NR	NR	Not reported	Commercial		NR		NR		NR	NR	Not reported	0.9 CM	Static	Fresh water	Lab	>=6	Active ingredient		633.2
58-08-2	Caffeine	1187593	140666	58082	3,7-Dihydro-1,3,7-trimethyl-1H-purine-2,6-dione	Reagent Grade, Purissium, Purum, Puriss or Puris	Unmeasured	Not coded		NR	NR	NR	Daphnia magna	Water Flea	Animalia	Arthropoda	Crustacea		Branchiopoda	Diplostraca	Daphniidae	Daphnia	magna		Crustaceans; Standard Test Species	Neonate	<	24	NR	NR	Hour(s)	Not reported		NC		NC		NC	NC	Not coded	NR	Static	Fresh water	Lab	NR	Active ingredient		3.521
58-08-2	Caffeine	1185371	1120	58082	3,7-Dihydro-1,3,7-trimethyl-1H-purine-2,6-dione	Not reported	Unmeasured	Not coded		99	NR	NR	Pimephales promelas	Fathead Minnow	Animalia	Chordata	Vertebrata	Osteichthyes	Actinopterygii	Cypriniformes	Cyprinidae	Pimephales	promelas		Fish; Standard Test Species	Embryo		NR	NR	NR	Not reported	Not reported		NC		NC		NC	NC	Not coded	NR	Static	Fresh water	Lab	NR	Active ingredient		720000
103-90-2	Acetaminophen	1147407	102612	103902	N-(4-Hydroxyphenyl)acetamide	Not reported	Measured	Not coded		99	NR	NR	Pimephales promelas	Fathead Minnow	Animalia	Chordata	Vertebrata	Osteichthyes	Actinopterygii	Cypriniformes	Cyprinidae	Pimephales	promelas		Fish; Standard Test Species	Not reported		33	NR	NR	Day(s)	Not reported		NC		NC		NC	NC	Not coded	24.6 MM, 0.246 G	Flow-through	Fresh water	Lab	NR	Active ingredient		814000
103-90-2	Acetaminophen	1168342	152535	103902	N-(4-Hydroxyphenyl)acetamide	Not reported	Measured	Not coded	>=	95	NR	NR	Pimephales promelas	Fathead Minnow	Animalia	Chordata	Vertebrata	Osteichthyes	Actinopterygii	Cypriniformes	Cyprinidae	Pimephales	promelas		Fish; Standard Test Species	Juvenile		NR	26	34	Day(s)	Not reported		NC		NC		NC	NC	Not coded	NR	Flow-through	Fresh water	Lab	NR	Active ingredient		814000
103-90-2	Acetaminophen	2126627	2232922	103902	N-(4-Hydroxyphenyl)acetamide	Not reported	Unmeasured	Not reported	>	99	NR	NR	Dugesia japonica	Flatworm	Animalia	Platyhelminthes			Turbellaria	Tricladida	Planariidae	Dugesia	japonica		Worms	Not reported		NR	NR	NR	Not reported	Commercial		NR		NR		NR	NR	Not reported	0.9 CM	Static	Fresh water	Lab	>=6	Active ingredient		858.6
58-08-2	Caffeine	2126636	2232959	58082	3,7-Dihydro-1,3,7-trimethyl-1H-purine-2,6-dione	Not reported	Unmeasured	Not reported	>	99	NR	NR	Dugesia japonica	Flatworm	Animalia	Platyhelminthes			Turbellaria	Tricladida	Planariidae	Dugesia	japonica		Worms	Not reported		NR	NR	NR	Not reported	Commercial		NR		NR		NR	NR	Not reported	0.9 CM	Static	Fresh water	Lab	>=6	Active ingredient		981.9
298-46-4	Carbamazepine	2032809	2052343	298464	5H-Dibenz[b,f]azepine-5-carboxamide	Not reported	Unmeasured	Organization for Economic Cooperation and Development	>	99	NR	NR	Chlorella pyrenoidosa	Green Algae	Plantae	Chlorophyta			Chlorophyceae	Chlorococcales	Oocystaceae	Chlorella	pyrenoidosa		Algae	Not reported		NR	NR	NR	Not reported	Laboratory		NR		NR		NR	NR	Not reported	104-105 CELLS/ML	Aquatic - not reported	Fresh water	Lab	6	Active ingredient		1339.43
58-08-2	Caffeine	1156823	93526	58082	3,7-Dihydro-1,3,7-trimethyl-1H-purine-2,6-dione	Not reported	Unmeasured	Not coded		NR	97	99	Brachionus calyciflorus	Rotifer	Animalia	Rotifera			Monogononta	Ploima	Brachionidae	Brachionus	calyciflorus		Invertebrates; Standard Test Species	Not reported		NR	NR	NR	Not reported	Not reported		NC		NC		NC	NC	Not coded	NR	Not reported	Fresh water	Lab	NR	Active ingredient		24000
103-90-2	Acetaminophen	1156821	93524	103902	N-(4-Hydroxyphenyl)acetamide	Not reported	Unmeasured	Not coded		NR	97	99	Brachionus calyciflorus	Rotifer	Animalia	Rotifera			Monogononta	Ploima	Brachionidae	Brachionus	calyciflorus		Invertebrates; Standard Test Species	Not reported		NR	NR	NR	Not reported	Not reported		NC		NC		NC	NC	Not coded	NR	Not reported	Fresh water	Lab	NR	Active ingredient		35100
1912-24-9	Atrazine	1339953	800917	1912249	6-Chloro-N-ethyl-N'-(1-methylethyl)-1,3,5-triazine-2,4-diamine	Not reported	Measured	Not coded		97.1	NR	NR	Lithobates pipiens	Leopard Frog	Animalia	Chordata	Vertebrata		Amphibia	Anura	Ranidae	Lithobates	pipiens		Amphibians; Standard Test Species	Tadpole		27	NR	NR	Gosner stage	Not reported		NC		NC		NC	NC	Not coded	0.89 G,WTAT	Lentic	Fresh water	Field artificial	3	Active ingredient		NR
1912-24-9	Atrazine	1339913	800871	1912249	6-Chloro-N-ethyl-N'-(1-methylethyl)-1,3,5-triazine-2,4-diamine	Pestanal grade	Unmeasured	Not coded		NR	NR	NR	Oocystis sp.	Green Algae	Plantae	Chlorophyta			Chlorophyceae	Chlorococcales	Oocystaceae	Oocystis	sp.		Algae	Not reported		NR	NR	NR	Not reported	Not reported		NC		NC		NC	NC	Not coded	NR	Renewal	Fresh water	Lab	4	Active ingredient		0.1
1912-24-9	Atrazine	1339911	800868	1912249	6-Chloro-N-ethyl-N'-(1-methylethyl)-1,3,5-triazine-2,4-diamine	Pestanal grade	Unmeasured	Not coded		NR	NR	NR	Chlorolobion sp.	Algae	Plantae	Chlorophyta			Chlorophyceae	Chlorococcales	Oocystaceae	Chlorolobion	sp.		Algae	Not reported		NR	NR	NR	Not reported	Not reported		NC		NC		NC	NC	Not coded	NR	Renewal	Fresh water	Lab	4	Active ingredient		0.1
1912-24-9	Atrazine	1339914	800872	1912249	6-Chloro-N-ethyl-N'-(1-methylethyl)-1,3,5-triazine-2,4-diamine	Pestanal grade	Unmeasured	Not coded		NR	NR	NR	Aphanocapsa sp.	Blue-Green Algae	Monera	Cyanophycota			Cyanophyceae	Chroococcales	Chroococcaceae	Aphanocapsa	sp.		Algae	Not reported		NR	NR	NR	Not reported	Not reported		NC		NC		NC	NC	Not coded	NR	Renewal	Fresh water	Lab	4	Active ingredient		0.1
1912-24-9	Atrazine	2163170	2315718	1912249	6-Chloro-N-ethyl-N'-(1-methylethyl)-1,3,5-triazine-2,4-diamine	Not reported	Measured	Not reported		98	NR	NR	Bufo bufo ssp. gargarizans	Toad	Animalia	Chordata	Vertebrata		Amphibia	Anura	Bufonidae	Bufo	bufo		Amphibians	Tadpole		NR	25	26	Gosner stage	Wild		NR		NR		NR	NR	Not reported	NR	Renewal	Fresh water	Lab	5	Active ingredient		NR
1912-24-9	Atrazine	1281605	735139	1912249	6-Chloro-N-ethyl-N'-(1-methylethyl)-1,3,5-triazine-2,4-diamine	Not reported	Unmeasured	Not coded	>=	98	NR	NR	Lithobates pipiens	Leopard Frog	Animalia	Chordata	Vertebrata		Amphibia	Anura	Ranidae	Lithobates	pipiens		Amphibians; Standard Test Species	Not reported		2	NR	NR	Days post-hatch	Not reported		NC		NC		NC	NC	Not coded	NR	Renewal	Fresh water	Lab	2	Active ingredient		0.1
1912-24-9	Atrazine	1255760	705029	1912249	6-Chloro-N-ethyl-N'-(1-methylethyl)-1,3,5-triazine-2,4-diamine	Not reported	Unmeasured	Not coded	>=	98	NR	NR	Lithobates pipiens	Leopard Frog	Animalia	Chordata	Vertebrata		Amphibia	Anura	Ranidae	Lithobates	pipiens		Amphibians; Standard Test Species	Not reported		2	NR	NR	Days post-hatch	Not reported		NC		NC		NC	NC	Not coded	NR	Renewal	Fresh water	Lab	2	Active ingredient		0.1
1912-24-9	Atrazine	1281755	735300	1912249	6-Chloro-N-ethyl-N'-(1-methylethyl)-1,3,5-triazine-2,4-diamine	Not reported	Unmeasured	Not coded	>=	98	NR	NR	Lithobates pipiens	Leopard Frog	Animalia	Chordata	Vertebrata		Amphibia	Anura	Ranidae	Lithobates	pipiens		Amphibians; Standard Test Species	Not reported		2	NR	NR	Days post-hatch	Not reported		NC		NC		NC	NC	Not coded	NR	Renewal	Fresh water	Lab	2	Active ingredient		0.1
1912-24-9	Atrazine	2189895	2379438	1912249	6-Chloro-N-ethyl-N'-(1-methylethyl)-1,3,5-triazine-2,4-diamine	Not reported	Measured	Not reported		97	NR	NR	Xenopus laevis	African Clawed Frog	Animalia	Chordata	Vertebrata		Amphibia	Anura	Pipidae	Xenopus	laevis		Amphibians; Standard Test Species; U.S. Invasive Species	Tadpole		13	NR	NR	Days post-hatch	Laboratory		NR		NR		NR	NR	Both	NF STAGE 47	Renewal	Fresh water	Lab	5	Active ingredient		NR
1912-24-9	Atrazine	2190145	2380633	1912249	6-Chloro-N-ethyl-N'-(1-methylethyl)-1,3,5-triazine-2,4-diamine	Not reported	Unmeasured	Not reported	>=	97.0	NR	NR	Danio rerio	Zebra Danio	Animalia	Chordata	Vertebrata	Osteichthyes	Actinopterygii	Cypriniformes	Cyprinidae	Danio	rerio		Fish; Standard Test Species	Embryo		2	NR	NR	Hours post fertilization	Laboratory		NR		NR		NR	NR	Not reported	NR	Renewal	Fresh water	Lab	6	Active ingredient		0.0001
1912-24-9	Atrazine	2190145	2380634	1912249	6-Chloro-N-ethyl-N'-(1-methylethyl)-1,3,5-triazine-2,4-diamine	Not reported	Unmeasured	Not reported	>=	97.0	NR	NR	Danio rerio	Zebra Danio	Animalia	Chordata	Vertebrata	Osteichthyes	Actinopterygii	Cypriniformes	Cyprinidae	Danio	rerio		Fish; Standard Test Species	Embryo		2	NR	NR	Hours post fertilization	Laboratory		NR		NR		NR	NR	Not reported	NR	Renewal	Fresh water	Lab	6	Active ingredient		0.0001
1912-24-9	Atrazine	2190145	2380635	1912249	6-Chloro-N-ethyl-N'-(1-methylethyl)-1,3,5-triazine-2,4-diamine	Not reported	Unmeasured	Not reported	>=	97.0	NR	NR	Danio rerio	Zebra Danio	Animalia	Chordata	Vertebrata	Osteichthyes	Actinopterygii	Cypriniformes	Cyprinidae	Danio	rerio		Fish; Standard Test Species	Embryo		2	NR	NR	Hours post fertilization	Laboratory		NR		NR		NR	NR	Not reported	NR	Renewal	Fresh water	Lab	6	Active ingredient		0.0001
1912-24-9	Atrazine	1339904	800861	1912249	6-Chloro-N-ethyl-N'-(1-methylethyl)-1,3,5-triazine-2,4-diamine	Pestanal grade	Unmeasured	Not coded		NR	NR	NR	Plantae	Plant Kingdom	Plantae										Flowers, Trees, Shrubs, Ferns	Not reported		NR	NR	NR	Not reported	Not reported		NC		NC		NC	NC	Not coded	PHYTOPLANKTON, 8 SPECIES	Renewal	Fresh water	Lab	4	Active ingredient		0.1
1912-24-9	Atrazine	2163482	2316529	1912249	6-Chloro-N-ethyl-N'-(1-methylethyl)-1,3,5-triazine-2,4-diamine	Analytical grade	Unmeasured	Not reported		NR	NR	NR	Gomphonema sp.	Diatom	Chromista	Bacillariophyta			Bacillariophyceae	Cymbellales	Gomphonemataceae	Gomphonema	sp.		Algae	Not reported		NR	NR	NR	Not reported	Wild		NR		NR		NR	NR	Not reported	NR	Static	Fresh water	Lab	5	Active ingredient		0.123
1912-24-9	Atrazine	1339791	800733	1912249	6-Chloro-N-ethyl-N'-(1-methylethyl)-1,3,5-triazine-2,4-diamine	Not reported	Measured	Not coded		NR	NR	NR	Lithobates pipiens	Leopard Frog	Animalia	Chordata	Vertebrata		Amphibia	Anura	Ranidae	Lithobates	pipiens		Amphibians; Standard Test Species	Tadpole		25	NR	NR	Gosner stage	Not reported		NC		NC		NC	NC	Not coded	MALE, FEMALE,EGG BROODS COLLECTED/	Renewal	Fresh water	Lab	3	Active ingredient		0.14
1912-24-9	Atrazine	1339795	800738	1912249	6-Chloro-N-ethyl-N'-(1-methylethyl)-1,3,5-triazine-2,4-diamine	Not reported	Measured	Not coded		NR	NR	NR	Lithobates pipiens	Leopard Frog	Animalia	Chordata	Vertebrata		Amphibia	Anura	Ranidae	Lithobates	pipiens		Amphibians; Standard Test Species	Tadpole		25	NR	NR	Gosner stage	Not reported		NC		NC		NC	NC	Not coded	MALE,EGG BROODS COLLECTED FROM/	Renewal	Fresh water	Lab	3	Active ingredient		0.14
1912-24-9	Atrazine	2095923	2176176	1912249	6-Chloro-N-ethyl-N'-(1-methylethyl)-1,3,5-triazine-2,4-diamine	Technical grade, technical product, technical formulation	Unmeasured	Not reported		96.2	NR	NR	Algae	Algae	Plantae							Algae			Algae	Not reported		NR	NR	NR	Not reported	Wild		NR		NR		NR	NR	Not reported	PERIPHYTON COMMUNITY, LONG BRANCH STREAM MICROCOSM	Static	Fresh water	Lab	7	Active ingredient		0.3/
1912-24-9	Atrazine	2160982	2317788	1912249	6-Chloro-N-ethyl-N'-(1-methylethyl)-1,3,5-triazine-2,4-diamine	Technical grade, technical product, technical formulation	Unmeasured	Not reported		98.1	NR	NR	Danio rerio	Zebra Danio	Animalia	Chordata	Vertebrata	Osteichthyes	Actinopterygii	Cypriniformes	Cyprinidae	Danio	rerio		Fish; Standard Test Species	Embryo		NR	1	3	Days post fertilization	Laboratory		NR		NR		NR	NR	Not reported	WILD-TYPE, AB STRAIN	Aquatic - not reported	Fresh water	Lab	4	Active ingredient		0.3
1912-24-9	Atrazine	2160982	2317808	1912249	6-Chloro-N-ethyl-N'-(1-methylethyl)-1,3,5-triazine-2,4-diamine	Technical grade, technical product, technical formulation	Unmeasured	Not reported		98.1	NR	NR	Danio rerio	Zebra Danio	Animalia	Chordata	Vertebrata	Osteichthyes	Actinopterygii	Cypriniformes	Cyprinidae	Danio	rerio		Fish; Standard Test Species	Embryo		NR	1	3	Days post fertilization	Laboratory		NR		NR		NR	NR	Not reported	WILD-TYPE, AB STRAIN	Aquatic - not reported	Fresh water	Lab	4	Active ingredient		0.3
1912-24-9	Atrazine	2160982	2317806	1912249	6-Chloro-N-ethyl-N'-(1-methylethyl)-1,3,5-triazine-2,4-diamine	Technical grade, technical product, technical formulation	Unmeasured	Not reported		98.1	NR	NR	Danio rerio	Zebra Danio	Animalia	Chordata	Vertebrata	Osteichthyes	Actinopterygii	Cypriniformes	Cyprinidae	Danio	rerio		Fish; Standard Test Species	Embryo		NR	1	3	Days post fertilization	Laboratory		NR		NR		NR	NR	Not reported	WILD-TYPE, AB STRAIN	Aquatic - not reported	Fresh water	Lab	4	Active ingredient		0.3
1912-24-9	Atrazine	2160982	2317809	1912249	6-Chloro-N-ethyl-N'-(1-methylethyl)-1,3,5-triazine-2,4-diamine	Technical grade, technical product, technical formulation	Unmeasured	Not reported		98.1	NR	NR	Danio rerio	Zebra Danio	Animalia	Chordata	Vertebrata	Osteichthyes	Actinopterygii	Cypriniformes	Cyprinidae	Danio	rerio		Fish; Standard Test Species	Embryo		NR	1	3	Days post fertilization	Laboratory		NR		NR		NR	NR	Not reported	WILD-TYPE, AB STRAIN	Aquatic - not reported	Fresh water	Lab	4	Active ingredient		0.3
1912-24-9	Atrazine	2160982	2317803	1912249	6-Chloro-N-ethyl-N'-(1-methylethyl)-1,3,5-triazine-2,4-diamine	Technical grade, technical product, technical formulation	Unmeasured	Not reported		98.1	NR	NR	Danio rerio	Zebra Danio	Animalia	Chordata	Vertebrata	Osteichthyes	Actinopterygii	Cypriniformes	Cyprinidae	Danio	rerio		Fish; Standard Test Species	Embryo		NR	1	3	Days post fertilization	Laboratory		NR		NR		NR	NR	Not reported	WILD-TYPE, AB STRAIN	Aquatic - not reported	Fresh water	Lab	4	Active ingredient		0.3
1912-24-9	Atrazine	2160982	2317797	1912249	6-Chloro-N-ethyl-N'-(1-methylethyl)-1,3,5-triazine-2,4-diamine	Technical grade, technical product, technical formulation	Unmeasured	Not reported		98.1	NR	NR	Danio rerio	Zebra Danio	Animalia	Chordata	Vertebrata	Osteichthyes	Actinopterygii	Cypriniformes	Cyprinidae	Danio	rerio		Fish; Standard Test Species	Embryo		NR	1	3	Days post fertilization	Laboratory		NR		NR		NR	NR	Not reported	WILD-TYPE, AB STRAIN	Aquatic - not reported	Fresh water	Lab	4	Active ingredient		0.3
1912-24-9	Atrazine	2160982	2311784	1912249	6-Chloro-N-ethyl-N'-(1-methylethyl)-1,3,5-triazine-2,4-diamine	Technical grade, technical product, technical formulation	Unmeasured	Not reported		98.1	NR	NR	Danio rerio	Zebra Danio	Animalia	Chordata	Vertebrata	Osteichthyes	Actinopterygii	Cypriniformes	Cyprinidae	Danio	rerio		Fish; Standard Test Species	Embryo		NR	1	3	Days post fertilization	Laboratory		NR		NR		NR	NR	Not reported	WILD-TYPE, AB STRAIN	Aquatic - not reported	Fresh water	Lab	4	Active ingredient		0.3
1912-24-9	Atrazine	2160982	2317796	1912249	6-Chloro-N-ethyl-N'-(1-methylethyl)-1,3,5-triazine-2,4-diamine	Technical grade, technical product, technical formulation	Unmeasured	Not reported		98.1	NR	NR	Danio rerio	Zebra Danio	Animalia	Chordata	Vertebrata	Osteichthyes	Actinopterygii	Cypriniformes	Cyprinidae	Danio	rerio		Fish; Standard Test Species	Embryo		NR	1	3	Days post fertilization	Laboratory		NR		NR		NR	NR	Not reported	WILD-TYPE, AB STRAIN	Aquatic - not reported	Fresh water	Lab	4	Active ingredient		0.3
1912-24-9	Atrazine	2160982	2317790	1912249	6-Chloro-N-ethyl-N'-(1-methylethyl)-1,3,5-triazine-2,4-diamine	Technical grade, technical product, technical formulation	Unmeasured	Not reported		98.1	NR	NR	Danio rerio	Zebra Danio	Animalia	Chordata	Vertebrata	Osteichthyes	Actinopterygii	Cypriniformes	Cyprinidae	Danio	rerio		Fish; Standard Test Species	Embryo		NR	1	3	Days post fertilization	Laboratory		NR		NR		NR	NR	Not reported	WILD-TYPE, AB STRAIN	Aquatic - not reported	Fresh water	Lab	4	Active ingredient		0.3
1912-24-9	Atrazine	2160982	2317812	1912249	6-Chloro-N-ethyl-N'-(1-methylethyl)-1,3,5-triazine-2,4-diamine	Technical grade, technical product, technical formulation	Unmeasured	Not reported		98.1	NR	NR	Danio rerio	Zebra Danio	Animalia	Chordata	Vertebrata	Osteichthyes	Actinopterygii	Cypriniformes	Cyprinidae	Danio	rerio		Fish; Standard Test Species	Embryo		NR	1	3	Days post fertilization	Laboratory		NR		NR		NR	NR	Not reported	WILD-TYPE, AB STRAIN	Aquatic - not reported	Fresh water	Lab	4	Active ingredient		0.3
1912-24-9	Atrazine	2160982	2317815	1912249	6-Chloro-N-ethyl-N'-(1-methylethyl)-1,3,5-triazine-2,4-diamine	Technical grade, technical product, technical formulation	Unmeasured	Not reported		98.1	NR	NR	Danio rerio	Zebra Danio	Animalia	Chordata	Vertebrata	Osteichthyes	Actinopterygii	Cypriniformes	Cyprinidae	Danio	rerio		Fish; Standard Test Species	Embryo		NR	1	3	Days post fertilization	Laboratory		NR		NR		NR	NR	Not reported	WILD-TYPE, AB STRAIN	Aquatic - not reported	Fresh water	Lab	4	Active ingredient		0.3
1912-24-9	Atrazine	2160982	2317781	1912249	6-Chloro-N-ethyl-N'-(1-methylethyl)-1,3,5-triazine-2,4-diamine	Technical grade, technical product, technical formulation	Unmeasured	Not reported		98.1	NR	NR	Danio rerio	Zebra Danio	Animalia	Chordata	Vertebrata	Osteichthyes	Actinopterygii	Cypriniformes	Cyprinidae	Danio	rerio		Fish; Standard Test Species	Embryo		NR	1	3	Days post fertilization	Laboratory		NR		NR		NR	NR	Not reported	WILD-TYPE, AB STRAIN	Aquatic - not reported	Fresh water	Lab	4	Active ingredient		0.3
1912-24-9	Atrazine	2160982	2317804	1912249	6-Chloro-N-ethyl-N'-(1-methylethyl)-1,3,5-triazine-2,4-diamine	Technical grade, technical product, technical formulation	Unmeasured	Not reported		98.1	NR	NR	Danio rerio	Zebra Danio	Animalia	Chordata	Vertebrata	Osteichthyes	Actinopterygii	Cypriniformes	Cyprinidae	Danio	rerio		Fish; Standard Test Species	Embryo		NR	1	3	Days post fertilization	Laboratory		NR		NR		NR	NR	Not reported	WILD-TYPE, AB STRAIN	Aquatic - not reported	Fresh water	Lab	4	Active ingredient		0.3
1912-24-9	Atrazine	2103685	2189513	1912249	6-Chloro-N-ethyl-N'-(1-methylethyl)-1,3,5-triazine-2,4-diamine	Not reported	Unmeasured	Organization for Economic Cooperation and Development		98.9	NR	NR	Danio rerio	Zebra Danio	Animalia	Chordata	Vertebrata	Osteichthyes	Actinopterygii	Cypriniformes	Cyprinidae	Danio	rerio		Fish; Standard Test Species	Not reported		30	NR	NR	Day(s)	Not reported		NR		NR		NR	NR	Not reported	NR	Flow-through	Fresh water	Lab	5	Active ingredient		0.3
1912-24-9	Atrazine	2096205	2176850	1912249	6-Chloro-N-ethyl-N'-(1-methylethyl)-1,3,5-triazine-2,4-diamine	Technical grade, technical product, technical formulation	Unmeasured	Not reported		NR	NR	NR	Danio rerio	Zebra Danio	Animalia	Chordata	Vertebrata	Osteichthyes	Actinopterygii	Cypriniformes	Cyprinidae	Danio	rerio		Fish; Standard Test Species	Embryo		1	NR	NR	Hours post fertilization	Not reported		NR		NR		NR	NR	Not reported	WILD-TYPE AB STRAIN	Aquatic - not reported	Fresh water	Lab	4	Active ingredient		0.3
1912-24-9	Atrazine	2160982	2317814	1912249	6-Chloro-N-ethyl-N'-(1-methylethyl)-1,3,5-triazine-2,4-diamine	Technical grade, technical product, technical formulation	Unmeasured	Not reported		98.1	NR	NR	Danio rerio	Zebra Danio	Animalia	Chordata	Vertebrata	Osteichthyes	Actinopterygii	Cypriniformes	Cyprinidae	Danio	rerio		Fish; Standard Test Species	Embryo		NR	1	3	Days post fertilization	Laboratory		NR		NR		NR	NR	Not reported	WILD-TYPE, AB STRAIN	Aquatic - not reported	Fresh water	Lab	4	Active ingredient		0.3
1912-24-9	Atrazine	2160982	2317811	1912249	6-Chloro-N-ethyl-N'-(1-methylethyl)-1,3,5-triazine-2,4-diamine	Technical grade, technical product, technical formulation	Unmeasured	Not reported		98.1	NR	NR	Danio rerio	Zebra Danio	Animalia	Chordata	Vertebrata	Osteichthyes	Actinopterygii	Cypriniformes	Cyprinidae	Danio	rerio		Fish; Standard Test Species	Embryo		NR	1	3	Days post fertilization	Laboratory		NR		NR		NR	NR	Not reported	WILD-TYPE, AB STRAIN	Aquatic - not reported	Fresh water	Lab	4	Active ingredient		0.3
1912-24-9	Atrazine	2160982	2317778	1912249	6-Chloro-N-ethyl-N'-(1-methylethyl)-1,3,5-triazine-2,4-diamine	Technical grade, technical product, technical formulation	Unmeasured	Not reported		98.1	NR	NR	Danio rerio	Zebra Danio	Animalia	Chordata	Vertebrata	Osteichthyes	Actinopterygii	Cypriniformes	Cyprinidae	Danio	rerio		Fish; Standard Test Species	Embryo		NR	1	3	Days post fertilization	Laboratory		NR		NR		NR	NR	Not reported	WILD-TYPE, AB STRAIN	Aquatic - not reported	Fresh water	Lab	4	Active ingredient		0.3
1912-24-9	Atrazine	2160982	2317801	1912249	6-Chloro-N-ethyl-N'-(1-methylethyl)-1,3,5-triazine-2,4-diamine	Technical grade, technical product, technical formulation	Unmeasured	Not reported		98.1	NR	NR	Danio rerio	Zebra Danio	Animalia	Chordata	Vertebrata	Osteichthyes	Actinopterygii	Cypriniformes	Cyprinidae	Danio	rerio		Fish; Standard Test Species	Embryo		NR	1	3	Days post fertilization	Laboratory		NR		NR		NR	NR	Not reported	WILD-TYPE, AB STRAIN	Aquatic - not reported	Fresh water	Lab	4	Active ingredient		0.3
1912-24-9	Atrazine	2160982	2317800	1912249	6-Chloro-N-ethyl-N'-(1-methylethyl)-1,3,5-triazine-2,4-diamine	Technical grade, technical product, technical formulation	Unmeasured	Not reported		98.1	NR	NR	Danio rerio	Zebra Danio	Animalia	Chordata	Vertebrata	Osteichthyes	Actinopterygii	Cypriniformes	Cyprinidae	Danio	rerio		Fish; Standard Test Species	Embryo		NR	1	3	Days post fertilization	Laboratory		NR		NR		NR	NR	Not reported	WILD-TYPE, AB STRAIN	Aquatic - not reported	Fresh water	Lab	4	Active ingredient		0.3
1912-24-9	Atrazine	2160982	2317791	1912249	6-Chloro-N-ethyl-N'-(1-methylethyl)-1,3,5-triazine-2,4-diamine	Technical grade, technical product, technical formulation	Unmeasured	Not reported		98.1	NR	NR	Danio rerio	Zebra Danio	Animalia	Chordata	Vertebrata	Osteichthyes	Actinopterygii	Cypriniformes	Cyprinidae	Danio	rerio		Fish; Standard Test Species	Embryo		NR	1	3	Days post fertilization	Laboratory		NR		NR		NR	NR	Not reported	WILD-TYPE, AB STRAIN	Aquatic - not reported	Fresh water	Lab	4	Active ingredient		0.3
1912-24-9	Atrazine	2160982	2317783	1912249	6-Chloro-N-ethyl-N'-(1-methylethyl)-1,3,5-triazine-2,4-diamine	Technical grade, technical product, technical formulation	Unmeasured	Not reported		98.1	NR	NR	Danio rerio	Zebra Danio	Animalia	Chordata	Vertebrata	Osteichthyes	Actinopterygii	Cypriniformes	Cyprinidae	Danio	rerio		Fish; Standard Test Species	Embryo		NR	1	3	Days post fertilization	Laboratory		NR		NR		NR	NR	Not reported	WILD-TYPE, AB STRAIN	Aquatic - not reported	Fresh water	Lab	4	Active ingredient		0.3
1912-24-9	Atrazine	2160982	2317786	1912249	6-Chloro-N-ethyl-N'-(1-methylethyl)-1,3,5-triazine-2,4-diamine	Technical grade, technical product, technical formulation	Unmeasured	Not reported		98.1	NR	NR	Danio rerio	Zebra Danio	Animalia	Chordata	Vertebrata	Osteichthyes	Actinopterygii	Cypriniformes	Cyprinidae	Danio	rerio		Fish; Standard Test Species	Embryo		NR	1	3	Days post fertilization	Laboratory		NR		NR		NR	NR	Not reported	WILD-TYPE, AB STRAIN	Aquatic - not reported	Fresh water	Lab	4	Active ingredient		0.3
1912-24-9	Atrazine	2160982	2317799	1912249	6-Chloro-N-ethyl-N'-(1-methylethyl)-1,3,5-triazine-2,4-diamine	Technical grade, technical product, technical formulation	Unmeasured	Not reported		98.1	NR	NR	Danio rerio	Zebra Danio	Animalia	Chordata	Vertebrata	Osteichthyes	Actinopterygii	Cypriniformes	Cyprinidae	Danio	rerio		Fish; Standard Test Species	Embryo		NR	1	3	Days post fertilization	Laboratory		NR		NR		NR	NR	Not reported	WILD-TYPE, AB STRAIN	Aquatic - not reported	Fresh water	Lab	4	Active ingredient		0.3
1912-24-9	Atrazine	2160982	2317780	1912249	6-Chloro-N-ethyl-N'-(1-methylethyl)-1,3,5-triazine-2,4-diamine	Technical grade, technical product, technical formulation	Unmeasured	Not reported		98.1	NR	NR	Danio rerio	Zebra Danio	Animalia	Chordata	Vertebrata	Osteichthyes	Actinopterygii	Cypriniformes	Cyprinidae	Danio	rerio		Fish; Standard Test Species	Embryo		NR	1	3	Days post fertilization	Laboratory		NR		NR		NR	NR	Not reported	WILD-TYPE, AB STRAIN	Aquatic - not reported	Fresh water	Lab	4	Active ingredient		0.3
1912-24-9	Atrazine	2160982	2317789	1912249	6-Chloro-N-ethyl-N'-(1-methylethyl)-1,3,5-triazine-2,4-diamine	Technical grade, technical product, technical formulation	Unmeasured	Not reported		98.1	NR	NR	Danio rerio	Zebra Danio	Animalia	Chordata	Vertebrata	Osteichthyes	Actinopterygii	Cypriniformes	Cyprinidae	Danio	rerio		Fish; Standard Test Species	Embryo		NR	1	3	Days post fertilization	Laboratory		NR		NR		NR	NR	Not reported	WILD-TYPE, AB STRAIN	Aquatic - not reported	Fresh water	Lab	4	Active ingredient		0.3
1912-24-9	Atrazine	2160982	2317805	1912249	6-Chloro-N-ethyl-N'-(1-methylethyl)-1,3,5-triazine-2,4-diamine	Technical grade, technical product, technical formulation	Unmeasured	Not reported		98.1	NR	NR	Danio rerio	Zebra Danio	Animalia	Chordata	Vertebrata	Osteichthyes	Actinopterygii	Cypriniformes	Cyprinidae	Danio	rerio		Fish; Standard Test Species	Embryo		NR	1	3	Days post fertilization	Laboratory		NR		NR		NR	NR	Not reported	WILD-TYPE, AB STRAIN	Aquatic - not reported	Fresh water	Lab	4	Active ingredient		0.3
1912-24-9	Atrazine	2160982	2317792	1912249	6-Chloro-N-ethyl-N'-(1-methylethyl)-1,3,5-triazine-2,4-diamine	Technical grade, technical product, technical formulation	Unmeasured	Not reported		98.1	NR	NR	Danio rerio	Zebra Danio	Animalia	Chordata	Vertebrata	Osteichthyes	Actinopterygii	Cypriniformes	Cyprinidae	Danio	rerio		Fish; Standard Test Species	Embryo		NR	1	3	Days post fertilization	Laboratory		NR		NR		NR	NR	Not reported	WILD-TYPE, AB STRAIN	Aquatic - not reported	Fresh water	Lab	4	Active ingredient		0.3
1912-24-9	Atrazine	2160982	2317802	1912249	6-Chloro-N-ethyl-N'-(1-methylethyl)-1,3,5-triazine-2,4-diamine	Technical grade, technical product, technical formulation	Unmeasured	Not reported		98.1	NR	NR	Danio rerio	Zebra Danio	Animalia	Chordata	Vertebrata	Osteichthyes	Actinopterygii	Cypriniformes	Cyprinidae	Danio	rerio		Fish; Standard Test Species	Embryo		NR	1	3	Days post fertilization	Laboratory		NR		NR		NR	NR	Not reported	WILD-TYPE, AB STRAIN	Aquatic - not reported	Fresh water	Lab	4	Active ingredient		0.3
1912-24-9	Atrazine	2160982	2317795	1912249	6-Chloro-N-ethyl-N'-(1-methylethyl)-1,3,5-triazine-2,4-diamine	Technical grade, technical product, technical formulation	Unmeasured	Not reported		98.1	NR	NR	Danio rerio	Zebra Danio	Animalia	Chordata	Vertebrata	Osteichthyes	Actinopterygii	Cypriniformes	Cyprinidae	Danio	rerio		Fish; Standard Test Species	Embryo		NR	1	3	Days post fertilization	Laboratory		NR		NR		NR	NR	Not reported	WILD-TYPE, AB STRAIN	Aquatic - not reported	Fresh water	Lab	4	Active ingredient		0.3
1912-24-9	Atrazine	2160982	2317816	1912249	6-Chloro-N-ethyl-N'-(1-methylethyl)-1,3,5-triazine-2,4-diamine	Technical grade, technical product, technical formulation	Unmeasured	Not reported		98.1	NR	NR	Danio rerio	Zebra Danio	Animalia	Chordata	Vertebrata	Osteichthyes	Actinopterygii	Cypriniformes	Cyprinidae	Danio	rerio		Fish; Standard Test Species	Embryo		NR	1	3	Days post fertilization	Laboratory		NR		NR		NR	NR	Not reported	WILD-TYPE, AB STRAIN	Aquatic - not reported	Fresh water	Lab	4	Active ingredient		0.3
1912-24-9	Atrazine	2160982	2317798	1912249	6-Chloro-N-ethyl-N'-(1-methylethyl)-1,3,5-triazine-2,4-diamine	Technical grade, technical product, technical formulation	Unmeasured	Not reported		98.1	NR	NR	Danio rerio	Zebra Danio	Animalia	Chordata	Vertebrata	Osteichthyes	Actinopterygii	Cypriniformes	Cyprinidae	Danio	rerio		Fish; Standard Test Species	Embryo		NR	1	3	Days post fertilization	Laboratory		NR		NR		NR	NR	Not reported	WILD-TYPE, AB STRAIN	Aquatic - not reported	Fresh water	Lab	4	Active ingredient		0.3
1912-24-9	Atrazine	2160982	2317787	1912249	6-Chloro-N-ethyl-N'-(1-methylethyl)-1,3,5-triazine-2,4-diamine	Technical grade, technical product, technical formulation	Unmeasured	Not reported		98.1	NR	NR	Danio rerio	Zebra Danio	Animalia	Chordata	Vertebrata	Osteichthyes	Actinopterygii	Cypriniformes	Cyprinidae	Danio	rerio		Fish; Standard Test Species	Embryo		NR	1	3	Days post fertilization	Laboratory		NR		NR		NR	NR	Not reported	WILD-TYPE, AB STRAIN	Aquatic - not reported	Fresh water	Lab	4	Active ingredient		0.3
1912-24-9	Atrazine	2160982	2317784	1912249	6-Chloro-N-ethyl-N'-(1-methylethyl)-1,3,5-triazine-2,4-diamine	Technical grade, technical product, technical formulation	Unmeasured	Not reported		98.1	NR	NR	Danio rerio	Zebra Danio	Animalia	Chordata	Vertebrata	Osteichthyes	Actinopterygii	Cypriniformes	Cyprinidae	Danio	rerio		Fish; Standard Test Species	Embryo		NR	1	3	Days post fertilization	Laboratory		NR		NR		NR	NR	Not reported	WILD-TYPE, AB STRAIN	Aquatic - not reported	Fresh water	Lab	4	Active ingredient		0.3
1912-24-9	Atrazine	2160982	2317813	1912249	6-Chloro-N-ethyl-N'-(1-methylethyl)-1,3,5-triazine-2,4-diamine	Technical grade, technical product, technical formulation	Unmeasured	Not reported		98.1	NR	NR	Danio rerio	Zebra Danio	Animalia	Chordata	Vertebrata	Osteichthyes	Actinopterygii	Cypriniformes	Cyprinidae	Danio	rerio		Fish; Standard Test Species	Embryo		NR	1	3	Days post fertilization	Laboratory		NR		NR		NR	NR	Not reported	WILD-TYPE, AB STRAIN	Aquatic - not reported	Fresh water	Lab	4	Active ingredient		0.3
1912-24-9	Atrazine	2160982	2317810	1912249	6-Chloro-N-ethyl-N'-(1-methylethyl)-1,3,5-triazine-2,4-diamine	Technical grade, technical product, technical formulation	Unmeasured	Not reported		98.1	NR	NR	Danio rerio	Zebra Danio	Animalia	Chordata	Vertebrata	Osteichthyes	Actinopterygii	Cypriniformes	Cyprinidae	Danio	rerio		Fish; Standard Test Species	Embryo		NR	1	3	Days post fertilization	Laboratory		NR		NR		NR	NR	Not reported	WILD-TYPE, AB STRAIN	Aquatic - not reported	Fresh water	Lab	4	Active ingredient		0.3
1912-24-9	Atrazine	2160982	2317773	1912249	6-Chloro-N-ethyl-N'-(1-methylethyl)-1,3,5-triazine-2,4-diamine	Technical grade, technical product, technical formulation	Unmeasured	Not reported		98.1	NR	NR	Danio rerio	Zebra Danio	Animalia	Chordata	Vertebrata	Osteichthyes	Actinopterygii	Cypriniformes	Cyprinidae	Danio	rerio		Fish; Standard Test Species	Embryo		NR	1	3	Days post fertilization	Laboratory		NR		NR		NR	NR	Not reported	WILD-TYPE, AB STRAIN	Aquatic - not reported	Fresh water	Lab	4	Active ingredient		0.3
1912-24-9	Atrazine	2160982	2317785	1912249	6-Chloro-N-ethyl-N'-(1-methylethyl)-1,3,5-triazine-2,4-diamine	Technical grade, technical product, technical formulation	Unmeasured	Not reported		98.1	NR	NR	Danio rerio	Zebra Danio	Animalia	Chordata	Vertebrata	Osteichthyes	Actinopterygii	Cypriniformes	Cyprinidae	Danio	rerio		Fish; Standard Test Species	Embryo		NR	1	3	Days post fertilization	Laboratory		NR		NR		NR	NR	Not reported	WILD-TYPE, AB STRAIN	Aquatic - not reported	Fresh water	Lab	4	Active ingredient		0.3
1912-24-9	Atrazine	2160982	2317793	1912249	6-Chloro-N-ethyl-N'-(1-methylethyl)-1,3,5-triazine-2,4-diamine	Technical grade, technical product, technical formulation	Unmeasured	Not reported		98.1	NR	NR	Danio rerio	Zebra Danio	Animalia	Chordata	Vertebrata	Osteichthyes	Actinopterygii	Cypriniformes	Cyprinidae	Danio	rerio		Fish; Standard Test Species	Embryo		NR	1	3	Days post fertilization	Laboratory		NR		NR		NR	NR	Not reported	WILD-TYPE, AB STRAIN	Aquatic - not reported	Fresh water	Lab	4	Active ingredient		0.3
1912-24-9	Atrazine	2160982	2317807	1912249	6-Chloro-N-ethyl-N'-(1-methylethyl)-1,3,5-triazine-2,4-diamine	Technical grade, technical product, technical formulation	Unmeasured	Not reported		98.1	NR	NR	Danio rerio	Zebra Danio	Animalia	Chordata	Vertebrata	Osteichthyes	Actinopterygii	Cypriniformes	Cyprinidae	Danio	rerio		Fish; Standard Test Species	Embryo		NR	1	3	Days post fertilization	Laboratory		NR		NR		NR	NR	Not reported	WILD-TYPE, AB STRAIN	Aquatic - not reported	Fresh water	Lab	4	Active ingredient		0.3
1912-24-9	Atrazine	2190014	2380157	1912249	6-Chloro-N-ethyl-N'-(1-methylethyl)-1,3,5-triazine-2,4-diamine	Not reported	Chemical analysis reported	Not reported		98	NR	NR	Danio rerio	Zebra Danio	Animalia	Chordata	Vertebrata	Osteichthyes	Actinopterygii	Cypriniformes	Cyprinidae	Danio	rerio		Fish; Standard Test Species	Embryo		1	NR	NR	Hours post fertilization	Laboratory		NR		NR		NR	NR	Both	WILD-TYPE AB STRAIN	Static	Fresh water	Lab	4	Active ingredient		0.30
1912-24-9	Atrazine	2190014	2380162	1912249	6-Chloro-N-ethyl-N'-(1-methylethyl)-1,3,5-triazine-2,4-diamine	Not reported	Chemical analysis reported	Not reported		98	NR	NR	Danio rerio	Zebra Danio	Animalia	Chordata	Vertebrata	Osteichthyes	Actinopterygii	Cypriniformes	Cyprinidae	Danio	rerio		Fish; Standard Test Species	Embryo		1	NR	NR	Hours post fertilization	Laboratory		NR		NR		NR	NR	Both	WILD-TYPE AB STRAIN	Static	Fresh water	Lab	4	Active ingredient		0.30
1912-24-9	Atrazine	2190014	2380163	1912249	6-Chloro-N-ethyl-N'-(1-methylethyl)-1,3,5-triazine-2,4-diamine	Not reported	Chemical analysis reported	Not reported		98	NR	NR	Danio rerio	Zebra Danio	Animalia	Chordata	Vertebrata	Osteichthyes	Actinopterygii	Cypriniformes	Cyprinidae	Danio	rerio		Fish; Standard Test Species	Embryo		1	NR	NR	Hours post fertilization	Laboratory		NR		NR		NR	NR	Both	WILD-TYPE AB STRAIN	Static	Fresh water	Lab	4	Active ingredient		0.30
1912-24-9	Atrazine	2190014	2380168	1912249	6-Chloro-N-ethyl-N'-(1-methylethyl)-1,3,5-triazine-2,4-diamine	Not reported	Chemical analysis reported	Not reported		98	NR	NR	Danio rerio	Zebra Danio	Animalia	Chordata	Vertebrata	Osteichthyes	Actinopterygii	Cypriniformes	Cyprinidae	Danio	rerio		Fish; Standard Test Species	Embryo		1	NR	NR	Hours post fertilization	Laboratory		NR		NR		NR	NR	Both	WILD-TYPE AB STRAIN	Static	Fresh water	Lab	4	Active ingredient		0.30
1912-24-9	Atrazine	2190014	2380165	1912249	6-Chloro-N-ethyl-N'-(1-methylethyl)-1,3,5-triazine-2,4-diamine	Not reported	Chemical analysis reported	Not reported		98	NR	NR	Danio rerio	Zebra Danio	Animalia	Chordata	Vertebrata	Osteichthyes	Actinopterygii	Cypriniformes	Cyprinidae	Danio	rerio		Fish; Standard Test Species	Embryo		1	NR	NR	Hours post fertilization	Laboratory		NR		NR		NR	NR	Both	WILD-TYPE AB STRAIN	Static	Fresh water	Lab	4	Active ingredient		0.30
1912-24-9	Atrazine	2190014	2380161	1912249	6-Chloro-N-ethyl-N'-(1-methylethyl)-1,3,5-triazine-2,4-diamine	Not reported	Chemical analysis reported	Not reported		98	NR	NR	Danio rerio	Zebra Danio	Animalia	Chordata	Vertebrata	Osteichthyes	Actinopterygii	Cypriniformes	Cyprinidae	Danio	rerio		Fish; Standard Test Species	Embryo		1	NR	NR	Hours post fertilization	Laboratory		NR		NR		NR	NR	Both	WILD-TYPE AB STRAIN	Static	Fresh water	Lab	4	Active ingredient		0.30
1912-24-9	Atrazine	2190014	2380170	1912249	6-Chloro-N-ethyl-N'-(1-methylethyl)-1,3,5-triazine-2,4-diamine	Not reported	Chemical analysis reported	Not reported		98	NR	NR	Danio rerio	Zebra Danio	Animalia	Chordata	Vertebrata	Osteichthyes	Actinopterygii	Cypriniformes	Cyprinidae	Danio	rerio		Fish; Standard Test Species	Embryo		1	NR	NR	Hours post fertilization	Laboratory		NR		NR		NR	NR	Both	WILD-TYPE AB STRAIN	Static	Fresh water	Lab	4	Active ingredient		0.30
1912-24-9	Atrazine	1279462	732805	1912249	6-Chloro-N-ethyl-N'-(1-methylethyl)-1,3,5-triazine-2,4-diamine	Technical grade, technical product, technical formulation	Unmeasured	Not coded		99	NR	NR	Oncorhynchus kisutch	Silver Salmon	Animalia	Chordata	Vertebrata	Osteichthyes	Actinopterygii	Salmoniformes	Salmonidae	Oncorhynchus	kisutch		Fish; Standard Test Species; U.S. Threatened and Endangered Species	Not reported		NR	9	20	Month(s)	Not reported		NC		NC		NC	NC	Not coded	180 G,10.4 TO 180G	Flow-through	Fresh water	Lab	2	Active ingredient		0.00034
1912-24-9	Atrazine	2180744	2357837	1912249	6-Chloro-N-ethyl-N'-(1-methylethyl)-1,3,5-triazine-2,4-diamine	Not reported	Measured	Not reported		99	NR	NR	Chlorella fusca var. vacuolata	Green Algae	Plantae	Chlorophyta			Chlorophyceae	Chlorococcales	Oocystaceae	Chlorella	fusca	var. vacuolata	Algae	Not reported		NR	NR	NR	Not reported	Laboratory		NR		NR		NR	NR	Not reported	STRAIN 211-15, 75000 CELLS/ML, YOUNG HOMOGENOUS AUTOSPORES AT BEGINNING OF GROWTH CYCLE	Static	Fresh water	Lab	>=12	Active ingredient		0.38
1912-24-9	Atrazine	1276797	729360	1912249	6-Chloro-N-ethyl-N'-(1-methylethyl)-1,3,5-triazine-2,4-diamine	Not reported	Measured	Not coded		NR	NR	NR	Algae	Algae	Plantae							Algae			Algae	Not reported		NR	NR	NR	Not reported	Not reported		NC		NC		NC	NC	Not coded	CYANOBACTERIA, CHLOROPHYCEAE, AND/	Static	Fresh water	Field artificial	5	Active ingredient		0.002
1912-24-9	Atrazine	2163461	2316478	1912249	6-Chloro-N-ethyl-N'-(1-methylethyl)-1,3,5-triazine-2,4-diamine	Not reported	Unmeasured	Not reported		98.9	NR	NR	Procambarus clarkii	Red Swamp Crayfish	Animalia	Arthropoda	Crustacea		Malacostraca	Decapoda	Cambaridae	Procambarus	clarkii		Crustaceans	Adult		NR	NR	NR	Not reported	Laboratory		NR		NR		NR	NR	Both	5 TO 9 CM	Static	Fresh water	Lab	5	Active ingredient		0.5
1912-24-9	Atrazine	2163461	2316504	1912249	6-Chloro-N-ethyl-N'-(1-methylethyl)-1,3,5-triazine-2,4-diamine	Not reported	Unmeasured	Not reported		98.9	NR	NR	Procambarus clarkii	Red Swamp Crayfish	Animalia	Arthropoda	Crustacea		Malacostraca	Decapoda	Cambaridae	Procambarus	clarkii		Crustaceans	Adult		NR	NR	NR	Not reported	Laboratory		NR		NR		NR	NR	Both	5 TO 9 CM	Static	Fresh water	Lab	5	Active ingredient		0.5
1912-24-9	Atrazine	2163461	2316505	1912249	6-Chloro-N-ethyl-N'-(1-methylethyl)-1,3,5-triazine-2,4-diamine	Not reported	Unmeasured	Not reported		98.9	NR	NR	Procambarus clarkii	Red Swamp Crayfish	Animalia	Arthropoda	Crustacea		Malacostraca	Decapoda	Cambaridae	Procambarus	clarkii		Crustaceans	Adult		NR	NR	NR	Not reported	Laboratory		NR		NR		NR	NR	Both	5 TO 9 CM	Static	Fresh water	Lab	5	Active ingredient		0.5
1912-24-9	Atrazine	2190802	2382707	1912249	6-Chloro-N-ethyl-N'-(1-methylethyl)-1,3,5-triazine-2,4-diamine	Not reported	Unmeasured	Not reported		98	NR	NR	Pimephales promelas	Fathead Minnow	Animalia	Chordata	Vertebrata	Osteichthyes	Actinopterygii	Cypriniformes	Cyprinidae	Pimephales	promelas		Fish; Standard Test Species	Adult		NR	NR	NR	Not reported	Laboratory		NR		NR		NR	NR	Both	VIRGIN	Flow-through	Fresh water	Lab	4	Active ingredient		0.5
1912-24-9	Atrazine	2190812	2382698	1912249	6-Chloro-N-ethyl-N'-(1-methylethyl)-1,3,5-triazine-2,4-diamine	Not reported	Unmeasured	Not reported		98	NR	NR	Oryzias latipes	Japanese Medaka	Animalia	Chordata	Vertebrata	Osteichthyes	Actinopterygii	Beloniformes	Adrianichthyidae	Oryzias	latipes		Fish; Standard Test Species	Adult		NR	NR	NR	Not reported	Laboratory		NR		NR		NR	NR	Both	VIRGIN, D-rR	Flow-through	Fresh water	Lab	4	Active ingredient		0.5
1912-24-9	Atrazine	2190812	2382709	1912249	6-Chloro-N-ethyl-N'-(1-methylethyl)-1,3,5-triazine-2,4-diamine	Not reported	Unmeasured	Not reported		98	NR	NR	Oryzias latipes	Japanese Medaka	Animalia	Chordata	Vertebrata	Osteichthyes	Actinopterygii	Beloniformes	Adrianichthyidae	Oryzias	latipes		Fish; Standard Test Species	Adult		NR	NR	NR	Not reported	Laboratory		NR		NR		NR	NR	Both	VIRGIN, D-rR	Flow-through	Fresh water	Lab	4	Active ingredient		0.5
1912-24-9	Atrazine	1279473	732816	1912249	6-Chloro-N-ethyl-N'-(1-methylethyl)-1,3,5-triazine-2,4-diamine	Not reported	Unmeasured	Not coded	>	99	NR	NR	Salmo salar	Atlantic Salmon	Animalia	Chordata	Vertebrata	Osteichthyes	Actinopterygii	Salmoniformes	Salmonidae	Salmo	salar		Fish; Standard Test Species; U.S. Threatened and Endangered Species	Smolt		NR	NR	NR	Not reported	Not reported		NC		NC		NC	NC	Not coded	153.1 MM	Flow-through	Fresh water	Lab	5	Active ingredient		0.5
1912-24-9	Atrazine	1340028	800996	1912249	6-Chloro-N-ethyl-N'-(1-methylethyl)-1,3,5-triazine-2,4-diamine	Not reported	Unmeasured	Not coded		98.0	NR	NR	Ceratophyllum demersum	Coon-Tail	Plantae	Magnoliophyta			Magnoliopsida	Nymphaeales	Ceratophyllaceae	Ceratophyllum	demersum		Flowers, Trees, Shrubs, Ferns	Not reported		NR	NR	NR	Not reported	Not reported		NC		NC		NC	NC	Not coded	NR	Renewal	Fresh water	Lab	5	Active ingredient		0.0005
1912-24-9	Atrazine	1340037	801006	1912249	6-Chloro-N-ethyl-N'-(1-methylethyl)-1,3,5-triazine-2,4-diamine	Not reported	Unmeasured	Not coded		98.0	NR	NR	Ceratophyllum demersum	Coon-Tail	Plantae	Magnoliophyta			Magnoliopsida	Nymphaeales	Ceratophyllaceae	Ceratophyllum	demersum		Flowers, Trees, Shrubs, Ferns	Not reported		NR	NR	NR	Not reported	Not reported		NC		NC		NC	NC	Not coded	NR	Renewal	Fresh water	Lab	5	Active ingredient		0.0005
1912-24-9	Atrazine	1340040	801009	1912249	6-Chloro-N-ethyl-N'-(1-methylethyl)-1,3,5-triazine-2,4-diamine	Not reported	Unmeasured	Not coded		98.0	NR	NR	Vallisneria natans	Eelgrass	Plantae	Magnoliophyta			Liliopsida	Hydrocharitales	Hydrocharitaceae	Vallisneria	natans		Flowers, Trees, Shrubs, Ferns	Not reported		NR	NR	NR	Not reported	Not reported		NC		NC		NC	NC	Not coded	NR	Renewal	Fresh water	Lab	4	Active ingredient		0.0005
1912-24-9	Atrazine	2161021	2317265	1912249	6-Chloro-N-ethyl-N'-(1-methylethyl)-1,3,5-triazine-2,4-diamine	Not reported	Measured	Not reported		98	NR	NR	Oryzias latipes	Japanese Medaka	Animalia	Chordata	Vertebrata	Osteichthyes	Actinopterygii	Beloniformes	Adrianichthyidae	Oryzias	latipes		Fish; Standard Test Species	Virgin		NR	NR	NR	Not reported	Laboratory		NR		0.57		0.64	g	Both	BREEDING PAIRS, D-rR	Renewal	Fresh water	Lab	4	Active ingredient		0.56
1912-24-9	Atrazine	2161021	2317272	1912249	6-Chloro-N-ethyl-N'-(1-methylethyl)-1,3,5-triazine-2,4-diamine	Not reported	Measured	Not reported		98	NR	NR	Oryzias latipes	Japanese Medaka	Animalia	Chordata	Vertebrata	Osteichthyes	Actinopterygii	Beloniformes	Adrianichthyidae	Oryzias	latipes		Fish; Standard Test Species	Virgin		NR	NR	NR	Not reported	Laboratory		NR		0.57		0.64	g	Both	BREEDING PAIRS, D-rR	Renewal	Fresh water	Lab	4	Active ingredient		0.56
1912-24-9	Atrazine	2161021	2317295	1912249	6-Chloro-N-ethyl-N'-(1-methylethyl)-1,3,5-triazine-2,4-diamine	Not reported	Measured	Not reported		98	NR	NR	Oryzias latipes	Japanese Medaka	Animalia	Chordata	Vertebrata	Osteichthyes	Actinopterygii	Beloniformes	Adrianichthyidae	Oryzias	latipes		Fish; Standard Test Species	Virgin		NR	NR	NR	Not reported	Laboratory		NR		0.57		0.64	g	Both	BREEDING PAIRS, D-rR	Renewal	Fresh water	Lab	4	Active ingredient		0.56
1912-24-9	Atrazine	2161021	2317274	1912249	6-Chloro-N-ethyl-N'-(1-methylethyl)-1,3,5-triazine-2,4-diamine	Not reported	Measured	Not reported		98	NR	NR	Oryzias latipes	Japanese Medaka	Animalia	Chordata	Vertebrata	Osteichthyes	Actinopterygii	Beloniformes	Adrianichthyidae	Oryzias	latipes		Fish; Standard Test Species	Virgin		NR	NR	NR	Not reported	Laboratory		NR		0.57		0.64	g	Both	BREEDING PAIRS, D-rR	Renewal	Fresh water	Lab	4	Active ingredient		0.56
1912-24-9	Atrazine	2161021	2317266	1912249	6-Chloro-N-ethyl-N'-(1-methylethyl)-1,3,5-triazine-2,4-diamine	Not reported	Measured	Not reported		98	NR	NR	Oryzias latipes	Japanese Medaka	Animalia	Chordata	Vertebrata	Osteichthyes	Actinopterygii	Beloniformes	Adrianichthyidae	Oryzias	latipes		Fish; Standard Test Species	Virgin		NR	NR	NR	Not reported	Laboratory		NR		0.57		0.64	g	Both	BREEDING PAIRS, D-rR	Renewal	Fresh water	Lab	4	Active ingredient		0.56
1912-24-9	Atrazine	2161021	2317263	1912249	6-Chloro-N-ethyl-N'-(1-methylethyl)-1,3,5-triazine-2,4-diamine	Not reported	Measured	Not reported		98	NR	NR	Oryzias latipes	Japanese Medaka	Animalia	Chordata	Vertebrata	Osteichthyes	Actinopterygii	Beloniformes	Adrianichthyidae	Oryzias	latipes		Fish; Standard Test Species	Virgin		NR	NR	NR	Not reported	Laboratory		NR		0.57		0.64	g	Both	BREEDING PAIRS, D-rR	Renewal	Fresh water	Lab	4	Active ingredient		0.56
1912-24-9	Atrazine	2161021	2317259	1912249	6-Chloro-N-ethyl-N'-(1-methylethyl)-1,3,5-triazine-2,4-diamine	Not reported	Measured	Not reported		98	NR	NR	Oryzias latipes	Japanese Medaka	Animalia	Chordata	Vertebrata	Osteichthyes	Actinopterygii	Beloniformes	Adrianichthyidae	Oryzias	latipes		Fish; Standard Test Species	Virgin		NR	NR	NR	Not reported	Laboratory		NR		0.57		0.64	g	Both	BREEDING PAIRS, D-rR	Renewal	Fresh water	Lab	4	Active ingredient		0.56
1912-24-9	Atrazine	2161021	2317242	1912249	6-Chloro-N-ethyl-N'-(1-methylethyl)-1,3,5-triazine-2,4-diamine	Not reported	Measured	Not reported		98	NR	NR	Oryzias latipes	Japanese Medaka	Animalia	Chordata	Vertebrata	Osteichthyes	Actinopterygii	Beloniformes	Adrianichthyidae	Oryzias	latipes		Fish; Standard Test Species	Virgin		NR	NR	NR	Not reported	Laboratory		NR		0.57		0.64	g	Both	BREEDING PAIRS, D-rR	Renewal	Fresh water	Lab	4	Active ingredient		0.56
1912-24-9	Atrazine	2161021	2317264	1912249	6-Chloro-N-ethyl-N'-(1-methylethyl)-1,3,5-triazine-2,4-diamine	Not reported	Measured	Not reported		98	NR	NR	Oryzias latipes	Japanese Medaka	Animalia	Chordata	Vertebrata	Osteichthyes	Actinopterygii	Beloniformes	Adrianichthyidae	Oryzias	latipes		Fish; Standard Test Species	Virgin		NR	NR	NR	Not reported	Laboratory		NR		0.57		0.64	g	Both	BREEDING PAIRS, D-rR	Renewal	Fresh water	Lab	4	Active ingredient		0.56
1912-24-9	Atrazine	2161021	2317261	1912249	6-Chloro-N-ethyl-N'-(1-methylethyl)-1,3,5-triazine-2,4-diamine	Not reported	Measured	Not reported		98	NR	NR	Oryzias latipes	Japanese Medaka	Animalia	Chordata	Vertebrata	Osteichthyes	Actinopterygii	Beloniformes	Adrianichthyidae	Oryzias	latipes		Fish; Standard Test Species	Virgin		NR	NR	NR	Not reported	Laboratory		NR		0.57		0.64	g	Both	BREEDING PAIRS, D-rR	Renewal	Fresh water	Lab	4	Active ingredient		0.56
1912-24-9	Atrazine	2161021	2317271	1912249	6-Chloro-N-ethyl-N'-(1-methylethyl)-1,3,5-triazine-2,4-diamine	Not reported	Measured	Not reported		98	NR	NR	Oryzias latipes	Japanese Medaka	Animalia	Chordata	Vertebrata	Osteichthyes	Actinopterygii	Beloniformes	Adrianichthyidae	Oryzias	latipes		Fish; Standard Test Species	Virgin		NR	NR	NR	Not reported	Laboratory		NR		0.57		0.64	g	Both	BREEDING PAIRS, D-rR	Renewal	Fresh water	Lab	4	Active ingredient		0.56
1912-24-9	Atrazine	2161021	2317241	1912249	6-Chloro-N-ethyl-N'-(1-methylethyl)-1,3,5-triazine-2,4-diamine	Not reported	Measured	Not reported		98	NR	NR	Oryzias latipes	Japanese Medaka	Animalia	Chordata	Vertebrata	Osteichthyes	Actinopterygii	Beloniformes	Adrianichthyidae	Oryzias	latipes		Fish; Standard Test Species	Virgin		NR	NR	NR	Not reported	Laboratory		NR		0.57		0.64	g	Both	BREEDING PAIRS, D-rR	Renewal	Fresh water	Lab	4	Active ingredient		0.56
1912-24-9	Atrazine	2161021	2317267	1912249	6-Chloro-N-ethyl-N'-(1-methylethyl)-1,3,5-triazine-2,4-diamine	Not reported	Measured	Not reported		98	NR	NR	Oryzias latipes	Japanese Medaka	Animalia	Chordata	Vertebrata	Osteichthyes	Actinopterygii	Beloniformes	Adrianichthyidae	Oryzias	latipes		Fish; Standard Test Species	Virgin		NR	NR	NR	Not reported	Laboratory		NR		0.57		0.64	g	Both	BREEDING PAIRS, D-rR	Renewal	Fresh water	Lab	4	Active ingredient		0.56
1912-24-9	Atrazine	2161021	2317260	1912249	6-Chloro-N-ethyl-N'-(1-methylethyl)-1,3,5-triazine-2,4-diamine	Not reported	Measured	Not reported		98	NR	NR	Oryzias latipes	Japanese Medaka	Animalia	Chordata	Vertebrata	Osteichthyes	Actinopterygii	Beloniformes	Adrianichthyidae	Oryzias	latipes		Fish; Standard Test Species	Virgin		NR	NR	NR	Not reported	Laboratory		NR		0.57		0.64	g	Both	BREEDING PAIRS, D-rR	Renewal	Fresh water	Lab	4	Active ingredient		0.56
1912-24-9	Atrazine	2161021	2317256	1912249	6-Chloro-N-ethyl-N'-(1-methylethyl)-1,3,5-triazine-2,4-diamine	Not reported	Measured	Not reported		98	NR	NR	Oryzias latipes	Japanese Medaka	Animalia	Chordata	Vertebrata	Osteichthyes	Actinopterygii	Beloniformes	Adrianichthyidae	Oryzias	latipes		Fish; Standard Test Species	Virgin		NR	NR	NR	Not reported	Laboratory		NR		0.57		0.64	g	Both	BREEDING PAIRS, D-rR	Renewal	Fresh water	Lab	4	Active ingredient		0.56
1912-24-9	Atrazine	2161021	2317243	1912249	6-Chloro-N-ethyl-N'-(1-methylethyl)-1,3,5-triazine-2,4-diamine	Not reported	Measured	Not reported		98	NR	NR	Oryzias latipes	Japanese Medaka	Animalia	Chordata	Vertebrata	Osteichthyes	Actinopterygii	Beloniformes	Adrianichthyidae	Oryzias	latipes		Fish; Standard Test Species	Virgin		NR	NR	NR	Not reported	Laboratory		NR		0.57		0.64	g	Both	BREEDING PAIRS, D-rR	Renewal	Fresh water	Lab	4	Active ingredient		0.56
1912-24-9	Atrazine	2161021	2317258	1912249	6-Chloro-N-ethyl-N'-(1-methylethyl)-1,3,5-triazine-2,4-diamine	Not reported	Measured	Not reported		98	NR	NR	Oryzias latipes	Japanese Medaka	Animalia	Chordata	Vertebrata	Osteichthyes	Actinopterygii	Beloniformes	Adrianichthyidae	Oryzias	latipes		Fish; Standard Test Species	Virgin		NR	NR	NR	Not reported	Laboratory		NR		0.57		0.64	g	Both	BREEDING PAIRS, D-rR	Renewal	Fresh water	Lab	4	Active ingredient		0.56
1912-24-9	Atrazine	2161021	2317262	1912249	6-Chloro-N-ethyl-N'-(1-methylethyl)-1,3,5-triazine-2,4-diamine	Not reported	Measured	Not reported		98	NR	NR	Oryzias latipes	Japanese Medaka	Animalia	Chordata	Vertebrata	Osteichthyes	Actinopterygii	Beloniformes	Adrianichthyidae	Oryzias	latipes		Fish; Standard Test Species	Virgin		NR	NR	NR	Not reported	Laboratory		NR		0.57		0.64	g	Both	BREEDING PAIRS, D-rR	Renewal	Fresh water	Lab	4	Active ingredient		0.56
1912-24-9	Atrazine	2161021	2317257	1912249	6-Chloro-N-ethyl-N'-(1-methylethyl)-1,3,5-triazine-2,4-diamine	Not reported	Measured	Not reported		98	NR	NR	Oryzias latipes	Japanese Medaka	Animalia	Chordata	Vertebrata	Osteichthyes	Actinopterygii	Beloniformes	Adrianichthyidae	Oryzias	latipes		Fish; Standard Test Species	Virgin		NR	NR	NR	Not reported	Laboratory		NR		0.57		0.64	g	Both	BREEDING PAIRS, D-rR	Renewal	Fresh water	Lab	4	Active ingredient		0.56
1912-24-9	Atrazine	2161021	2317273	1912249	6-Chloro-N-ethyl-N'-(1-methylethyl)-1,3,5-triazine-2,4-diamine	Not reported	Measured	Not reported		98	NR	NR	Oryzias latipes	Japanese Medaka	Animalia	Chordata	Vertebrata	Osteichthyes	Actinopterygii	Beloniformes	Adrianichthyidae	Oryzias	latipes		Fish; Standard Test Species	Virgin		NR	NR	NR	Not reported	Laboratory		NR		0.57		0.64	g	Both	BREEDING PAIRS, D-rR	Renewal	Fresh water	Lab	4	Active ingredient		0.56
1912-24-9	Atrazine	1254225	703013	1912249	6-Chloro-N-ethyl-N'-(1-methylethyl)-1,3,5-triazine-2,4-diamine	Not reported	Measured	Not coded	>	99	NR	NR	Salmo salar	Atlantic Salmon	Animalia	Chordata	Vertebrata	Osteichthyes	Actinopterygii	Salmoniformes	Salmonidae	Salmo	salar		Fish; Standard Test Species; U.S. Threatened and Endangered Species	Smolt		NR	NR	NR	Not reported	Not reported		NC		NC		NC	NC	Not coded	166.6 MM	Renewal	Fresh water	Lab	5	Active ingredient		0.76
1912-24-9	Atrazine	2190414	2381636	1912249	6-Chloro-N-ethyl-N'-(1-methylethyl)-1,3,5-triazine-2,4-diamine	Not reported	Measured	Organization for Economic Cooperation and Development		98.5	NR	NR	Danio rerio	Zebra Danio	Animalia	Chordata	Vertebrata	Osteichthyes	Actinopterygii	Cypriniformes	Cyprinidae	Danio	rerio		Fish; Standard Test Species	Adult		NR	NR	NR	Not reported	Laboratory		NR		NR		NR	NR	Not reported	NR	Static	Fresh water	Lab	6	Active ingredient		0.9
1912-24-9	Atrazine	1242834	235245	1912249	6-Chloro-N-ethyl-N'-(1-methylethyl)-1,3,5-triazine-2,4-diamine	Not reported	Measured	Not coded		NR	NR	NR	Xenopus laevis	African Clawed Frog	Animalia	Chordata	Vertebrata		Amphibia	Anura	Pipidae	Xenopus	laevis		Amphibians; Standard Test Species; U.S. Invasive Species	Tadpole		96	NR	NR	Hour(s)	Wild		NC		NC		NC	NC	Male	MALES	Static	Fresh water	Lab	4	Active ingredient		0.91
1912-24-9	Atrazine	1254487	703312	1912249	6-Chloro-N-ethyl-N'-(1-methylethyl)-1,3,5-triazine-2,4-diamine	Not reported	Measured	Not coded		NR	NR	NR	Xenopus laevis	African Clawed Frog	Animalia	Chordata	Vertebrata		Amphibia	Anura	Pipidae	Xenopus	laevis		Amphibians; Standard Test Species; U.S. Invasive Species	Tadpole		96	NR	NR	Hour(s)	Wild		NC		NC		NC	NC	Both	FEMALE	Static	Fresh water	Lab	4	Active ingredient		0.91
1912-24-9	Atrazine	1254486	703311	1912249	6-Chloro-N-ethyl-N'-(1-methylethyl)-1,3,5-triazine-2,4-diamine	Not reported	Measured	Not coded		NR	NR	NR	Xenopus laevis	African Clawed Frog	Animalia	Chordata	Vertebrata		Amphibia	Anura	Pipidae	Xenopus	laevis		Amphibians; Standard Test Species; U.S. Invasive Species	Tadpole		96	NR	NR	Hour(s)	Wild		NC		NC		NC	NC	Both	MALE	Static	Fresh water	Lab	4	Active ingredient		0.91
1912-24-9	Atrazine	1242836	235247	1912249	6-Chloro-N-ethyl-N'-(1-methylethyl)-1,3,5-triazine-2,4-diamine	Not reported	Measured	Not coded		NR	NR	NR	Xenopus laevis	African Clawed Frog	Animalia	Chordata	Vertebrata		Amphibia	Anura	Pipidae	Xenopus	laevis		Amphibians; Standard Test Species; U.S. Invasive Species	Tadpole		96	NR	NR	Hour(s)	Wild		NC		NC		NC	NC	Female	NR	Static	Fresh water	Lab	4	Active ingredient		0.91
1912-24-9	Atrazine	1339912	800869	1912249	6-Chloro-N-ethyl-N'-(1-methylethyl)-1,3,5-triazine-2,4-diamine	Pestanal grade	Unmeasured	Not coded		NR	NR	NR	Chlorella sp.	Green Algae	Plantae	Chlorophyta			Chlorophyceae	Chlorococcales	Oocystaceae	Chlorella	sp.		Algae	Not reported		NR	NR	NR	Not reported	Not reported		NC		NC		NC	NC	Not coded	NR	Renewal	Fresh water	Lab	4	Active ingredient		1.0
1912-24-9	Atrazine	2095714	2175844	1912249	6-Chloro-N-ethyl-N'-(1-methylethyl)-1,3,5-triazine-2,4-diamine	Technical grade, technical product, technical formulation	Unmeasured	Not reported		98	NR	NR	Rhinella arenarum	Argentine Toad	Animalia	Chordata	Vertebrata		Amphibia	Anura	Bufonidae	Rhinella	arenarum		Amphibians	Tadpole		25	NR	NR	Stage	Wild		NR		NR		NR	NR	Not reported	NR	Renewal	Fresh water	Lab	7	Active ingredient		1
1912-24-9	Atrazine	2095714	2175691	1912249	6-Chloro-N-ethyl-N'-(1-methylethyl)-1,3,5-triazine-2,4-diamine	Technical grade, technical product, technical formulation	Unmeasured	Not reported		98	NR	NR	Rhinella arenarum	Argentine Toad	Animalia	Chordata	Vertebrata		Amphibia	Anura	Bufonidae	Rhinella	arenarum		Amphibians	Tadpole		25	NR	NR	Stage	Wild		NR		NR		NR	NR	Not reported	NR	Renewal	Fresh water	Lab	7	Active ingredient		1
1912-24-9	Atrazine	2095714	2175720	1912249	6-Chloro-N-ethyl-N'-(1-methylethyl)-1,3,5-triazine-2,4-diamine	Technical grade, technical product, technical formulation	Unmeasured	Not reported		98	NR	NR	Rhinella arenarum	Argentine Toad	Animalia	Chordata	Vertebrata		Amphibia	Anura	Bufonidae	Rhinella	arenarum		Amphibians	Tadpole		25	NR	NR	Stage	Wild		NR		NR		NR	NR	Not reported	NR	Renewal	Fresh water	Lab	7	Active ingredient		1
1912-24-9	Atrazine	2095714	2175721	1912249	6-Chloro-N-ethyl-N'-(1-methylethyl)-1,3,5-triazine-2,4-diamine	Technical grade, technical product, technical formulation	Unmeasured	Not reported		98	NR	NR	Rhinella arenarum	Argentine Toad	Animalia	Chordata	Vertebrata		Amphibia	Anura	Bufonidae	Rhinella	arenarum		Amphibians	Tadpole		25	NR	NR	Stage	Wild		NR		NR		NR	NR	Not reported	NR	Renewal	Fresh water	Lab	7	Active ingredient		1
1912-24-9	Atrazine	1321793	780765	1912249	6-Chloro-N-ethyl-N'-(1-methylethyl)-1,3,5-triazine-2,4-diamine	Not reported	Unmeasured	Not coded		97.4	NR	NR	Xenopus laevis	African Clawed Frog	Animalia	Chordata	Vertebrata		Amphibia	Anura	Pipidae	Xenopus	laevis		Amphibians; Standard Test Species; U.S. Invasive Species	Tadpole		49	NR	NR	Nieuwkoop-faber-stage	Not reported		NC		NC		NC	NC	Not coded	MALE,ZZ MALE COHORT	Renewal	Fresh water	Lab	3	Active ingredient		1
1912-24-9	Atrazine	2190145	2380631	1912249	6-Chloro-N-ethyl-N'-(1-methylethyl)-1,3,5-triazine-2,4-diamine	Not reported	Unmeasured	Not reported	>=	97.0	NR	NR	Danio rerio	Zebra Danio	Animalia	Chordata	Vertebrata	Osteichthyes	Actinopterygii	Cypriniformes	Cyprinidae	Danio	rerio		Fish; Standard Test Species	Embryo		2	NR	NR	Hours post fertilization	Laboratory		NR		NR		NR	NR	Not reported	NR	Renewal	Fresh water	Lab	6	Active ingredient		0.001/
1912-24-9	Atrazine	2190145	2380628	1912249	6-Chloro-N-ethyl-N'-(1-methylethyl)-1,3,5-triazine-2,4-diamine	Not reported	Unmeasured	Not reported	>=	97.0	NR	NR	Danio rerio	Zebra Danio	Animalia	Chordata	Vertebrata	Osteichthyes	Actinopterygii	Cypriniformes	Cyprinidae	Danio	rerio		Fish; Standard Test Species	Embryo		2	NR	NR	Hours post fertilization	Laboratory		NR		NR		NR	NR	Not reported	NR	Renewal	Fresh water	Lab	6	Active ingredient		0.001
1912-24-9	Atrazine	2163344	2316146	1912249	6-Chloro-N-ethyl-N'-(1-methylethyl)-1,3,5-triazine-2,4-diamine	Not reported	Unmeasured values (some measured values reported in article)	United States Environmental Protection Agency		98	NR	NR	Poecilia reticulata	Guppy	Animalia	Chordata	Vertebrata	Osteichthyes	Actinopterygii	Cyprinodontiformes	Poeciliidae	Poecilia	reticulata		Fish; Standard Test Species	Adult		NR	NR	NR	Not reported	Wild		NR		NR		NR	NR	Female	NR	Renewal	Fresh water	Lab	4	Active ingredient		1/
1912-24-9	Atrazine	1328717	788235	1912249	6-Chloro-N-ethyl-N'-(1-methylethyl)-1,3,5-triazine-2,4-diamine	Not reported	Measured	Not coded		98	NR	NR	Salmo salar	Atlantic Salmon	Animalia	Chordata	Vertebrata	Osteichthyes	Actinopterygii	Salmoniformes	Salmonidae	Salmo	salar		Fish; Standard Test Species; U.S. Threatened and Endangered Species	Yolk sac larvae, sac larvae		21	NR	NR	Days post-hatch	Not reported		NC		NC		NC	NC	Not coded	>0.182 TO <0.189 G,WTAT FROM GRAPH	Renewal	Fresh water	Lab	3	Active ingredient		1.0
1912-24-9	Atrazine	1282890	736643	1912249	6-Chloro-N-ethyl-N'-(1-methylethyl)-1,3,5-triazine-2,4-diamine	Not reported	Not reported	Not coded		NR	NR	NR	Lemna minor	Duckweed	Plantae	Magnoliophyta			Liliopsida	Arales	Lemnaceae	Lemna	minor		Flowers, Trees, Shrubs, Ferns; Standard Test Species; U.S. Invasive Species	Not reported		NR	NR	NR	Not reported	Not reported		NC		NC		NC	NC	Not coded	NR	Static	Fresh water	Lab	4	Active ingredient		1
1912-24-9	Atrazine	1282889	736642	1912249	6-Chloro-N-ethyl-N'-(1-methylethyl)-1,3,5-triazine-2,4-diamine	Not reported	Not reported	Not coded		NR	NR	NR	Lemna minor	Duckweed	Plantae	Magnoliophyta			Liliopsida	Arales	Lemnaceae	Lemna	minor		Flowers, Trees, Shrubs, Ferns; Standard Test Species; U.S. Invasive Species	Not reported		NR	NR	NR	Not reported	Not reported		NC		NC		NC	NC	Not coded	NR	Static	Fresh water	Lab	4	Active ingredient		1
1912-24-9	Atrazine	2103556	2189402	1912249	6-Chloro-N-ethyl-N'-(1-methylethyl)-1,3,5-triazine-2,4-diamine	Agricultural grade	Unmeasured	Not reported		42.6	NR	NR	Libellula luctuosa	Widow Skimmer Dragonfly	Animalia	Arthropoda	Hexapoda		Insecta	Odonata	Libellulidae	Libellula	luctuosa		Insects/Spiders	Larva		NR	NR	NR	Not reported	Wild		NR		NR		NR	NR	Not reported	LARGE	Static	Fresh water	Lab	4	Active ingredient		1
1912-24-9	Atrazine	2163425	2316419	1912249	6-Chloro-N-ethyl-N'-(1-methylethyl)-1,3,5-triazine-2,4-diamine	Not reported	Unmeasured	Not reported		99	NR	NR	Chironomus tentans	Midge	Animalia	Arthropoda	Hexapoda		Insecta	Diptera	Chironomidae	Chironomus	tentans		Insects/Spiders; Standard Test Species	Larva		4	NR	NR	Instar	Laboratory		NR		NR		NR	NR	Not reported	NR	Static	Fresh water	Lab	5	Active ingredient		1
1912-24-9	Atrazine	1275484	726811	1912249	6-Chloro-N-ethyl-N'-(1-methylethyl)-1,3,5-triazine-2,4-diamine	Not reported	Unmeasured	Not coded		99	NR	NR	Chironomus tentans	Midge	Animalia	Arthropoda	Hexapoda		Insecta	Diptera	Chironomidae	Chironomus	tentans		Insects/Spiders; Standard Test Species	Larva		4	NR	NR	Instar	Not reported		NC		NC		NC	NC	Not coded	NR	Static	Fresh water	Lab	5	Active ingredient		1
1912-24-9	Atrazine	1275482	726809	1912249	6-Chloro-N-ethyl-N'-(1-methylethyl)-1,3,5-triazine-2,4-diamine	Not reported	Unmeasured	Not coded		99	NR	NR	Chironomus tentans	Midge	Animalia	Arthropoda	Hexapoda		Insecta	Diptera	Chironomidae	Chironomus	tentans		Insects/Spiders; Standard Test Species	Larva		4	NR	NR	Instar	Not reported		NC		NC		NC	NC	Not coded	NR	Static	Fresh water	Lab	5	Active ingredient		1
1912-24-9	Atrazine	1283509	737434	1912249	6-Chloro-N-ethyl-N'-(1-methylethyl)-1,3,5-triazine-2,4-diamine	Not reported	Measured	Not coded		NR	NR	NR	Salmo salar	Atlantic Salmon	Animalia	Chordata	Vertebrata	Osteichthyes	Actinopterygii	Salmoniformes	Salmonidae	Salmo	salar		Fish; Standard Test Species; U.S. Threatened and Endangered Species	Not reported		NR	NR	NR	Not reported	Not reported		NC		NC		NC	NC	Not coded	148.3 MM	Flow-through	Fresh water	Lab	3	Active ingredient		1.01
1912-24-9	Atrazine	2095882	2175976	1912249	6-Chloro-N-ethyl-N'-(1-methylethyl)-1,3,5-triazine-2,4-diamine	Technical grade, technical product, technical formulation	Unmeasured	Not reported	>	98	NR	NR	Batrachochytrium dendrobatidis	Fungus	Fungi	Chytridiomycota			Chytridiomycetes	Chytridiales		Batrachochytrium	dendrobatidis		Fungi	Not reported		NR	NR	NR	Not reported	Laboratory		NR		NR		NR	NR	Not reported	ISOLATE SRS 812	Static	Fresh water	Lab	6	Active ingredient		1.06
1912-24-9	Atrazine	1339251	800149	1912249	6-Chloro-N-ethyl-N'-(1-methylethyl)-1,3,5-triazine-2,4-diamine	Analytical grade	Unmeasured	Not coded		NR	NR	NR	Nephroselmis pyriformis	Algae	Plantae	Prasinophyta			Prasinophyceae	Pyramimonadales	Polyblepharidaceae	Nephroselmis	pyriformis		Algae	Exponential growth phase (log)		NR	NR	NR	Not reported	Not reported		NC		NC		NC	NC	Not coded	800000 CELLS PER ML	Static	Fresh water	Lab	NR	Active ingredient		1.1
1912-24-9	Atrazine	2095911	2176071	1912249	6-Chloro-N-ethyl-N'-(1-methylethyl)-1,3,5-triazine-2,4-diamine	Technical grade, technical product, technical formulation	Unmeasured	Not reported		96.2	NR	NR	Algae	Algae	Plantae							Algae			Algae	Not reported		NR	NR	NR	Not reported	Wild		NR		NR		NR	NR	Not reported	PERIPHYTON COMMUNITY, UNIVERSITY OF GUELPH MICROCOSM	Static	Fresh water	Lab	7	Active ingredient		1.2
1912-24-9	Atrazine	1339794	800736	1912249	6-Chloro-N-ethyl-N'-(1-methylethyl)-1,3,5-triazine-2,4-diamine	Not reported	Measured	Not coded		NR	NR	NR	Lithobates pipiens	Leopard Frog	Animalia	Chordata	Vertebrata		Amphibia	Anura	Ranidae	Lithobates	pipiens		Amphibians; Standard Test Species	Tadpole		25	NR	NR	Gosner stage	Not reported		NC		NC		NC	NC	Not coded	FEMALE,EGG BROODS COLLECTED FROM/	Renewal	Fresh water	Lab	3	Active ingredient		1.21
1912-24-9	Atrazine	1340116	801108	1912249	6-Chloro-N-ethyl-N'-(1-methylethyl)-1,3,5-triazine-2,4-diamine	Not reported	Measured	Not coded		98	NR	NR	Xenopus laevis	African Clawed Frog	Animalia	Chordata	Vertebrata		Amphibia	Anura	Pipidae	Xenopus	laevis		Amphibians; Standard Test Species; U.S. Invasive Species	Tadpole		NR	3	4	Days post fertilization	Not reported		NC		NC		NC	NC	Not coded	FREE SWIMMING AND EATING STAGE, GS/	Renewal	Fresh water	Lab	2	Active ingredient		1.32
1912-24-9	Atrazine	1339956	800920	1912249	6-Chloro-N-ethyl-N'-(1-methylethyl)-1,3,5-triazine-2,4-diamine	Not reported	Measured	Not coded		97.1	NR	NR	Lithobates pipiens	Leopard Frog	Animalia	Chordata	Vertebrata		Amphibia	Anura	Ranidae	Lithobates	pipiens		Amphibians; Standard Test Species	Tadpole		27	NR	NR	Gosner stage	Not reported		NC		NC		NC	NC	Not coded	0.89 TO 0.98 G,WTAT	Lentic	Fresh water	Field artificial	3	Active ingredient		NR
1912-24-9	Atrazine	1339962	800927	1912249	6-Chloro-N-ethyl-N'-(1-methylethyl)-1,3,5-triazine-2,4-diamine	Not reported	Measured	Not coded		97.1	NR	NR	Lithobates pipiens	Leopard Frog	Animalia	Chordata	Vertebrata		Amphibia	Anura	Ranidae	Lithobates	pipiens		Amphibians; Standard Test Species	Tadpole		27	NR	NR	Gosner stage	Not reported		NC		NC		NC	NC	Not coded	0.98 G,WTAT	Lentic	Fresh water	Field artificial	3	Active ingredient		NR
1912-24-9	Atrazine	1339952	800915	1912249	6-Chloro-N-ethyl-N'-(1-methylethyl)-1,3,5-triazine-2,4-diamine	Not reported	Measured	Not coded		97.1	NR	NR	Lithobates pipiens	Leopard Frog	Animalia	Chordata	Vertebrata		Amphibia	Anura	Ranidae	Lithobates	pipiens		Amphibians; Standard Test Species	Tadpole		27	NR	NR	Gosner stage	Not reported		NC		NC		NC	NC	Not coded	0.89 G,WTAT	Lentic	Fresh water	Field artificial	3	Active ingredient		NR
1912-24-9	Atrazine	1339954	800918	1912249	6-Chloro-N-ethyl-N'-(1-methylethyl)-1,3,5-triazine-2,4-diamine	Not reported	Measured	Not coded		97.1	NR	NR	Lithobates pipiens	Leopard Frog	Animalia	Chordata	Vertebrata		Amphibia	Anura	Ranidae	Lithobates	pipiens		Amphibians; Standard Test Species	Tadpole		27	NR	NR	Gosner stage	Not reported		NC		NC		NC	NC	Not coded	0.98 G,WTAT	Lentic	Fresh water	Field artificial	3	Active ingredient		NR
1912-24-9	Atrazine	1340390	801415	1912249	6-Chloro-N-ethyl-N'-(1-methylethyl)-1,3,5-triazine-2,4-diamine	Not reported	Measured	Not coded		NR	NR	NR	Lithobates pipiens	Leopard Frog	Animalia	Chordata	Vertebrata		Amphibia	Anura	Ranidae	Lithobates	pipiens		Amphibians; Standard Test Species	Not reported		NR	NR	NR	Not reported	Not reported		NC		NC		NC	NC	Not coded	4.41 G,WTINT, 38.05 SNOUT-VENT/	Renewal	Fresh water	Lab	2	Active ingredient		NR
1912-24-9	Atrazine	2109561	2200099	1912249	6-Chloro-N-ethyl-N'-(1-methylethyl)-1,3,5-triazine-2,4-diamine	Not reported	Measured	Not reported		99	NR	NR	Xenopus laevis	African Clawed Frog	Animalia	Chordata	Vertebrata		Amphibia	Anura	Pipidae	Xenopus	laevis		Amphibians; Standard Test Species; U.S. Invasive Species	Tadpole		55	NR	NR	Nieuwkoop-faber-stage	Commercial		NR		NR		NR	NR	Both	NR	Renewal	Fresh water	Lab	4	Active ingredient		1.8
1912-24-9	Atrazine	2109561	2200093	1912249	6-Chloro-N-ethyl-N'-(1-methylethyl)-1,3,5-triazine-2,4-diamine	Not reported	Measured	Not reported		99	NR	NR	Xenopus laevis	African Clawed Frog	Animalia	Chordata	Vertebrata		Amphibia	Anura	Pipidae	Xenopus	laevis		Amphibians; Standard Test Species; U.S. Invasive Species	Tadpole		55	NR	NR	Nieuwkoop-faber-stage	Commercial		NR		NR		NR	NR	Both	NR	Renewal	Fresh water	Lab	4	Active ingredient		1.8
1912-24-9	Atrazine	2109561	2200098	1912249	6-Chloro-N-ethyl-N'-(1-methylethyl)-1,3,5-triazine-2,4-diamine	Not reported	Measured	Not reported		99	NR	NR	Xenopus laevis	African Clawed Frog	Animalia	Chordata	Vertebrata		Amphibia	Anura	Pipidae	Xenopus	laevis		Amphibians; Standard Test Species; U.S. Invasive Species	Tadpole		55	NR	NR	Nieuwkoop-faber-stage	Commercial		NR		NR		NR	NR	Both	NR	Renewal	Fresh water	Lab	4	Active ingredient		1.8
1912-24-9	Atrazine	2109561	2200168	1912249	6-Chloro-N-ethyl-N'-(1-methylethyl)-1,3,5-triazine-2,4-diamine	Not reported	Measured	Not reported		99	NR	NR	Xenopus laevis	African Clawed Frog	Animalia	Chordata	Vertebrata		Amphibia	Anura	Pipidae	Xenopus	laevis		Amphibians; Standard Test Species; U.S. Invasive Species	Tadpole		55	NR	NR	Nieuwkoop-faber-stage	Commercial		NR		NR		NR	NR	Both	NR	Renewal	Fresh water	Lab	4	Active ingredient		1.8
1912-24-9	Atrazine	1339252	800150	1912249	6-Chloro-N-ethyl-N'-(1-methylethyl)-1,3,5-triazine-2,4-diamine	Analytical grade	Unmeasured	Not coded		NR	NR	NR	Nephroselmis pyriformis	Algae	Plantae	Prasinophyta			Prasinophyceae	Pyramimonadales	Polyblepharidaceae	Nephroselmis	pyriformis		Algae	Exponential growth phase (log)		NR	NR	NR	Not reported	Not reported		NC		NC		NC	NC	Not coded	800000 CELLS PER ML	Static	Fresh water	Lab	NR	Active ingredient		1.96
1912-24-9	Atrazine	2095923	2176175	1912249	6-Chloro-N-ethyl-N'-(1-methylethyl)-1,3,5-triazine-2,4-diamine	Technical grade, technical product, technical formulation	Unmeasured	Not reported		96.2	NR	NR	Algae	Algae	Plantae							Algae			Algae	Not reported		NR	NR	NR	Not reported	Wild		NR		NR		NR	NR	Not reported	PERIPHYTON COMMUNITY, LONG BRANCH STREAM MICROCOSM	Static	Fresh water	Lab	7	Active ingredient		2.0
1912-24-9	Atrazine	1255794	705069	1912249	6-Chloro-N-ethyl-N'-(1-methylethyl)-1,3,5-triazine-2,4-diamine	Pestanal grade	Unmeasured	Not coded		NR	NR	NR	Staurodesmus convergens	Green Algae	Plantae	Charophyta			Conjugatophyceae	Desmidiales	Desmidiaceae	Staurodesmus	convergens		Algae	Not reported		NR	14	28	Day(s)	Not reported		NC		NC		NC	NC	Not coded	NR	Static	Fresh water	Lab	NR	Active ingredient		2.0
1912-24-9	Atrazine	1255784	705054	1912249	6-Chloro-N-ethyl-N'-(1-methylethyl)-1,3,5-triazine-2,4-diamine	Pestanal grade	Unmeasured	Not coded		NR	NR	NR	Eudorina elegans	Green Algae	Plantae	Chlorophyta			Chlorophyceae	Volvocales	Volvocaceae	Eudorina	elegans		Algae	Not reported		NR	14	28	Day(s)	Not reported		NC		NC		NC	NC	Not coded	NR	Static	Fresh water	Lab	NR	Active ingredient		2.0
1912-24-9	Atrazine	1238655	225554	1912249	6-Chloro-N-ethyl-N'-(1-methylethyl)-1,3,5-triazine-2,4-diamine	Technical grade, technical product, technical formulation	Measured	Not coded		97.1	NR	NR	Pseudokirchneriella subcapitata	Green Algae	Plantae	Chlorophyta			Chlorophyceae	Chlorococcales	Scenedesmaceae	Pseudokirchneriella	subcapitata		Algae; Standard Test Species	Not reported		NR	NR	NR	Not reported	Not reported		NC		NC		NC	NC	Not coded	0.3E+4 CELLS/ML, STRAIN 1648	Static	Fresh water	Lab	NR	Active ingredient		0.0020
1912-24-9	Atrazine	1255782	705051	1912249	6-Chloro-N-ethyl-N'-(1-methylethyl)-1,3,5-triazine-2,4-diamine	Pestanal grade	Unmeasured	Not coded		NR	NR	NR	Chlorella vulgaris	Green Algae	Plantae	Chlorophyta			Chlorophyceae	Chlorococcales	Oocystaceae	Chlorella	vulgaris		Algae; Standard Test Species	Not reported		NR	14	28	Day(s)	Not reported		NC		NC		NC	NC	Not coded	STRAIN SAG211-11B	Static	Fresh water	Lab	NR	Active ingredient		2.0
1912-24-9	Atrazine	2190414	2381639	1912249	6-Chloro-N-ethyl-N'-(1-methylethyl)-1,3,5-triazine-2,4-diamine	Not reported	Measured	Organization for Economic Cooperation and Development		98.5	NR	NR	Danio rerio	Zebra Danio	Animalia	Chordata	Vertebrata	Osteichthyes	Actinopterygii	Cypriniformes	Cyprinidae	Danio	rerio		Fish; Standard Test Species	Adult		NR	NR	NR	Not reported	Laboratory		NR		NR		NR	NR	Not reported	NR	Static	Fresh water	Lab	6	Active ingredient		2.0
1912-24-9	Atrazine	2190414	2381652	1912249	6-Chloro-N-ethyl-N'-(1-methylethyl)-1,3,5-triazine-2,4-diamine	Not reported	Measured	Organization for Economic Cooperation and Development		98.5	NR	NR	Danio rerio	Zebra Danio	Animalia	Chordata	Vertebrata	Osteichthyes	Actinopterygii	Cypriniformes	Cyprinidae	Danio	rerio		Fish; Standard Test Species	Adult		NR	NR	NR	Not reported	Laboratory		NR		NR		NR	NR	Not reported	NR	Static	Fresh water	Lab	6	Active ingredient		2.0
1912-24-9	Atrazine	2169651	2333303	1912249	6-Chloro-N-ethyl-N'-(1-methylethyl)-1,3,5-triazine-2,4-diamine	Not reported	Unmeasured	Not reported	>	99	NR	NR	Salmo trutta	Brown Trout	Animalia	Chordata	Vertebrata	Osteichthyes	Actinopterygii	Salmoniformes	Salmonidae	Salmo	trutta		Fish; Standard Test Species; U.S. Invasive Species	Mature		NR	NR	NR	Not reported	Laboratory		0.89		NR		NR	kg	Female	40.5 CM	Flow-through	Fresh water	Lab	4	Active ingredient		2.0
1912-24-9	Atrazine	1254227	703016	1912249	6-Chloro-N-ethyl-N'-(1-methylethyl)-1,3,5-triazine-2,4-diamine	Not reported	Unmeasured	Not coded	>	99	NR	NR	Salmo salar	Atlantic Salmon	Animalia	Chordata	Vertebrata	Osteichthyes	Actinopterygii	Salmoniformes	Salmonidae	Salmo	salar		Fish; Standard Test Species; U.S. Threatened and Endangered Species	Smolt		NR	NR	NR	Not reported	Not reported		NC		NC		NC	NC	Not coded	144.9 MM	Renewal	Fresh water	Lab	5	Active ingredient		2
1912-24-9	Atrazine	2095924	2176189	1912249	6-Chloro-N-ethyl-N'-(1-methylethyl)-1,3,5-triazine-2,4-diamine	Technical grade, technical product, technical formulation	Unmeasured	Not reported		96.2	NR	NR	Algae	Algae	Plantae							Algae			Algae	Not reported		NR	NR	NR	Not reported	Wild		NR		NR		NR	NR	Not reported	PERIPHYTON COMMUNITY, LONG BRANCH STREAM MICROCOSM	Static	Fresh water	Lab	7	Active ingredient		2.1/
1912-24-9	Atrazine	1236880	238285	1912249	6-Chloro-N-ethyl-N'-(1-methylethyl)-1,3,5-triazine-2,4-diamine	Not reported	Unmeasured	Not coded		NR	NR	NR	Algae	Algae	Plantae							Algae			Algae	Not reported		NR	NR	NR	Not reported	Wild		NC		NC		NC	NC	Not reported	PHYTOPLANKTON, >=30 TAXA	Static	Fresh water	Lab	9	Active ingredient	~	10/
1912-24-9	Atrazine	1236881	238286	1912249	6-Chloro-N-ethyl-N'-(1-methylethyl)-1,3,5-triazine-2,4-diamine	Not reported	Unmeasured	Not coded		NR	NR	NR	Algae	Algae	Plantae							Algae			Algae	Not reported		NR	NR	NR	Not reported	Wild		NC		NC		NC	NC	Not reported	PHYTOPLANKTON, >=30 TAXA	Static	Fresh water	Lab	9	Active ingredient	~	10/
1912-24-9	Atrazine	1236883	238288	1912249	6-Chloro-N-ethyl-N'-(1-methylethyl)-1,3,5-triazine-2,4-diamine	Not reported	Unmeasured	Not coded		NR	NR	NR	Algae	Algae	Plantae							Algae			Algae	Not reported		NR	NR	NR	Not reported	Wild		NC		NC		NC	NC	Not reported	PHYTOPLANKTON, >=30 TAXA	Static	Fresh water	Lab	9	Active ingredient	~	10/
1912-24-9	Atrazine	1236882	238287	1912249	6-Chloro-N-ethyl-N'-(1-methylethyl)-1,3,5-triazine-2,4-diamine	Not reported	Unmeasured	Not coded		NR	NR	NR	Algae	Algae	Plantae							Algae			Algae	Not reported		NR	NR	NR	Not reported	Wild		NC		NC		NC	NC	Not reported	PHYTOPLANKTON, >=30 TAXA	Static	Fresh water	Lab	9	Active ingredient	~	10/
1912-24-9	Atrazine	1280161	733570	1912249	6-Chloro-N-ethyl-N'-(1-methylethyl)-1,3,5-triazine-2,4-diamine	Technical grade, technical product, technical formulation	Measured	Not coded		97.4	NR	NR	Lemna gibba	Inflated Duckweed	Plantae	Magnoliophyta			Liliopsida	Arales	Lemnaceae	Lemna	gibba		Flowers, Trees, Shrubs, Ferns; Standard Test Species	Not reported		NR	NR	NR	Not reported	Not reported		NC		NC		NC	NC	Not coded	G3 STAIN	Renewal	Fresh water	Lab	8	Active ingredient		0.0022
1912-24-9	Atrazine	2095923	2176172	1912249	6-Chloro-N-ethyl-N'-(1-methylethyl)-1,3,5-triazine-2,4-diamine	Technical grade, technical product, technical formulation	Unmeasured	Not reported		96.2	NR	NR	Algae	Algae	Plantae							Algae			Algae	Not reported		NR	NR	NR	Not reported	Wild		NR		NR		NR	NR	Not reported	PERIPHYTON COMMUNITY, LONG BRANCH STREAM MICROCOSM	Static	Fresh water	Lab	7	Active ingredient		2.7
1912-24-9	Atrazine	1254401	703213	1912249	6-Chloro-N-ethyl-N'-(1-methylethyl)-1,3,5-triazine-2,4-diamine	Commercial grade	Measured	Not reported		85.5	NR	NR	Pseudacris crucifer	Spring Peeper	Animalia	Chordata	Vertebrata		Amphibia	Anura	Hylidae	Pseudacris	crucifer		Amphibians	Larva		NR	25	27	Stage	Wild		NR		NR		NR	NR	Not reported	GOSNER STAGE 25 TO 27	Renewal	Fresh water	Lab	4	Active ingredient		2.84
1912-24-9	Atrazine	1254403	703216	1912249	6-Chloro-N-ethyl-N'-(1-methylethyl)-1,3,5-triazine-2,4-diamine	Commercial grade	Measured	Not reported		85.5	NR	NR	Bufo americanus	American Toad	Animalia	Chordata	Vertebrata		Amphibia	Anura	Bufonidae	Bufo	americanus		Amphibians; Standard Test Species	Larva		NR	25	27	Stage	Wild		NR		NR		NR	NR	Not reported	GOSNER STAGE 25 TO 27	Renewal	Fresh water	Lab	4	Active ingredient		2.84
1912-24-9	Atrazine	1254404	703217	1912249	6-Chloro-N-ethyl-N'-(1-methylethyl)-1,3,5-triazine-2,4-diamine	Commercial grade	Measured	Not reported		85.5	NR	NR	Bufo americanus	American Toad	Animalia	Chordata	Vertebrata		Amphibia	Anura	Bufonidae	Bufo	americanus		Amphibians; Standard Test Species	Larva		NR	29	36	Stage	Wild		NR		NR		NR	NR	Not reported	GOSNER STAGE 29 TO 36	Renewal	Fresh water	Lab	4	Active ingredient		2.84
1912-24-9	Atrazine	1254685	703559	1912249	6-Chloro-N-ethyl-N'-(1-methylethyl)-1,3,5-triazine-2,4-diamine	Not reported	Unmeasured	Not coded		98	NR	NR	Chlorella vulgaris	Green Algae	Plantae	Chlorophyta			Chlorophyceae	Chlorococcales	Oocystaceae	Chlorella	vulgaris		Algae; Standard Test Species	Exponential growth phase (log)		NR	NR	NR	Not reported	Not reported		NC		NC		NC	NC	Not coded	10000000 CELLS PER ML, STRAIN LEMAN	Static	Fresh water	Lab	11	Active ingredient		3
1912-24-9	Atrazine	2163001	2315359	1912249	6-Chloro-N-ethyl-N'-(1-methylethyl)-1,3,5-triazine-2,4-diamine	Not reported	Unmeasured	Not reported		4	NR	NR	Anaxyrus terrestris	Southern Toad	Animalia	Chordata	Vertebrata		Amphibia	Anura	Bufonidae	Anaxyrus	terrestris		Amphibians	Tadpole		25	NR	NR	Gosner stage	Wild		NR		NR		NR	NR	Not reported	NR	Renewal	Fresh water	Lab	2	Active ingredient		3.0/
1912-24-9	Atrazine	2163002	2315369	1912249	6-Chloro-N-ethyl-N'-(1-methylethyl)-1,3,5-triazine-2,4-diamine	Not reported	Unmeasured	Not reported		4	NR	NR	Anaxyrus terrestris	Southern Toad	Animalia	Chordata	Vertebrata		Amphibia	Anura	Bufonidae	Anaxyrus	terrestris		Amphibians	Tadpole		25	NR	NR	Gosner stage	Wild		NR		NR		NR	NR	Not reported	NR	Renewal	Fresh water	Lab	2	Active ingredient		3.0/
1912-24-9	Atrazine	1339798	800741	1912249	6-Chloro-N-ethyl-N'-(1-methylethyl)-1,3,5-triazine-2,4-diamine	Technical grade, technical product, technical formulation	Unmeasured	Not coded		99.2	NR	NR	Lithobates pipiens	Leopard Frog	Animalia	Chordata	Vertebrata		Amphibia	Anura	Ranidae	Lithobates	pipiens		Amphibians; Standard Test Species	Tadpole		NR	25	26	Gosner stage	Not reported		NC		NC		NC	NC	Not coded	NR	Renewal	Fresh water	Lab	3	Active ingredient		3
1912-24-9	Atrazine	1339800	800743	1912249	6-Chloro-N-ethyl-N'-(1-methylethyl)-1,3,5-triazine-2,4-diamine	Technical grade, technical product, technical formulation	Unmeasured	Not coded		99.2	NR	NR	Lithobates pipiens	Leopard Frog	Animalia	Chordata	Vertebrata		Amphibia	Anura	Ranidae	Lithobates	pipiens		Amphibians; Standard Test Species	Tadpole		NR	25	26	Gosner stage	Not reported		NC		NC		NC	NC	Not coded	NR	Renewal	Fresh water	Lab	3	Active ingredient		3
1912-24-9	Atrazine	1339797	800740	1912249	6-Chloro-N-ethyl-N'-(1-methylethyl)-1,3,5-triazine-2,4-diamine	Technical grade, technical product, technical formulation	Unmeasured	Not coded		99.2	NR	NR	Lithobates pipiens	Leopard Frog	Animalia	Chordata	Vertebrata		Amphibia	Anura	Ranidae	Lithobates	pipiens		Amphibians; Standard Test Species	Tadpole		NR	25	26	Gosner stage	Not reported		NC		NC		NC	NC	Not coded	NR	Renewal	Fresh water	Lab	3	Active ingredient		3
1912-24-9	Atrazine	1340449	801476	1912249	6-Chloro-N-ethyl-N'-(1-methylethyl)-1,3,5-triazine-2,4-diamine	Technical grade, technical product, technical formulation	Unmeasured	Not coded		99.2	NR	NR	Lithobates pipiens	Leopard Frog	Animalia	Chordata	Vertebrata		Amphibia	Anura	Ranidae	Lithobates	pipiens		Amphibians; Standard Test Species	Tadpole		NR	25	26	Gosner stage	Not reported		NC		NC		NC	NC	Not coded	NR	Renewal	Fresh water	Lab	3	Active ingredient		3
1912-24-9	Atrazine	1339799	800742	1912249	6-Chloro-N-ethyl-N'-(1-methylethyl)-1,3,5-triazine-2,4-diamine	Technical grade, technical product, technical formulation	Unmeasured	Not coded		99.2	NR	NR	Lithobates pipiens	Leopard Frog	Animalia	Chordata	Vertebrata		Amphibia	Anura	Ranidae	Lithobates	pipiens		Amphibians; Standard Test Species	Tadpole		NR	25	26	Gosner stage	Not reported		NC		NC		NC	NC	Not coded	NR	Renewal	Fresh water	Lab	3	Active ingredient		3
1912-24-9	Atrazine	1338907	799783	1912249	6-Chloro-N-ethyl-N'-(1-methylethyl)-1,3,5-triazine-2,4-diamine	Not reported	Unmeasured	Not coded	>	98	NR	NR	Gobiocypris rarus	Chinese Rare Minnow	Animalia	Chordata	Vertebrata	Osteichthyes	Actinopterygii	Cypriniformes	Cyprinidae	Gobiocypris	rarus		Fish	Sexually mature		10.5	NR	NR	Month(s)	Not reported		NC		NC		NC	NC	Not coded	MALE,1.2 G,WTINT, 42.3MM	Flow-through	Fresh water	Lab	6	Active ingredient		3
1912-24-9	Atrazine	1338906	799782	1912249	6-Chloro-N-ethyl-N'-(1-methylethyl)-1,3,5-triazine-2,4-diamine	Not reported	Unmeasured	Not coded	>	98	NR	NR	Gobiocypris rarus	Chinese Rare Minnow	Animalia	Chordata	Vertebrata	Osteichthyes	Actinopterygii	Cypriniformes	Cyprinidae	Gobiocypris	rarus		Fish	Sexually mature		10.5	NR	NR	Month(s)	Not reported		NC		NC		NC	NC	Not coded	FEMALE,1.2 G,WTINT, 42.3MM	Flow-through	Fresh water	Lab	6	Active ingredient		3
1912-24-9	Atrazine	1059700	78000	1912249	6-Chloro-N-ethyl-N'-(1-methylethyl)-1,3,5-triazine-2,4-diamine	Technical grade, technical product, technical formulation	Measured	Not coded	>=	98	NR	NR	Galaxias maculatus	Common Jollytail	Animalia	Chordata	Vertebrata	Osteichthyes	Actinopterygii	Osmeriformes	Galaxiidae	Galaxias	maculatus		Fish	Adult		NR	NR	NR	Not reported	Not reported		NC		NC		NC	NC	Not coded	2.5-11 G, 80-135 MM	Flow-through	Fresh water	Lab	NR	Active ingredient		NR
1912-24-9	Atrazine	2096205	2176855	1912249	6-Chloro-N-ethyl-N'-(1-methylethyl)-1,3,5-triazine-2,4-diamine	Technical grade, technical product, technical formulation	Unmeasured	Not reported		NR	NR	NR	Danio rerio	Zebra Danio	Animalia	Chordata	Vertebrata	Osteichthyes	Actinopterygii	Cypriniformes	Cyprinidae	Danio	rerio		Fish; Standard Test Species	Embryo		1	NR	NR	Hours post fertilization	Not reported		NR		NR		NR	NR	Not reported	WILD-TYPE AB STRAIN	Aquatic - not reported	Fresh water	Lab	4	Active ingredient		3
1912-24-9	Atrazine	2190014	2380145	1912249	6-Chloro-N-ethyl-N'-(1-methylethyl)-1,3,5-triazine-2,4-diamine	Not reported	Chemical analysis reported	Not reported		98	NR	NR	Danio rerio	Zebra Danio	Animalia	Chordata	Vertebrata	Osteichthyes	Actinopterygii	Cypriniformes	Cyprinidae	Danio	rerio		Fish; Standard Test Species	Embryo		1	NR	NR	Hours post fertilization	Laboratory		NR		NR		NR	NR	Both	WILD-TYPE AB STRAIN	Static	Fresh water	Lab	4	Active ingredient		3.0
1912-24-9	Atrazine	2235344	2502980	1912249	6-Chloro-N-ethyl-N'-(1-methylethyl)-1,3,5-triazine-2,4-diamine	Technical grade, technical product, technical formulation	Unmeasured	Not reported	>	95	NR	NR	Carassius auratus	Goldfish	Animalia	Chordata	Vertebrata	Osteichthyes	Actinopterygii	Cypriniformes	Cyprinidae	Carassius	auratus		Fish; Standard Test Species; U.S. Invasive Species	Adult		NR	NR	NR	Not reported	Laboratory		NR		NR		NR	NR	Both	5-7 CM BODY, 2-3 CM TAIL LENGTH	Flow-through	Fresh water	Lab	2	Active ingredient		0.003/
1912-24-9	Atrazine	2235344	2502984	1912249	6-Chloro-N-ethyl-N'-(1-methylethyl)-1,3,5-triazine-2,4-diamine	Technical grade, technical product, technical formulation	Unmeasured	Not reported	>	95	NR	NR	Carassius auratus	Goldfish	Animalia	Chordata	Vertebrata	Osteichthyes	Actinopterygii	Cypriniformes	Cyprinidae	Carassius	auratus		Fish; Standard Test Species; U.S. Invasive Species	Adult		NR	NR	NR	Not reported	Laboratory		NR		NR		NR	NR	Both	5-7 CM BODY, 2-3 CM TAIL LENGTH	Flow-through	Fresh water	Lab	2	Active ingredient		0.003/
1912-24-9	Atrazine	2235344	2502979	1912249	6-Chloro-N-ethyl-N'-(1-methylethyl)-1,3,5-triazine-2,4-diamine	Technical grade, technical product, technical formulation	Unmeasured	Not reported	>	95	NR	NR	Carassius auratus	Goldfish	Animalia	Chordata	Vertebrata	Osteichthyes	Actinopterygii	Cypriniformes	Cyprinidae	Carassius	auratus		Fish; Standard Test Species; U.S. Invasive Species	Adult		NR	NR	NR	Not reported	Laboratory		NR		NR		NR	NR	Both	5-7 CM BODY, 2-3 CM TAIL LENGTH	Flow-through	Fresh water	Lab	2	Active ingredient		0.003/
1912-24-9	Atrazine	2235344	2502978	1912249	6-Chloro-N-ethyl-N'-(1-methylethyl)-1,3,5-triazine-2,4-diamine	Technical grade, technical product, technical formulation	Unmeasured	Not reported	>	95	NR	NR	Carassius auratus	Goldfish	Animalia	Chordata	Vertebrata	Osteichthyes	Actinopterygii	Cypriniformes	Cyprinidae	Carassius	auratus		Fish; Standard Test Species; U.S. Invasive Species	Adult		NR	NR	NR	Not reported	Laboratory		NR		NR		NR	NR	Both	5-7 CM BODY, 2-3 CM TAIL LENGTH	Flow-through	Fresh water	Lab	2	Active ingredient		0.003/
1912-24-9	Atrazine	2235344	2502977	1912249	6-Chloro-N-ethyl-N'-(1-methylethyl)-1,3,5-triazine-2,4-diamine	Technical grade, technical product, technical formulation	Unmeasured	Not reported	>	95	NR	NR	Carassius auratus	Goldfish	Animalia	Chordata	Vertebrata	Osteichthyes	Actinopterygii	Cypriniformes	Cyprinidae	Carassius	auratus		Fish; Standard Test Species; U.S. Invasive Species	Adult		NR	NR	NR	Not reported	Laboratory		NR		NR		NR	NR	Both	5-7 CM BODY, 2-3 CM TAIL LENGTH	Flow-through	Fresh water	Lab	2	Active ingredient		0.003/
1912-24-9	Atrazine	2235344	2502976	1912249	6-Chloro-N-ethyl-N'-(1-methylethyl)-1,3,5-triazine-2,4-diamine	Technical grade, technical product, technical formulation	Unmeasured	Not reported	>	95	NR	NR	Carassius auratus	Goldfish	Animalia	Chordata	Vertebrata	Osteichthyes	Actinopterygii	Cypriniformes	Cyprinidae	Carassius	auratus		Fish; Standard Test Species; U.S. Invasive Species	Adult		NR	NR	NR	Not reported	Laboratory		NR		NR		NR	NR	Both	5-7 CM BODY, 2-3 CM TAIL LENGTH	Flow-through	Fresh water	Lab	2	Active ingredient		0.003/
1912-24-9	Atrazine	2235344	2502982	1912249	6-Chloro-N-ethyl-N'-(1-methylethyl)-1,3,5-triazine-2,4-diamine	Technical grade, technical product, technical formulation	Unmeasured	Not reported	>	95	NR	NR	Carassius auratus	Goldfish	Animalia	Chordata	Vertebrata	Osteichthyes	Actinopterygii	Cypriniformes	Cyprinidae	Carassius	auratus		Fish; Standard Test Species; U.S. Invasive Species	Adult		NR	NR	NR	Not reported	Laboratory		NR		NR		NR	NR	Both	5-7 CM BODY, 2-3 CM TAIL LENGTH	Flow-through	Fresh water	Lab	2	Active ingredient		0.003/
1912-24-9	Atrazine	2235344	2502983	1912249	6-Chloro-N-ethyl-N'-(1-methylethyl)-1,3,5-triazine-2,4-diamine	Technical grade, technical product, technical formulation	Unmeasured	Not reported	>	95	NR	NR	Carassius auratus	Goldfish	Animalia	Chordata	Vertebrata	Osteichthyes	Actinopterygii	Cypriniformes	Cyprinidae	Carassius	auratus		Fish; Standard Test Species; U.S. Invasive Species	Adult		NR	NR	NR	Not reported	Laboratory		NR		NR		NR	NR	Both	5-7 CM BODY, 2-3 CM TAIL LENGTH	Flow-through	Fresh water	Lab	2	Active ingredient		0.003/
1912-24-9	Atrazine	2235344	2502986	1912249	6-Chloro-N-ethyl-N'-(1-methylethyl)-1,3,5-triazine-2,4-diamine	Technical grade, technical product, technical formulation	Unmeasured	Not reported	>	95	NR	NR	Carassius auratus	Goldfish	Animalia	Chordata	Vertebrata	Osteichthyes	Actinopterygii	Cypriniformes	Cyprinidae	Carassius	auratus		Fish; Standard Test Species; U.S. Invasive Species	Adult		NR	NR	NR	Not reported	Laboratory		NR		NR		NR	NR	Both	5-7 CM BODY, 2-3 CM TAIL LENGTH	Flow-through	Fresh water	Lab	2	Active ingredient		0.003/
1912-24-9	Atrazine	2235344	2502975	1912249	6-Chloro-N-ethyl-N'-(1-methylethyl)-1,3,5-triazine-2,4-diamine	Technical grade, technical product, technical formulation	Unmeasured	Not reported	>	95	NR	NR	Carassius auratus	Goldfish	Animalia	Chordata	Vertebrata	Osteichthyes	Actinopterygii	Cypriniformes	Cyprinidae	Carassius	auratus		Fish; Standard Test Species; U.S. Invasive Species	Adult		NR	NR	NR	Not reported	Laboratory		NR		NR		NR	NR	Both	5-7 CM BODY, 2-3 CM TAIL LENGTH	Flow-through	Fresh water	Lab	2	Active ingredient		0.003/
1912-24-9	Atrazine	2235344	2502987	1912249	6-Chloro-N-ethyl-N'-(1-methylethyl)-1,3,5-triazine-2,4-diamine	Technical grade, technical product, technical formulation	Unmeasured	Not reported	>	95	NR	NR	Carassius auratus	Goldfish	Animalia	Chordata	Vertebrata	Osteichthyes	Actinopterygii	Cypriniformes	Cyprinidae	Carassius	auratus		Fish; Standard Test Species; U.S. Invasive Species	Adult		NR	NR	NR	Not reported	Laboratory		NR		NR		NR	NR	Both	5-7 CM BODY, 2-3 CM TAIL LENGTH	Flow-through	Fresh water	Lab	2	Active ingredient		0.003/
1912-24-9	Atrazine	2235344	2502985	1912249	6-Chloro-N-ethyl-N'-(1-methylethyl)-1,3,5-triazine-2,4-diamine	Technical grade, technical product, technical formulation	Unmeasured	Not reported	>	95	NR	NR	Carassius auratus	Goldfish	Animalia	Chordata	Vertebrata	Osteichthyes	Actinopterygii	Cypriniformes	Cyprinidae	Carassius	auratus		Fish; Standard Test Species; U.S. Invasive Species	Adult		NR	NR	NR	Not reported	Laboratory		NR		NR		NR	NR	Both	5-7 CM BODY, 2-3 CM TAIL LENGTH	Flow-through	Fresh water	Lab	2	Active ingredient		0.003/
1912-24-9	Atrazine	1339636	800568	1912249	6-Chloro-N-ethyl-N'-(1-methylethyl)-1,3,5-triazine-2,4-diamine	Analytical grade	Measured	Not coded		99.2	NR	NR	Lithobates sphenocephalus ssp. sphenocephalus	Florida Leopard Frog	Animalia	Chordata	Vertebrata		Amphibia	Anura	Ranidae	Lithobates	sphenocephalus		Amphibians	Tadpole		25	NR	NR	Gosner stage	Not reported		NC		NC		NC	NC	Not coded	NR	Not reported	Fresh water	Lab	4	Active ingredient		3.13
1912-24-9	Atrazine	2095911	2176070	1912249	6-Chloro-N-ethyl-N'-(1-methylethyl)-1,3,5-triazine-2,4-diamine	Technical grade, technical product, technical formulation	Unmeasured	Not reported		96.2	NR	NR	Algae	Algae	Plantae							Algae			Algae	Not reported		NR	NR	NR	Not reported	Wild		NR		NR		NR	NR	Not reported	PERIPHYTON COMMUNITY, UNIVERSITY OF GUELPH MICROCOSM	Static	Fresh water	Lab	7	Active ingredient		3.4
1912-24-9	Atrazine	1056371	143154	1912249	6-Chloro-N-ethyl-N'-(1-methylethyl)-1,3,5-triazine-2,4-diamine	Not reported	Measured	Not coded		NR	NR	NR	Chlamydomonas reinhardtii	Green Algae	Plantae	Chlorophyta			Chlorophyceae	Volvocales	Chlamydomonadaceae	Chlamydomonas	reinhardtii		Algae; Standard Test Species	Not reported		NR	NR	NR	Not reported	Not reported		NC		NC		NC	NC	Not coded	1000 CELLS/ML, STRAIN 11-3 QA	Flow-through	Fresh water	Lab	NR	Active ingredient		3.4
1912-24-9	Atrazine	1282857	736602	1912249	6-Chloro-N-ethyl-N'-(1-methylethyl)-1,3,5-triazine-2,4-diamine	Not reported	Measured	Not coded		97.1	NR	NR	Lemna gibba	Inflated Duckweed	Plantae	Magnoliophyta			Liliopsida	Arales	Lemnaceae	Lemna	gibba		Flowers, Trees, Shrubs, Ferns; Standard Test Species	Not reported		NR	NR	NR	Not reported	Not reported		NC		NC		NC	NC	Not coded	G3 STRAIN	Renewal	Fresh water	Lab	7	Active ingredient		0.0034
1912-24-9	Atrazine	2190082	2380367	1912249	6-Chloro-N-ethyl-N'-(1-methylethyl)-1,3,5-triazine-2,4-diamine	Not reported	Measured	United States Environmental Protection Agency		96.2	NR	NR	Pseudokirchneriella subcapitata	Green Algae	Plantae	Chlorophyta			Chlorophyceae	Chlorococcales	Scenedesmaceae	Pseudokirchneriella	subcapitata		Algae; Standard Test Species	Exponential growth phase (log)		4	NR	NR	Day(s)	Laboratory		NR		NR		NR	NR	Not reported	CPCC 37	Static	Fresh water	Lab	6	Active ingredient		3.5
1912-24-9	Atrazine	1056375	143158	1912249	6-Chloro-N-ethyl-N'-(1-methylethyl)-1,3,5-triazine-2,4-diamine	Not reported	Measured	Not coded		NR	NR	NR	Chlamydomonas reinhardtii	Green Algae	Plantae	Chlorophyta			Chlorophyceae	Volvocales	Chlamydomonadaceae	Chlamydomonas	reinhardtii		Algae; Standard Test Species	Not reported		NR	NR	NR	Not reported	Not reported		NC		NC		NC	NC	Not coded	1000 CELLS/ML, STRAIN 11-3 QA	Flow-through	Fresh water	Lab	NR	Active ingredient		3.7
1912-24-9	Atrazine	2093293	2170966	1912249	6-Chloro-N-ethyl-N'-(1-methylethyl)-1,3,5-triazine-2,4-diamine	Technical grade, technical product, technical formulation	Measured	USEPA and ASTM methods		98.5	NR	NR	Lemna gibba	Inflated Duckweed	Plantae	Magnoliophyta			Liliopsida	Arales	Lemnaceae	Lemna	gibba		Flowers, Trees, Shrubs, Ferns; Standard Test Species	Not reported		NR	NR	NR	Not reported	Government agency		NR		NR		NR	NR	Not reported	NR	Renewal	Fresh water	Lab	7	Active ingredient	<	3.8
1912-24-9	Atrazine	2093293	2170961	1912249	6-Chloro-N-ethyl-N'-(1-methylethyl)-1,3,5-triazine-2,4-diamine	Technical grade, technical product, technical formulation	Measured	USEPA and ASTM methods		98.5	NR	NR	Lemna gibba	Inflated Duckweed	Plantae	Magnoliophyta			Liliopsida	Arales	Lemnaceae	Lemna	gibba		Flowers, Trees, Shrubs, Ferns; Standard Test Species	Not reported		NR	NR	NR	Not reported	Government agency		NR		NR		NR	NR	Not reported	NR	Renewal	Fresh water	Lab	7	Active ingredient	<	3.8
1912-24-9	Atrazine	2093293	2170943	1912249	6-Chloro-N-ethyl-N'-(1-methylethyl)-1,3,5-triazine-2,4-diamine	Technical grade, technical product, technical formulation	Measured	USEPA and ASTM methods		98.5	NR	NR	Lemna gibba	Inflated Duckweed	Plantae	Magnoliophyta			Liliopsida	Arales	Lemnaceae	Lemna	gibba		Flowers, Trees, Shrubs, Ferns; Standard Test Species	Not reported		NR	NR	NR	Not reported	Government agency		NR		NR		NR	NR	Not reported	NR	Renewal	Fresh water	Lab	7	Active ingredient	<	3.8
1912-24-9	Atrazine	1339166	800060	1912249	6-Chloro-N-ethyl-N'-(1-methylethyl)-1,3,5-triazine-2,4-diamine	Technical grade, technical product, technical formulation	Unmeasured	Not coded		99	NR	NR	Ambystoma barbouri	Streamside Salamander	Animalia	Chordata	Vertebrata		Amphibia	Caudata	Ambystomatidae	Ambystoma	barbouri		Amphibians	Embryo		NR	18	28	Stage	Not reported		NC		NC		NC	NC	Not coded	HARRISON STAGE	Renewal	Fresh water	Lab	4	Active ingredient		4
1912-24-9	Atrazine	1339167	800061	1912249	6-Chloro-N-ethyl-N'-(1-methylethyl)-1,3,5-triazine-2,4-diamine	Technical grade, technical product, technical formulation	Unmeasured	Not coded		99	NR	NR	Ambystoma barbouri	Streamside Salamander	Animalia	Chordata	Vertebrata		Amphibia	Caudata	Ambystomatidae	Ambystoma	barbouri		Amphibians	Embryo		NR	18	28	Stage	Not reported		NC		NC		NC	NC	Not coded	HARRISON STAGE	Renewal	Fresh water	Lab	4	Active ingredient		4
1912-24-9	Atrazine	2095924	2176193	1912249	6-Chloro-N-ethyl-N'-(1-methylethyl)-1,3,5-triazine-2,4-diamine	Technical grade, technical product, technical formulation	Unmeasured	Not reported		96.2	NR	NR	Algae	Algae	Plantae							Algae			Algae	Not reported		NR	NR	NR	Not reported	Wild		NR		NR		NR	NR	Not reported	PERIPHYTON COMMUNITY, LONG BRANCH STREAM MICROCOSM	Static	Fresh water	Lab	7	Active ingredient		4.2
1912-24-9	Atrazine	1280162	733571	1912249	6-Chloro-N-ethyl-N'-(1-methylethyl)-1,3,5-triazine-2,4-diamine	Technical grade, technical product, technical formulation	Measured	Not coded		97.4	NR	NR	Lemna gibba	Inflated Duckweed	Plantae	Magnoliophyta			Liliopsida	Arales	Lemnaceae	Lemna	gibba		Flowers, Trees, Shrubs, Ferns; Standard Test Species	Not reported		NR	NR	NR	Not reported	Not reported		NC		NC		NC	NC	Not coded	G3 STAIN	Renewal	Fresh water	Lab	8	Active ingredient		0.0042
1912-24-9	Atrazine	2163365	2316211	1912249	6-Chloro-N-ethyl-N'-(1-methylethyl)-1,3,5-triazine-2,4-diamine	Not reported	Unmeasured	Not reported		98.0	NR	NR	Cyprinus carpio	Common Carp	Animalia	Chordata	Vertebrata	Osteichthyes	Actinopterygii	Cypriniformes	Cyprinidae	Cyprinus	carpio		Fish; Standard Test Species; U.S. Invasive Species	Juvenile		NR	NR	NR	Not reported	Laboratory		190		NR		NR	g	Not reported	12.5 CM MEAN BODY LENGTH	Renewal	Fresh water	Lab	5	Active ingredient		4.28
1912-24-9	Atrazine	2163365	2316245	1912249	6-Chloro-N-ethyl-N'-(1-methylethyl)-1,3,5-triazine-2,4-diamine	Not reported	Unmeasured	Not reported		98.0	NR	NR	Cyprinus carpio	Common Carp	Animalia	Chordata	Vertebrata	Osteichthyes	Actinopterygii	Cypriniformes	Cyprinidae	Cyprinus	carpio		Fish; Standard Test Species; U.S. Invasive Species	Juvenile		NR	NR	NR	Not reported	Laboratory		190		NR		NR	g	Not reported	12.5 CM MEAN BODY LENGTH	Renewal	Fresh water	Lab	5	Active ingredient		4.28
1912-24-9	Atrazine	2163365	2316240	1912249	6-Chloro-N-ethyl-N'-(1-methylethyl)-1,3,5-triazine-2,4-diamine	Not reported	Unmeasured	Not reported		98.0	NR	NR	Cyprinus carpio	Common Carp	Animalia	Chordata	Vertebrata	Osteichthyes	Actinopterygii	Cypriniformes	Cyprinidae	Cyprinus	carpio		Fish; Standard Test Species; U.S. Invasive Species	Juvenile		NR	NR	NR	Not reported	Laboratory		190		NR		NR	g	Not reported	12.5 CM MEAN BODY LENGTH	Renewal	Fresh water	Lab	5	Active ingredient		4.28
1912-24-9	Atrazine	2163365	2316231	1912249	6-Chloro-N-ethyl-N'-(1-methylethyl)-1,3,5-triazine-2,4-diamine	Not reported	Unmeasured	Not reported		98.0	NR	NR	Cyprinus carpio	Common Carp	Animalia	Chordata	Vertebrata	Osteichthyes	Actinopterygii	Cypriniformes	Cyprinidae	Cyprinus	carpio		Fish; Standard Test Species; U.S. Invasive Species	Juvenile		NR	NR	NR	Not reported	Laboratory		190		NR		NR	g	Not reported	12.5 CM MEAN BODY LENGTH	Renewal	Fresh water	Lab	5	Active ingredient		4.28
1912-24-9	Atrazine	2163365	2316207	1912249	6-Chloro-N-ethyl-N'-(1-methylethyl)-1,3,5-triazine-2,4-diamine	Not reported	Unmeasured	Not reported		98.0	NR	NR	Cyprinus carpio	Common Carp	Animalia	Chordata	Vertebrata	Osteichthyes	Actinopterygii	Cypriniformes	Cyprinidae	Cyprinus	carpio		Fish; Standard Test Species; U.S. Invasive Species	Juvenile		NR	NR	NR	Not reported	Laboratory		190		NR		NR	g	Not reported	12.5 CM MEAN BODY LENGTH	Renewal	Fresh water	Lab	5	Active ingredient		4.28
1912-24-9	Atrazine	2163365	2316232	1912249	6-Chloro-N-ethyl-N'-(1-methylethyl)-1,3,5-triazine-2,4-diamine	Not reported	Unmeasured	Not reported		98.0	NR	NR	Cyprinus carpio	Common Carp	Animalia	Chordata	Vertebrata	Osteichthyes	Actinopterygii	Cypriniformes	Cyprinidae	Cyprinus	carpio		Fish; Standard Test Species; U.S. Invasive Species	Juvenile		NR	NR	NR	Not reported	Laboratory		190		NR		NR	g	Not reported	12.5 CM MEAN BODY LENGTH	Renewal	Fresh water	Lab	5	Active ingredient		4.28
1912-24-9	Atrazine	2163365	2316241	1912249	6-Chloro-N-ethyl-N'-(1-methylethyl)-1,3,5-triazine-2,4-diamine	Not reported	Unmeasured	Not reported		98.0	NR	NR	Cyprinus carpio	Common Carp	Animalia	Chordata	Vertebrata	Osteichthyes	Actinopterygii	Cypriniformes	Cyprinidae	Cyprinus	carpio		Fish; Standard Test Species; U.S. Invasive Species	Juvenile		NR	NR	NR	Not reported	Laboratory		190		NR		NR	g	Not reported	12.5 CM MEAN BODY LENGTH	Renewal	Fresh water	Lab	5	Active ingredient		4.28
1912-24-9	Atrazine	2163365	2316243	1912249	6-Chloro-N-ethyl-N'-(1-methylethyl)-1,3,5-triazine-2,4-diamine	Not reported	Unmeasured	Not reported		98.0	NR	NR	Cyprinus carpio	Common Carp	Animalia	Chordata	Vertebrata	Osteichthyes	Actinopterygii	Cypriniformes	Cyprinidae	Cyprinus	carpio		Fish; Standard Test Species; U.S. Invasive Species	Juvenile		NR	NR	NR	Not reported	Laboratory		190		NR		NR	g	Not reported	12.5 CM MEAN BODY LENGTH	Renewal	Fresh water	Lab	5	Active ingredient		4.28
1912-24-9	Atrazine	2163365	2316244	1912249	6-Chloro-N-ethyl-N'-(1-methylethyl)-1,3,5-triazine-2,4-diamine	Not reported	Unmeasured	Not reported		98.0	NR	NR	Cyprinus carpio	Common Carp	Animalia	Chordata	Vertebrata	Osteichthyes	Actinopterygii	Cypriniformes	Cyprinidae	Cyprinus	carpio		Fish; Standard Test Species; U.S. Invasive Species	Juvenile		NR	NR	NR	Not reported	Laboratory		190		NR		NR	g	Not reported	12.5 CM MEAN BODY LENGTH	Renewal	Fresh water	Lab	5	Active ingredient		4.28
1912-24-9	Atrazine	2163365	2316228	1912249	6-Chloro-N-ethyl-N'-(1-methylethyl)-1,3,5-triazine-2,4-diamine	Not reported	Unmeasured	Not reported		98.0	NR	NR	Cyprinus carpio	Common Carp	Animalia	Chordata	Vertebrata	Osteichthyes	Actinopterygii	Cypriniformes	Cyprinidae	Cyprinus	carpio		Fish; Standard Test Species; U.S. Invasive Species	Juvenile		NR	NR	NR	Not reported	Laboratory		190		NR		NR	g	Not reported	12.5 CM MEAN BODY LENGTH	Renewal	Fresh water	Lab	5	Active ingredient		4.28
1912-24-9	Atrazine	2163365	2316238	1912249	6-Chloro-N-ethyl-N'-(1-methylethyl)-1,3,5-triazine-2,4-diamine	Not reported	Unmeasured	Not reported		98.0	NR	NR	Cyprinus carpio	Common Carp	Animalia	Chordata	Vertebrata	Osteichthyes	Actinopterygii	Cypriniformes	Cyprinidae	Cyprinus	carpio		Fish; Standard Test Species; U.S. Invasive Species	Juvenile		NR	NR	NR	Not reported	Laboratory		190		NR		NR	g	Not reported	12.5 CM MEAN BODY LENGTH	Renewal	Fresh water	Lab	5	Active ingredient		4.28
1912-24-9	Atrazine	2163365	2316246	1912249	6-Chloro-N-ethyl-N'-(1-methylethyl)-1,3,5-triazine-2,4-diamine	Not reported	Unmeasured	Not reported		98.0	NR	NR	Cyprinus carpio	Common Carp	Animalia	Chordata	Vertebrata	Osteichthyes	Actinopterygii	Cypriniformes	Cyprinidae	Cyprinus	carpio		Fish; Standard Test Species; U.S. Invasive Species	Juvenile		NR	NR	NR	Not reported	Laboratory		190		NR		NR	g	Not reported	12.5 CM MEAN BODY LENGTH	Renewal	Fresh water	Lab	5	Active ingredient		4.28
1912-24-9	Atrazine	2163397	2316381	1912249	6-Chloro-N-ethyl-N'-(1-methylethyl)-1,3,5-triazine-2,4-diamine	Not reported	Unmeasured	Not reported		98.8	NR	NR	Cyprinus carpio	Common Carp	Animalia	Chordata	Vertebrata	Osteichthyes	Actinopterygii	Cypriniformes	Cyprinidae	Cyprinus	carpio		Fish; Standard Test Species; U.S. Invasive Species	Not reported		NR	NR	NR	Not reported	Laboratory		190		NR		NR	g	Not reported	12.5 CM MEAN BODY LENGTH	Renewal	Fresh water	Lab	5	Active ingredient		4.28
1912-24-9	Atrazine	2163397	2316379	1912249	6-Chloro-N-ethyl-N'-(1-methylethyl)-1,3,5-triazine-2,4-diamine	Not reported	Unmeasured	Not reported		98.8	NR	NR	Cyprinus carpio	Common Carp	Animalia	Chordata	Vertebrata	Osteichthyes	Actinopterygii	Cypriniformes	Cyprinidae	Cyprinus	carpio		Fish; Standard Test Species; U.S. Invasive Species	Not reported		NR	NR	NR	Not reported	Laboratory		190		NR		NR	g	Not reported	12.5 CM MEAN BODY LENGTH	Renewal	Fresh water	Lab	5	Active ingredient		4.28
1912-24-9	Atrazine	2163397	2316380	1912249	6-Chloro-N-ethyl-N'-(1-methylethyl)-1,3,5-triazine-2,4-diamine	Not reported	Unmeasured	Not reported		98.8	NR	NR	Cyprinus carpio	Common Carp	Animalia	Chordata	Vertebrata	Osteichthyes	Actinopterygii	Cypriniformes	Cyprinidae	Cyprinus	carpio		Fish; Standard Test Species; U.S. Invasive Species	Not reported		NR	NR	NR	Not reported	Laboratory		190		NR		NR	g	Not reported	12.5 CM MEAN BODY LENGTH	Renewal	Fresh water	Lab	5	Active ingredient		4.28
1912-24-9	Atrazine	2049268	2081212	1912249	6-Chloro-N-ethyl-N'-(1-methylethyl)-1,3,5-triazine-2,4-diamine	Not reported	Unmeasured	Not reported		98.0	NR	NR	Cyprinus carpio	Common Carp	Animalia	Chordata	Vertebrata	Osteichthyes	Actinopterygii	Cypriniformes	Cyprinidae	Cyprinus	carpio		Fish; Standard Test Species; U.S. Invasive Species	Not reported		NR	NR	NR	Not reported	Commercial		190		NR		NR	g	Not reported	12.9 CM	Renewal	Fresh water	Lab	5	Active ingredient		4.28
1912-24-9	Atrazine	2163391	2316326	1912249	6-Chloro-N-ethyl-N'-(1-methylethyl)-1,3,5-triazine-2,4-diamine	Not reported	Unmeasured	Not reported		98.0	NR	NR	Cyprinus carpio	Common Carp	Animalia	Chordata	Vertebrata	Osteichthyes	Actinopterygii	Cypriniformes	Cyprinidae	Cyprinus	carpio		Fish; Standard Test Species; U.S. Invasive Species	Not reported		NR	NR	NR	Not reported	Laboratory		190		NR		NR	g	Not reported	12.5 CM	Renewal	Fresh water	Lab	5	Active ingredient		4.28
1912-24-9	Atrazine	2163391	2316336	1912249	6-Chloro-N-ethyl-N'-(1-methylethyl)-1,3,5-triazine-2,4-diamine	Not reported	Unmeasured	Not reported		98.0	NR	NR	Cyprinus carpio	Common Carp	Animalia	Chordata	Vertebrata	Osteichthyes	Actinopterygii	Cypriniformes	Cyprinidae	Cyprinus	carpio		Fish; Standard Test Species; U.S. Invasive Species	Not reported		NR	NR	NR	Not reported	Laboratory		190		NR		NR	g	Not reported	12.5 CM	Renewal	Fresh water	Lab	5	Active ingredient		4.28
1912-24-9	Atrazine	2163390	2316299	1912249	6-Chloro-N-ethyl-N'-(1-methylethyl)-1,3,5-triazine-2,4-diamine	Not reported	Unmeasured	Not reported		98.0	NR	NR	Cyprinus carpio	Common Carp	Animalia	Chordata	Vertebrata	Osteichthyes	Actinopterygii	Cypriniformes	Cyprinidae	Cyprinus	carpio		Fish; Standard Test Species; U.S. Invasive Species	Not reported		NR	NR	NR	Not reported	Laboratory		190		NR		NR	g	Not reported	12.5 CM MEAN BODY LENGTH	Renewal	Fresh water	Lab	5	Active ingredient		4.28
1912-24-9	Atrazine	2163391	2316335	1912249	6-Chloro-N-ethyl-N'-(1-methylethyl)-1,3,5-triazine-2,4-diamine	Not reported	Unmeasured	Not reported		98.0	NR	NR	Cyprinus carpio	Common Carp	Animalia	Chordata	Vertebrata	Osteichthyes	Actinopterygii	Cypriniformes	Cyprinidae	Cyprinus	carpio		Fish; Standard Test Species; U.S. Invasive Species	Not reported		NR	NR	NR	Not reported	Laboratory		190		NR		NR	g	Not reported	12.5 CM	Renewal	Fresh water	Lab	5	Active ingredient		4.28
1912-24-9	Atrazine	2163391	2316314	1912249	6-Chloro-N-ethyl-N'-(1-methylethyl)-1,3,5-triazine-2,4-diamine	Not reported	Unmeasured	Not reported		98.0	NR	NR	Cyprinus carpio	Common Carp	Animalia	Chordata	Vertebrata	Osteichthyes	Actinopterygii	Cypriniformes	Cyprinidae	Cyprinus	carpio		Fish; Standard Test Species; U.S. Invasive Species	Not reported		NR	NR	NR	Not reported	Laboratory		190		NR		NR	g	Not reported	12.5 CM	Renewal	Fresh water	Lab	5	Active ingredient		4.28
1912-24-9	Atrazine	2163391	2316318	1912249	6-Chloro-N-ethyl-N'-(1-methylethyl)-1,3,5-triazine-2,4-diamine	Not reported	Unmeasured	Not reported		98.0	NR	NR	Cyprinus carpio	Common Carp	Animalia	Chordata	Vertebrata	Osteichthyes	Actinopterygii	Cypriniformes	Cyprinidae	Cyprinus	carpio		Fish; Standard Test Species; U.S. Invasive Species	Not reported		NR	NR	NR	Not reported	Laboratory		190		NR		NR	g	Not reported	12.5 CM	Renewal	Fresh water	Lab	5	Active ingredient		4.28
1912-24-9	Atrazine	2163391	2316322	1912249	6-Chloro-N-ethyl-N'-(1-methylethyl)-1,3,5-triazine-2,4-diamine	Not reported	Unmeasured	Not reported		98.0	NR	NR	Cyprinus carpio	Common Carp	Animalia	Chordata	Vertebrata	Osteichthyes	Actinopterygii	Cypriniformes	Cyprinidae	Cyprinus	carpio		Fish; Standard Test Species; U.S. Invasive Species	Not reported		NR	NR	NR	Not reported	Laboratory		190		NR		NR	g	Not reported	12.5 CM	Renewal	Fresh water	Lab	5	Active ingredient		4.28
1912-24-9	Atrazine	2163391	2316315	1912249	6-Chloro-N-ethyl-N'-(1-methylethyl)-1,3,5-triazine-2,4-diamine	Not reported	Unmeasured	Not reported		98.0	NR	NR	Cyprinus carpio	Common Carp	Animalia	Chordata	Vertebrata	Osteichthyes	Actinopterygii	Cypriniformes	Cyprinidae	Cyprinus	carpio		Fish; Standard Test Species; U.S. Invasive Species	Not reported		NR	NR	NR	Not reported	Laboratory		190		NR		NR	g	Not reported	12.5 CM	Renewal	Fresh water	Lab	5	Active ingredient		4.28
1912-24-9	Atrazine	2163391	2316321	1912249	6-Chloro-N-ethyl-N'-(1-methylethyl)-1,3,5-triazine-2,4-diamine	Not reported	Unmeasured	Not reported		98.0	NR	NR	Cyprinus carpio	Common Carp	Animalia	Chordata	Vertebrata	Osteichthyes	Actinopterygii	Cypriniformes	Cyprinidae	Cyprinus	carpio		Fish; Standard Test Species; U.S. Invasive Species	Not reported		NR	NR	NR	Not reported	Laboratory		190		NR		NR	g	Not reported	12.5 CM	Renewal	Fresh water	Lab	5	Active ingredient		4.28
1912-24-9	Atrazine	2163390	2316300	1912249	6-Chloro-N-ethyl-N'-(1-methylethyl)-1,3,5-triazine-2,4-diamine	Not reported	Unmeasured	Not reported		98.0	NR	NR	Cyprinus carpio	Common Carp	Animalia	Chordata	Vertebrata	Osteichthyes	Actinopterygii	Cypriniformes	Cyprinidae	Cyprinus	carpio		Fish; Standard Test Species; U.S. Invasive Species	Not reported		NR	NR	NR	Not reported	Laboratory		190		NR		NR	g	Not reported	12.5 CM MEAN BODY LENGTH	Renewal	Fresh water	Lab	5	Active ingredient		4.28
1912-24-9	Atrazine	2163390	2316298	1912249	6-Chloro-N-ethyl-N'-(1-methylethyl)-1,3,5-triazine-2,4-diamine	Not reported	Unmeasured	Not reported		98.0	NR	NR	Cyprinus carpio	Common Carp	Animalia	Chordata	Vertebrata	Osteichthyes	Actinopterygii	Cypriniformes	Cyprinidae	Cyprinus	carpio		Fish; Standard Test Species; U.S. Invasive Species	Not reported		NR	NR	NR	Not reported	Laboratory		190		NR		NR	g	Not reported	12.5 CM MEAN BODY LENGTH	Renewal	Fresh water	Lab	5	Active ingredient		4.28
1912-24-9	Atrazine	2049268	2081201	1912249	6-Chloro-N-ethyl-N'-(1-methylethyl)-1,3,5-triazine-2,4-diamine	Not reported	Unmeasured	Not reported		98.0	NR	NR	Cyprinus carpio	Common Carp	Animalia	Chordata	Vertebrata	Osteichthyes	Actinopterygii	Cypriniformes	Cyprinidae	Cyprinus	carpio		Fish; Standard Test Species; U.S. Invasive Species	Not reported		NR	NR	NR	Not reported	Commercial		190		NR		NR	g	Not reported	12.9 CM	Renewal	Fresh water	Lab	5	Active ingredient		4.28
1912-24-9	Atrazine	2049268	2081200	1912249	6-Chloro-N-ethyl-N'-(1-methylethyl)-1,3,5-triazine-2,4-diamine	Not reported	Unmeasured	Not reported		98.0	NR	NR	Cyprinus carpio	Common Carp	Animalia	Chordata	Vertebrata	Osteichthyes	Actinopterygii	Cypriniformes	Cyprinidae	Cyprinus	carpio		Fish; Standard Test Species; U.S. Invasive Species	Not reported		NR	NR	NR	Not reported	Commercial		190		NR		NR	g	Not reported	12.9 CM	Renewal	Fresh water	Lab	5	Active ingredient		4.28
1912-24-9	Atrazine	2049268	2081090	1912249	6-Chloro-N-ethyl-N'-(1-methylethyl)-1,3,5-triazine-2,4-diamine	Not reported	Unmeasured	Not reported		98.0	NR	NR	Cyprinus carpio	Common Carp	Animalia	Chordata	Vertebrata	Osteichthyes	Actinopterygii	Cypriniformes	Cyprinidae	Cyprinus	carpio		Fish; Standard Test Species; U.S. Invasive Species	Not reported		NR	NR	NR	Not reported	Commercial		190		NR		NR	g	Not reported	12.9 CM	Renewal	Fresh water	Lab	5	Active ingredient		4.28
1912-24-9	Atrazine	2049268	2081094	1912249	6-Chloro-N-ethyl-N'-(1-methylethyl)-1,3,5-triazine-2,4-diamine	Not reported	Unmeasured	Not reported		98.0	NR	NR	Cyprinus carpio	Common Carp	Animalia	Chordata	Vertebrata	Osteichthyes	Actinopterygii	Cypriniformes	Cyprinidae	Cyprinus	carpio		Fish; Standard Test Species; U.S. Invasive Species	Not reported		NR	NR	NR	Not reported	Commercial		190		NR		NR	g	Not reported	12.9 CM	Renewal	Fresh water	Lab	5	Active ingredient		4.28
1912-24-9	Atrazine	2049268	2081214	1912249	6-Chloro-N-ethyl-N'-(1-methylethyl)-1,3,5-triazine-2,4-diamine	Not reported	Unmeasured	Not reported		98.0	NR	NR	Cyprinus carpio	Common Carp	Animalia	Chordata	Vertebrata	Osteichthyes	Actinopterygii	Cypriniformes	Cyprinidae	Cyprinus	carpio		Fish; Standard Test Species; U.S. Invasive Species	Not reported		NR	NR	NR	Not reported	Commercial		190		NR		NR	g	Not reported	12.9 CM	Renewal	Fresh water	Lab	5	Active ingredient		4.28
1912-24-9	Atrazine	2049268	2081199	1912249	6-Chloro-N-ethyl-N'-(1-methylethyl)-1,3,5-triazine-2,4-diamine	Not reported	Unmeasured	Not reported		98.0	NR	NR	Cyprinus carpio	Common Carp	Animalia	Chordata	Vertebrata	Osteichthyes	Actinopterygii	Cypriniformes	Cyprinidae	Cyprinus	carpio		Fish; Standard Test Species; U.S. Invasive Species	Not reported		NR	NR	NR	Not reported	Commercial		190		NR		NR	g	Not reported	12.9 CM	Renewal	Fresh water	Lab	5	Active ingredient		4.28
1912-24-9	Atrazine	2049268	2081211	1912249	6-Chloro-N-ethyl-N'-(1-methylethyl)-1,3,5-triazine-2,4-diamine	Not reported	Unmeasured	Not reported		98.0	NR	NR	Cyprinus carpio	Common Carp	Animalia	Chordata	Vertebrata	Osteichthyes	Actinopterygii	Cypriniformes	Cyprinidae	Cyprinus	carpio		Fish; Standard Test Species; U.S. Invasive Species	Not reported		NR	NR	NR	Not reported	Commercial		190		NR		NR	g	Not reported	12.9 CM	Renewal	Fresh water	Lab	5	Active ingredient		4.28
1912-24-9	Atrazine	2049268	2081091	1912249	6-Chloro-N-ethyl-N'-(1-methylethyl)-1,3,5-triazine-2,4-diamine	Not reported	Unmeasured	Not reported		98.0	NR	NR	Cyprinus carpio	Common Carp	Animalia	Chordata	Vertebrata	Osteichthyes	Actinopterygii	Cypriniformes	Cyprinidae	Cyprinus	carpio		Fish; Standard Test Species; U.S. Invasive Species	Not reported		NR	NR	NR	Not reported	Commercial		190		NR		NR	g	Not reported	12.9 CM	Renewal	Fresh water	Lab	5	Active ingredient		4.28
1912-24-9	Atrazine	2049268	2081209	1912249	6-Chloro-N-ethyl-N'-(1-methylethyl)-1,3,5-triazine-2,4-diamine	Not reported	Unmeasured	Not reported		98.0	NR	NR	Cyprinus carpio	Common Carp	Animalia	Chordata	Vertebrata	Osteichthyes	Actinopterygii	Cypriniformes	Cyprinidae	Cyprinus	carpio		Fish; Standard Test Species; U.S. Invasive Species	Not reported		NR	NR	NR	Not reported	Commercial		190		NR		NR	g	Not reported	12.9 CM	Renewal	Fresh water	Lab	5	Active ingredient		4.28
1912-24-9	Atrazine	2163397	2316378	1912249	6-Chloro-N-ethyl-N'-(1-methylethyl)-1,3,5-triazine-2,4-diamine	Not reported	Unmeasured	Not reported		98.8	NR	NR	Cyprinus carpio	Common Carp	Animalia	Chordata	Vertebrata	Osteichthyes	Actinopterygii	Cypriniformes	Cyprinidae	Cyprinus	carpio		Fish; Standard Test Species; U.S. Invasive Species	Not reported		NR	NR	NR	Not reported	Laboratory		190		NR		NR	g	Not reported	12.5 CM MEAN BODY LENGTH	Renewal	Fresh water	Lab	5	Active ingredient		4.28
1912-24-9	Atrazine	2103688	2189535	1912249	6-Chloro-N-ethyl-N'-(1-methylethyl)-1,3,5-triazine-2,4-diamine	Not reported	Unmeasured	Not reported		98.0	NR	NR	Cyprinus carpio	Common Carp	Animalia	Chordata	Vertebrata	Osteichthyes	Actinopterygii	Cypriniformes	Cyprinidae	Cyprinus	carpio		Fish; Standard Test Species; U.S. Invasive Species	Not reported		NR	NR	NR	Not reported	Commercial		190		NR		NR	g	Not reported	12.5 CM	Renewal	Fresh water	Lab	5	Active ingredient		4.28
1912-24-9	Atrazine	2049268	2081213	1912249	6-Chloro-N-ethyl-N'-(1-methylethyl)-1,3,5-triazine-2,4-diamine	Not reported	Unmeasured	Not reported		98.0	NR	NR	Cyprinus carpio	Common Carp	Animalia	Chordata	Vertebrata	Osteichthyes	Actinopterygii	Cypriniformes	Cyprinidae	Cyprinus	carpio		Fish; Standard Test Species; U.S. Invasive Species	Not reported		NR	NR	NR	Not reported	Commercial		190		NR		NR	g	Not reported	12.9 CM	Renewal	Fresh water	Lab	5	Active ingredient		4.28
1912-24-9	Atrazine	2049268	2081210	1912249	6-Chloro-N-ethyl-N'-(1-methylethyl)-1,3,5-triazine-2,4-diamine	Not reported	Unmeasured	Not reported		98.0	NR	NR	Cyprinus carpio	Common Carp	Animalia	Chordata	Vertebrata	Osteichthyes	Actinopterygii	Cypriniformes	Cyprinidae	Cyprinus	carpio		Fish; Standard Test Species; U.S. Invasive Species	Not reported		NR	NR	NR	Not reported	Commercial		190		NR		NR	g	Not reported	12.9 CM	Renewal	Fresh water	Lab	5	Active ingredient		4.28
1912-24-9	Atrazine	2049268	2081207	1912249	6-Chloro-N-ethyl-N'-(1-methylethyl)-1,3,5-triazine-2,4-diamine	Not reported	Unmeasured	Not reported		98.0	NR	NR	Cyprinus carpio	Common Carp	Animalia	Chordata	Vertebrata	Osteichthyes	Actinopterygii	Cypriniformes	Cyprinidae	Cyprinus	carpio		Fish; Standard Test Species; U.S. Invasive Species	Not reported		NR	NR	NR	Not reported	Commercial		190		NR		NR	g	Not reported	12.9 CM	Renewal	Fresh water	Lab	5	Active ingredient		4.28
1912-24-9	Atrazine	2103688	2189536	1912249	6-Chloro-N-ethyl-N'-(1-methylethyl)-1,3,5-triazine-2,4-diamine	Not reported	Unmeasured	Not reported		98.0	NR	NR	Cyprinus carpio	Common Carp	Animalia	Chordata	Vertebrata	Osteichthyes	Actinopterygii	Cypriniformes	Cyprinidae	Cyprinus	carpio		Fish; Standard Test Species; U.S. Invasive Species	Not reported		NR	NR	NR	Not reported	Commercial		190		NR		NR	g	Not reported	12.5 CM	Renewal	Fresh water	Lab	5	Active ingredient		4.28
1912-24-9	Atrazine	2095888	2176007	1912249	6-Chloro-N-ethyl-N'-(1-methylethyl)-1,3,5-triazine-2,4-diamine	Not reported	Unmeasured	Not reported		98.0	NR	NR	Cyprinus carpio	Common Carp	Animalia	Chordata	Vertebrata	Osteichthyes	Actinopterygii	Cypriniformes	Cyprinidae	Cyprinus	carpio		Fish; Standard Test Species; U.S. Invasive Species	Not reported		NR	NR	NR	Not reported	Commercial		190		NR		NR	g	Not reported	12.5 CM	Renewal	Fresh water	Lab	5	Active ingredient		4.28
1912-24-9	Atrazine	2189331	2377824	1912249	6-Chloro-N-ethyl-N'-(1-methylethyl)-1,3,5-triazine-2,4-diamine	Not reported	Unmeasured	Not reported		98.0	NR	NR	Cyprinus carpio	Common Carp	Animalia	Chordata	Vertebrata	Osteichthyes	Actinopterygii	Cypriniformes	Cyprinidae	Cyprinus	carpio		Fish; Standard Test Species; U.S. Invasive Species	Not reported		NR	NR	NR	Not reported	Laboratory		190		NR		NR	g	Not reported	12.5 CM LENGTH	Renewal	Fresh water	Lab	5	Active ingredient		4.28
1912-24-9	Atrazine	2189331	2377825	1912249	6-Chloro-N-ethyl-N'-(1-methylethyl)-1,3,5-triazine-2,4-diamine	Not reported	Unmeasured	Not reported		98.0	NR	NR	Cyprinus carpio	Common Carp	Animalia	Chordata	Vertebrata	Osteichthyes	Actinopterygii	Cypriniformes	Cyprinidae	Cyprinus	carpio		Fish; Standard Test Species; U.S. Invasive Species	Not reported		NR	NR	NR	Not reported	Laboratory		190		NR		NR	g	Not reported	12.5 CM LENGTH	Renewal	Fresh water	Lab	5	Active ingredient		4.28
1912-24-9	Atrazine	2123421	2225628	1912249	6-Chloro-N-ethyl-N'-(1-methylethyl)-1,3,5-triazine-2,4-diamine	Not reported	Unmeasured	Not reported		98.0	NR	NR	Cyprinus carpio	Common Carp	Animalia	Chordata	Vertebrata	Osteichthyes	Actinopterygii	Cypriniformes	Cyprinidae	Cyprinus	carpio		Fish; Standard Test Species; U.S. Invasive Species	Not reported		NR	NR	NR	Not reported	Commercial		190		NR		NR	g	Not reported	12.5 CM MEAN BODY LENGTH	Renewal	Fresh water	Lab	4	Active ingredient		4.28
1912-24-9	Atrazine	2123421	2225648	1912249	6-Chloro-N-ethyl-N'-(1-methylethyl)-1,3,5-triazine-2,4-diamine	Not reported	Unmeasured	Not reported		98.0	NR	NR	Cyprinus carpio	Common Carp	Animalia	Chordata	Vertebrata	Osteichthyes	Actinopterygii	Cypriniformes	Cyprinidae	Cyprinus	carpio		Fish; Standard Test Species; U.S. Invasive Species	Not reported		NR	NR	NR	Not reported	Commercial		190		NR		NR	g	Not reported	12.5 CM MEAN BODY LENGTH	Renewal	Fresh water	Lab	4	Active ingredient		4.28
1912-24-9	Atrazine	2163121	2315618	1912249	6-Chloro-N-ethyl-N'-(1-methylethyl)-1,3,5-triazine-2,4-diamine	Not reported	Unmeasured	Not reported		98.0	NR	NR	Cyprinus carpio	Common Carp	Animalia	Chordata	Vertebrata	Osteichthyes	Actinopterygii	Cypriniformes	Cyprinidae	Cyprinus	carpio		Fish; Standard Test Species; U.S. Invasive Species	Not reported		NR	NR	NR	Not reported	Laboratory		190		NR		NR	g	Not reported	12.5 CM MEAN BODY LENGTH	Renewal	Fresh water	Lab	5	Active ingredient		4.28
1912-24-9	Atrazine	2163121	2315586	1912249	6-Chloro-N-ethyl-N'-(1-methylethyl)-1,3,5-triazine-2,4-diamine	Not reported	Unmeasured	Not reported		98.0	NR	NR	Cyprinus carpio	Common Carp	Animalia	Chordata	Vertebrata	Osteichthyes	Actinopterygii	Cypriniformes	Cyprinidae	Cyprinus	carpio		Fish; Standard Test Species; U.S. Invasive Species	Not reported		NR	NR	NR	Not reported	Laboratory		190		NR		NR	g	Not reported	12.5 CM MEAN BODY LENGTH	Renewal	Fresh water	Lab	5	Active ingredient		4.28
1912-24-9	Atrazine	2049114	2080780	1912249	6-Chloro-N-ethyl-N'-(1-methylethyl)-1,3,5-triazine-2,4-diamine	Not reported	Unmeasured	Not reported		98.0	NR	NR	Cyprinus carpio	Common Carp	Animalia	Chordata	Vertebrata	Osteichthyes	Actinopterygii	Cypriniformes	Cyprinidae	Cyprinus	carpio		Fish; Standard Test Species; U.S. Invasive Species	Not reported		NR	NR	NR	Not reported	Commercial		190		NR		NR	g	Not reported	12.5 CM	Renewal	Fresh water	Lab	5	Active ingredient		4.28
1912-24-9	Atrazine	2049114	2080786	1912249	6-Chloro-N-ethyl-N'-(1-methylethyl)-1,3,5-triazine-2,4-diamine	Not reported	Unmeasured	Not reported		98.0	NR	NR	Cyprinus carpio	Common Carp	Animalia	Chordata	Vertebrata	Osteichthyes	Actinopterygii	Cypriniformes	Cyprinidae	Cyprinus	carpio		Fish; Standard Test Species; U.S. Invasive Species	Not reported		NR	NR	NR	Not reported	Commercial		190		NR		NR	g	Not reported	12.5 CM	Renewal	Fresh water	Lab	5	Active ingredient		4.28
1912-24-9	Atrazine	2163121	2315581	1912249	6-Chloro-N-ethyl-N'-(1-methylethyl)-1,3,5-triazine-2,4-diamine	Not reported	Unmeasured	Not reported		98.0	NR	NR	Cyprinus carpio	Common Carp	Animalia	Chordata	Vertebrata	Osteichthyes	Actinopterygii	Cypriniformes	Cyprinidae	Cyprinus	carpio		Fish; Standard Test Species; U.S. Invasive Species	Not reported		NR	NR	NR	Not reported	Laboratory		190		NR		NR	g	Not reported	12.5 CM MEAN BODY LENGTH	Renewal	Fresh water	Lab	5	Active ingredient		4.28
1912-24-9	Atrazine	2163121	2315592	1912249	6-Chloro-N-ethyl-N'-(1-methylethyl)-1,3,5-triazine-2,4-diamine	Not reported	Unmeasured	Not reported		98.0	NR	NR	Cyprinus carpio	Common Carp	Animalia	Chordata	Vertebrata	Osteichthyes	Actinopterygii	Cypriniformes	Cyprinidae	Cyprinus	carpio		Fish; Standard Test Species; U.S. Invasive Species	Not reported		NR	NR	NR	Not reported	Laboratory		190		NR		NR	g	Not reported	12.5 CM MEAN BODY LENGTH	Renewal	Fresh water	Lab	5	Active ingredient		4.28
1912-24-9	Atrazine	2163121	2315582	1912249	6-Chloro-N-ethyl-N'-(1-methylethyl)-1,3,5-triazine-2,4-diamine	Not reported	Unmeasured	Not reported		98.0	NR	NR	Cyprinus carpio	Common Carp	Animalia	Chordata	Vertebrata	Osteichthyes	Actinopterygii	Cypriniformes	Cyprinidae	Cyprinus	carpio		Fish; Standard Test Species; U.S. Invasive Species	Not reported		NR	NR	NR	Not reported	Laboratory		190		NR		NR	g	Not reported	12.5 CM MEAN BODY LENGTH	Renewal	Fresh water	Lab	5	Active ingredient		4.28
1912-24-9	Atrazine	2163121	2315584	1912249	6-Chloro-N-ethyl-N'-(1-methylethyl)-1,3,5-triazine-2,4-diamine	Not reported	Unmeasured	Not reported		98.0	NR	NR	Cyprinus carpio	Common Carp	Animalia	Chordata	Vertebrata	Osteichthyes	Actinopterygii	Cypriniformes	Cyprinidae	Cyprinus	carpio		Fish; Standard Test Species; U.S. Invasive Species	Not reported		NR	NR	NR	Not reported	Laboratory		190		NR		NR	g	Not reported	12.5 CM MEAN BODY LENGTH	Renewal	Fresh water	Lab	5	Active ingredient		4.28
1912-24-9	Atrazine	2163121	2315583	1912249	6-Chloro-N-ethyl-N'-(1-methylethyl)-1,3,5-triazine-2,4-diamine	Not reported	Unmeasured	Not reported		98.0	NR	NR	Cyprinus carpio	Common Carp	Animalia	Chordata	Vertebrata	Osteichthyes	Actinopterygii	Cypriniformes	Cyprinidae	Cyprinus	carpio		Fish; Standard Test Species; U.S. Invasive Species	Not reported		NR	NR	NR	Not reported	Laboratory		190		NR		NR	g	Not reported	12.5 CM MEAN BODY LENGTH	Renewal	Fresh water	Lab	5	Active ingredient		4.28
1912-24-9	Atrazine	2163121	2315589	1912249	6-Chloro-N-ethyl-N'-(1-methylethyl)-1,3,5-triazine-2,4-diamine	Not reported	Unmeasured	Not reported		98.0	NR	NR	Cyprinus carpio	Common Carp	Animalia	Chordata	Vertebrata	Osteichthyes	Actinopterygii	Cypriniformes	Cyprinidae	Cyprinus	carpio		Fish; Standard Test Species; U.S. Invasive Species	Not reported		NR	NR	NR	Not reported	Laboratory		190		NR		NR	g	Not reported	12.5 CM MEAN BODY LENGTH	Renewal	Fresh water	Lab	5	Active ingredient		4.28
1912-24-9	Atrazine	2163121	2315585	1912249	6-Chloro-N-ethyl-N'-(1-methylethyl)-1,3,5-triazine-2,4-diamine	Not reported	Unmeasured	Not reported		98.0	NR	NR	Cyprinus carpio	Common Carp	Animalia	Chordata	Vertebrata	Osteichthyes	Actinopterygii	Cypriniformes	Cyprinidae	Cyprinus	carpio		Fish; Standard Test Species; U.S. Invasive Species	Not reported		NR	NR	NR	Not reported	Laboratory		190		NR		NR	g	Not reported	12.5 CM MEAN BODY LENGTH	Renewal	Fresh water	Lab	5	Active ingredient		4.28
1912-24-9	Atrazine	2163121	2315617	1912249	6-Chloro-N-ethyl-N'-(1-methylethyl)-1,3,5-triazine-2,4-diamine	Not reported	Unmeasured	Not reported		98.0	NR	NR	Cyprinus carpio	Common Carp	Animalia	Chordata	Vertebrata	Osteichthyes	Actinopterygii	Cypriniformes	Cyprinidae	Cyprinus	carpio		Fish; Standard Test Species; U.S. Invasive Species	Not reported		NR	NR	NR	Not reported	Laboratory		190		NR		NR	g	Not reported	12.5 CM MEAN BODY LENGTH	Renewal	Fresh water	Lab	5	Active ingredient		4.28
1912-24-9	Atrazine	2049114	2080783	1912249	6-Chloro-N-ethyl-N'-(1-methylethyl)-1,3,5-triazine-2,4-diamine	Not reported	Unmeasured	Not reported		98.0	NR	NR	Cyprinus carpio	Common Carp	Animalia	Chordata	Vertebrata	Osteichthyes	Actinopterygii	Cypriniformes	Cyprinidae	Cyprinus	carpio		Fish; Standard Test Species; U.S. Invasive Species	Not reported		NR	NR	NR	Not reported	Commercial		190		NR		NR	g	Not reported	12.5 CM	Renewal	Fresh water	Lab	5	Active ingredient		4.28
1912-24-9	Atrazine	2106794	2195223	1912249	6-Chloro-N-ethyl-N'-(1-methylethyl)-1,3,5-triazine-2,4-diamine	Not reported	Unmeasured	Not reported		98.0	NR	NR	Cyprinus carpio	Common Carp	Animalia	Chordata	Vertebrata	Osteichthyes	Actinopterygii	Cypriniformes	Cyprinidae	Cyprinus	carpio		Fish; Standard Test Species; U.S. Invasive Species	Not reported		NR	NR	NR	Not reported	Not reported		190		NR		NR	g	Not reported	12.5 CM	Renewal	Fresh water	Lab	5	Active ingredient		4.28
1912-24-9	Atrazine	2106794	2195225	1912249	6-Chloro-N-ethyl-N'-(1-methylethyl)-1,3,5-triazine-2,4-diamine	Not reported	Unmeasured	Not reported		98.0	NR	NR	Cyprinus carpio	Common Carp	Animalia	Chordata	Vertebrata	Osteichthyes	Actinopterygii	Cypriniformes	Cyprinidae	Cyprinus	carpio		Fish; Standard Test Species; U.S. Invasive Species	Not reported		NR	NR	NR	Not reported	Not reported		190		NR		NR	g	Not reported	12.5 CM	Renewal	Fresh water	Lab	5	Active ingredient		4.28
1912-24-9	Atrazine	1339201	800099	1912249	6-Chloro-N-ethyl-N'-(1-methylethyl)-1,3,5-triazine-2,4-diamine	Not reported	Unmeasured	Not coded		98.0	NR	NR	Cyprinus carpio	Common Carp	Animalia	Chordata	Vertebrata	Osteichthyes	Actinopterygii	Cypriniformes	Cyprinidae	Cyprinus	carpio		Fish; Standard Test Species; U.S. Invasive Species	Not reported		NR	NR	NR	Not reported	Not reported		NC		NC		NC	NC	Not coded	190 G,WTINT	Renewal	Fresh water	Lab	4	Active ingredient		4.28
1912-24-9	Atrazine	2123421	2224930	1912249	6-Chloro-N-ethyl-N'-(1-methylethyl)-1,3,5-triazine-2,4-diamine	Not reported	Unmeasured	Not reported		98.0	NR	NR	Cyprinus carpio	Common Carp	Animalia	Chordata	Vertebrata	Osteichthyes	Actinopterygii	Cypriniformes	Cyprinidae	Cyprinus	carpio		Fish; Standard Test Species; U.S. Invasive Species	Not reported		NR	NR	NR	Not reported	Commercial		190		NR		NR	g	Not reported	12.5 CM MEAN BODY LENGTH	Renewal	Fresh water	Lab	4	Active ingredient		4.28
1912-24-9	Atrazine	2123421	2225626	1912249	6-Chloro-N-ethyl-N'-(1-methylethyl)-1,3,5-triazine-2,4-diamine	Not reported	Unmeasured	Not reported		98.0	NR	NR	Cyprinus carpio	Common Carp	Animalia	Chordata	Vertebrata	Osteichthyes	Actinopterygii	Cypriniformes	Cyprinidae	Cyprinus	carpio		Fish; Standard Test Species; U.S. Invasive Species	Not reported		NR	NR	NR	Not reported	Commercial		190		NR		NR	g	Not reported	12.5 CM MEAN BODY LENGTH	Renewal	Fresh water	Lab	4	Active ingredient		4.28
1912-24-9	Atrazine	2123421	2225634	1912249	6-Chloro-N-ethyl-N'-(1-methylethyl)-1,3,5-triazine-2,4-diamine	Not reported	Unmeasured	Not reported		98.0	NR	NR	Cyprinus carpio	Common Carp	Animalia	Chordata	Vertebrata	Osteichthyes	Actinopterygii	Cypriniformes	Cyprinidae	Cyprinus	carpio		Fish; Standard Test Species; U.S. Invasive Species	Not reported		NR	NR	NR	Not reported	Commercial		190		NR		NR	g	Not reported	12.5 CM MEAN BODY LENGTH	Renewal	Fresh water	Lab	4	Active ingredient		4.28
1912-24-9	Atrazine	2123421	2224934	1912249	6-Chloro-N-ethyl-N'-(1-methylethyl)-1,3,5-triazine-2,4-diamine	Not reported	Unmeasured	Not reported		98.0	NR	NR	Cyprinus carpio	Common Carp	Animalia	Chordata	Vertebrata	Osteichthyes	Actinopterygii	Cypriniformes	Cyprinidae	Cyprinus	carpio		Fish; Standard Test Species; U.S. Invasive Species	Not reported		NR	NR	NR	Not reported	Commercial		190		NR		NR	g	Not reported	12.5 CM MEAN BODY LENGTH	Renewal	Fresh water	Lab	4	Active ingredient		4.28
1912-24-9	Atrazine	2123421	2225627	1912249	6-Chloro-N-ethyl-N'-(1-methylethyl)-1,3,5-triazine-2,4-diamine	Not reported	Unmeasured	Not reported		98.0	NR	NR	Cyprinus carpio	Common Carp	Animalia	Chordata	Vertebrata	Osteichthyes	Actinopterygii	Cypriniformes	Cyprinidae	Cyprinus	carpio		Fish; Standard Test Species; U.S. Invasive Species	Not reported		NR	NR	NR	Not reported	Commercial		190		NR		NR	g	Not reported	12.5 CM MEAN BODY LENGTH	Renewal	Fresh water	Lab	4	Active ingredient		4.28
1912-24-9	Atrazine	2123421	2225633	1912249	6-Chloro-N-ethyl-N'-(1-methylethyl)-1,3,5-triazine-2,4-diamine	Not reported	Unmeasured	Not reported		98.0	NR	NR	Cyprinus carpio	Common Carp	Animalia	Chordata	Vertebrata	Osteichthyes	Actinopterygii	Cypriniformes	Cyprinidae	Cyprinus	carpio		Fish; Standard Test Species; U.S. Invasive Species	Not reported		NR	NR	NR	Not reported	Commercial		190		NR		NR	g	Not reported	12.5 CM MEAN BODY LENGTH	Renewal	Fresh water	Lab	4	Active ingredient		4.28
1912-24-9	Atrazine	2123421	2225647	1912249	6-Chloro-N-ethyl-N'-(1-methylethyl)-1,3,5-triazine-2,4-diamine	Not reported	Unmeasured	Not reported		98.0	NR	NR	Cyprinus carpio	Common Carp	Animalia	Chordata	Vertebrata	Osteichthyes	Actinopterygii	Cypriniformes	Cyprinidae	Cyprinus	carpio		Fish; Standard Test Species; U.S. Invasive Species	Not reported		NR	NR	NR	Not reported	Commercial		190		NR		NR	g	Not reported	12.5 CM MEAN BODY LENGTH	Renewal	Fresh water	Lab	4	Active ingredient		4.28
1912-24-9	Atrazine	2123421	2224933	1912249	6-Chloro-N-ethyl-N'-(1-methylethyl)-1,3,5-triazine-2,4-diamine	Not reported	Unmeasured	Not reported		98.0	NR	NR	Cyprinus carpio	Common Carp	Animalia	Chordata	Vertebrata	Osteichthyes	Actinopterygii	Cypriniformes	Cyprinidae	Cyprinus	carpio		Fish; Standard Test Species; U.S. Invasive Species	Not reported		NR	NR	NR	Not reported	Commercial		190		NR		NR	g	Not reported	12.5 CM MEAN BODY LENGTH	Renewal	Fresh water	Lab	4	Active ingredient		4.28
1912-24-9	Atrazine	2123421	2225638	1912249	6-Chloro-N-ethyl-N'-(1-methylethyl)-1,3,5-triazine-2,4-diamine	Not reported	Unmeasured	Not reported		98.0	NR	NR	Cyprinus carpio	Common Carp	Animalia	Chordata	Vertebrata	Osteichthyes	Actinopterygii	Cypriniformes	Cyprinidae	Cyprinus	carpio		Fish; Standard Test Species; U.S. Invasive Species	Not reported		NR	NR	NR	Not reported	Commercial		190		NR		NR	g	Not reported	12.5 CM MEAN BODY LENGTH	Renewal	Fresh water	Lab	4	Active ingredient		4.28
1912-24-9	Atrazine	2095888	2175987	1912249	6-Chloro-N-ethyl-N'-(1-methylethyl)-1,3,5-triazine-2,4-diamine	Not reported	Unmeasured	Not reported		98.0	NR	NR	Cyprinus carpio	Common Carp	Animalia	Chordata	Vertebrata	Osteichthyes	Actinopterygii	Cypriniformes	Cyprinidae	Cyprinus	carpio		Fish; Standard Test Species; U.S. Invasive Species	Not reported		NR	NR	NR	Not reported	Commercial		190		NR		NR	g	Not reported	12.5 CM	Renewal	Fresh water	Lab	5	Active ingredient		4.28
1912-24-9	Atrazine	2123421	2225656	1912249	6-Chloro-N-ethyl-N'-(1-methylethyl)-1,3,5-triazine-2,4-diamine	Not reported	Unmeasured	Not reported		98.0	NR	NR	Cyprinus carpio	Common Carp	Animalia	Chordata	Vertebrata	Osteichthyes	Actinopterygii	Cypriniformes	Cyprinidae	Cyprinus	carpio		Fish; Standard Test Species; U.S. Invasive Species	Not reported		NR	NR	NR	Not reported	Commercial		190		NR		NR	g	Not reported	12.5 CM MEAN BODY LENGTH	Renewal	Fresh water	Lab	4	Active ingredient		4.28
1912-24-9	Atrazine	2123421	2225661	1912249	6-Chloro-N-ethyl-N'-(1-methylethyl)-1,3,5-triazine-2,4-diamine	Not reported	Unmeasured	Not reported		98.0	NR	NR	Cyprinus carpio	Common Carp	Animalia	Chordata	Vertebrata	Osteichthyes	Actinopterygii	Cypriniformes	Cyprinidae	Cyprinus	carpio		Fish; Standard Test Species; U.S. Invasive Species	Not reported		NR	NR	NR	Not reported	Commercial		190		NR		NR	g	Not reported	12.5 CM MEAN BODY LENGTH	Renewal	Fresh water	Lab	4	Active ingredient		4.28
1912-24-9	Atrazine	2123421	2225639	1912249	6-Chloro-N-ethyl-N'-(1-methylethyl)-1,3,5-triazine-2,4-diamine	Not reported	Unmeasured	Not reported		98.0	NR	NR	Cyprinus carpio	Common Carp	Animalia	Chordata	Vertebrata	Osteichthyes	Actinopterygii	Cypriniformes	Cyprinidae	Cyprinus	carpio		Fish; Standard Test Species; U.S. Invasive Species	Not reported		NR	NR	NR	Not reported	Commercial		190		NR		NR	g	Not reported	12.5 CM MEAN BODY LENGTH	Renewal	Fresh water	Lab	4	Active ingredient		4.28
1912-24-9	Atrazine	2123421	2225629	1912249	6-Chloro-N-ethyl-N'-(1-methylethyl)-1,3,5-triazine-2,4-diamine	Not reported	Unmeasured	Not reported		98.0	NR	NR	Cyprinus carpio	Common Carp	Animalia	Chordata	Vertebrata	Osteichthyes	Actinopterygii	Cypriniformes	Cyprinidae	Cyprinus	carpio		Fish; Standard Test Species; U.S. Invasive Species	Not reported		NR	NR	NR	Not reported	Commercial		190		NR		NR	g	Not reported	12.5 CM MEAN BODY LENGTH	Renewal	Fresh water	Lab	4	Active ingredient		4.28
1912-24-9	Atrazine	2123421	2225632	1912249	6-Chloro-N-ethyl-N'-(1-methylethyl)-1,3,5-triazine-2,4-diamine	Not reported	Unmeasured	Not reported		98.0	NR	NR	Cyprinus carpio	Common Carp	Animalia	Chordata	Vertebrata	Osteichthyes	Actinopterygii	Cypriniformes	Cyprinidae	Cyprinus	carpio		Fish; Standard Test Species; U.S. Invasive Species	Not reported		NR	NR	NR	Not reported	Commercial		190		NR		NR	g	Not reported	12.5 CM MEAN BODY LENGTH	Renewal	Fresh water	Lab	4	Active ingredient		4.28
1912-24-9	Atrazine	2123421	2225657	1912249	6-Chloro-N-ethyl-N'-(1-methylethyl)-1,3,5-triazine-2,4-diamine	Not reported	Unmeasured	Not reported		98.0	NR	NR	Cyprinus carpio	Common Carp	Animalia	Chordata	Vertebrata	Osteichthyes	Actinopterygii	Cypriniformes	Cyprinidae	Cyprinus	carpio		Fish; Standard Test Species; U.S. Invasive Species	Not reported		NR	NR	NR	Not reported	Commercial		190		NR		NR	g	Not reported	12.5 CM MEAN BODY LENGTH	Renewal	Fresh water	Lab	4	Active ingredient		4.28
1912-24-9	Atrazine	2125082	2229410	1912249	6-Chloro-N-ethyl-N'-(1-methylethyl)-1,3,5-triazine-2,4-diamine	Not reported	Measured	Not reported		98.0	NR	NR	Cyprinus carpio	Common Carp	Animalia	Chordata	Vertebrata	Osteichthyes	Actinopterygii	Cypriniformes	Cyprinidae	Cyprinus	carpio		Fish; Standard Test Species; U.S. Invasive Species	Not reported		NR	NR	NR	Not reported	Commercial		190		NR		NR	g	Not reported	NR	Renewal	Fresh water	Lab	5	Active ingredient		4.28
1912-24-9	Atrazine	2125082	2229392	1912249	6-Chloro-N-ethyl-N'-(1-methylethyl)-1,3,5-triazine-2,4-diamine	Not reported	Measured	Not reported		98.0	NR	NR	Cyprinus carpio	Common Carp	Animalia	Chordata	Vertebrata	Osteichthyes	Actinopterygii	Cypriniformes	Cyprinidae	Cyprinus	carpio		Fish; Standard Test Species; U.S. Invasive Species	Not reported		NR	NR	NR	Not reported	Commercial		190		NR		NR	g	Not reported	NR	Renewal	Fresh water	Lab	5	Active ingredient		4.28
1912-24-9	Atrazine	2125082	2229407	1912249	6-Chloro-N-ethyl-N'-(1-methylethyl)-1,3,5-triazine-2,4-diamine	Not reported	Measured	Not reported		98.0	NR	NR	Cyprinus carpio	Common Carp	Animalia	Chordata	Vertebrata	Osteichthyes	Actinopterygii	Cypriniformes	Cyprinidae	Cyprinus	carpio		Fish; Standard Test Species; U.S. Invasive Species	Not reported		NR	NR	NR	Not reported	Commercial		190		NR		NR	g	Not reported	NR	Renewal	Fresh water	Lab	5	Active ingredient		4.28
1912-24-9	Atrazine	2125082	2229390	1912249	6-Chloro-N-ethyl-N'-(1-methylethyl)-1,3,5-triazine-2,4-diamine	Not reported	Measured	Not reported		98.0	NR	NR	Cyprinus carpio	Common Carp	Animalia	Chordata	Vertebrata	Osteichthyes	Actinopterygii	Cypriniformes	Cyprinidae	Cyprinus	carpio		Fish; Standard Test Species; U.S. Invasive Species	Not reported		NR	NR	NR	Not reported	Commercial		190		NR		NR	g	Not reported	NR	Renewal	Fresh water	Lab	5	Active ingredient		4.28
1912-24-9	Atrazine	2125082	2229394	1912249	6-Chloro-N-ethyl-N'-(1-methylethyl)-1,3,5-triazine-2,4-diamine	Not reported	Measured	Not reported		98.0	NR	NR	Cyprinus carpio	Common Carp	Animalia	Chordata	Vertebrata	Osteichthyes	Actinopterygii	Cypriniformes	Cyprinidae	Cyprinus	carpio		Fish; Standard Test Species; U.S. Invasive Species	Not reported		NR	NR	NR	Not reported	Commercial		190		NR		NR	g	Not reported	NR	Renewal	Fresh water	Lab	5	Active ingredient		4.28
1912-24-9	Atrazine	2125082	2229393	1912249	6-Chloro-N-ethyl-N'-(1-methylethyl)-1,3,5-triazine-2,4-diamine	Not reported	Measured	Not reported		98.0	NR	NR	Cyprinus carpio	Common Carp	Animalia	Chordata	Vertebrata	Osteichthyes	Actinopterygii	Cypriniformes	Cyprinidae	Cyprinus	carpio		Fish; Standard Test Species; U.S. Invasive Species	Not reported		NR	NR	NR	Not reported	Commercial		190		NR		NR	g	Not reported	NR	Renewal	Fresh water	Lab	5	Active ingredient		4.28
1912-24-9	Atrazine	2125082	2229406	1912249	6-Chloro-N-ethyl-N'-(1-methylethyl)-1,3,5-triazine-2,4-diamine	Not reported	Measured	Not reported		98.0	NR	NR	Cyprinus carpio	Common Carp	Animalia	Chordata	Vertebrata	Osteichthyes	Actinopterygii	Cypriniformes	Cyprinidae	Cyprinus	carpio		Fish; Standard Test Species; U.S. Invasive Species	Not reported		NR	NR	NR	Not reported	Commercial		190		NR		NR	g	Not reported	NR	Renewal	Fresh water	Lab	5	Active ingredient		4.28
1912-24-9	Atrazine	2125082	2229396	1912249	6-Chloro-N-ethyl-N'-(1-methylethyl)-1,3,5-triazine-2,4-diamine	Not reported	Measured	Not reported		98.0	NR	NR	Cyprinus carpio	Common Carp	Animalia	Chordata	Vertebrata	Osteichthyes	Actinopterygii	Cypriniformes	Cyprinidae	Cyprinus	carpio		Fish; Standard Test Species; U.S. Invasive Species	Not reported		NR	NR	NR	Not reported	Commercial		190		NR		NR	g	Not reported	NR	Renewal	Fresh water	Lab	5	Active ingredient		4.28
1912-24-9	Atrazine	2125082	2229403	1912249	6-Chloro-N-ethyl-N'-(1-methylethyl)-1,3,5-triazine-2,4-diamine	Not reported	Measured	Not reported		98.0	NR	NR	Cyprinus carpio	Common Carp	Animalia	Chordata	Vertebrata	Osteichthyes	Actinopterygii	Cypriniformes	Cyprinidae	Cyprinus	carpio		Fish; Standard Test Species; U.S. Invasive Species	Not reported		NR	NR	NR	Not reported	Commercial		190		NR		NR	g	Not reported	NR	Renewal	Fresh water	Lab	5	Active ingredient		4.28
1912-24-9	Atrazine	1339776	800716	1912249	6-Chloro-N-ethyl-N'-(1-methylethyl)-1,3,5-triazine-2,4-diamine	Not reported	Unmeasured	Not coded		98.0	NR	NR	Cyprinus carpio	Common Carp	Animalia	Chordata	Vertebrata	Osteichthyes	Actinopterygii	Cypriniformes	Cyprinidae	Cyprinus	carpio		Fish; Standard Test Species; U.S. Invasive Species	Juvenile		NR	NR	NR	Not reported	Not reported		NC		NC		NC	NC	Not coded	185 G,WTINT	Renewal	Fresh water	Lab	4	Active ingredient		4.28
1912-24-9	Atrazine	1339200	800098	1912249	6-Chloro-N-ethyl-N'-(1-methylethyl)-1,3,5-triazine-2,4-diamine	Not reported	Unmeasured	Not coded		98.0	NR	NR	Cyprinus carpio	Common Carp	Animalia	Chordata	Vertebrata	Osteichthyes	Actinopterygii	Cypriniformes	Cyprinidae	Cyprinus	carpio		Fish; Standard Test Species; U.S. Invasive Species	Not reported		NR	NR	NR	Not reported	Not reported		NC		NC		NC	NC	Not coded	190 G,WTINT	Renewal	Fresh water	Lab	4	Active ingredient		4.28
1912-24-9	Atrazine	2125522	2230386	1912249	6-Chloro-N-ethyl-N'-(1-methylethyl)-1,3,5-triazine-2,4-diamine	Analytical grade	Unmeasured	European Economic Community		NR	NR	NR	Cyprinus carpio	Common Carp	Animalia	Chordata	Vertebrata	Osteichthyes	Actinopterygii	Cypriniformes	Cyprinidae	Cyprinus	carpio		Fish; Standard Test Species; U.S. Invasive Species	Juvenile		NR	NR	NR	Not reported	Commercial		190		NR		NR	g	Not reported	12.5 CM	Renewal	Fresh water	Lab	5	Active ingredient		4.28
1912-24-9	Atrazine	2125522	2230385	1912249	6-Chloro-N-ethyl-N'-(1-methylethyl)-1,3,5-triazine-2,4-diamine	Analytical grade	Unmeasured	European Economic Community		NR	NR	NR	Cyprinus carpio	Common Carp	Animalia	Chordata	Vertebrata	Osteichthyes	Actinopterygii	Cypriniformes	Cyprinidae	Cyprinus	carpio		Fish; Standard Test Species; U.S. Invasive Species	Juvenile		NR	NR	NR	Not reported	Commercial		190		NR		NR	g	Not reported	12.5 CM	Renewal	Fresh water	Lab	5	Active ingredient		4.28
1912-24-9	Atrazine	1339782	800723	1912249	6-Chloro-N-ethyl-N'-(1-methylethyl)-1,3,5-triazine-2,4-diamine	Not reported	Unmeasured	Not coded		98.0	NR	NR	Cyprinus carpio	Common Carp	Animalia	Chordata	Vertebrata	Osteichthyes	Actinopterygii	Cypriniformes	Cyprinidae	Cyprinus	carpio		Fish; Standard Test Species; U.S. Invasive Species	Juvenile		NR	NR	NR	Not reported	Not reported		NC		NC		NC	NC	Not coded	185 G,WTINT	Renewal	Fresh water	Lab	4	Active ingredient		4.28
1912-24-9	Atrazine	2053505	2090002	1912249	6-Chloro-N-ethyl-N'-(1-methylethyl)-1,3,5-triazine-2,4-diamine	Not reported	Unmeasured	Not reported		98.0	NR	NR	Cyprinus carpio	Common Carp	Animalia	Chordata	Vertebrata	Osteichthyes	Actinopterygii	Cypriniformes	Cyprinidae	Cyprinus	carpio		Fish; Standard Test Species; U.S. Invasive Species	Not reported		NR	NR	NR	Not reported	Commercial		190		NR		NR	g	Not reported	12.5 BODY LENGTH	Renewal	Fresh water	Lab	5	Active ingredient		4.28
1912-24-9	Atrazine	2053505	2090001	1912249	6-Chloro-N-ethyl-N'-(1-methylethyl)-1,3,5-triazine-2,4-diamine	Not reported	Unmeasured	Not reported		98.0	NR	NR	Cyprinus carpio	Common Carp	Animalia	Chordata	Vertebrata	Osteichthyes	Actinopterygii	Cypriniformes	Cyprinidae	Cyprinus	carpio		Fish; Standard Test Species; U.S. Invasive Species	Not reported		NR	NR	NR	Not reported	Commercial		190		NR		NR	g	Not reported	12.5 BODY LENGTH	Renewal	Fresh water	Lab	5	Active ingredient		4.28
1912-24-9	Atrazine	2053505	2089980	1912249	6-Chloro-N-ethyl-N'-(1-methylethyl)-1,3,5-triazine-2,4-diamine	Not reported	Unmeasured	Not reported		98.0	NR	NR	Cyprinus carpio	Common Carp	Animalia	Chordata	Vertebrata	Osteichthyes	Actinopterygii	Cypriniformes	Cyprinidae	Cyprinus	carpio		Fish; Standard Test Species; U.S. Invasive Species	Not reported		NR	NR	NR	Not reported	Commercial		190		NR		NR	g	Not reported	12.5 BODY LENGTH	Renewal	Fresh water	Lab	5	Active ingredient		4.28
1912-24-9	Atrazine	1340396	801421	1912249	6-Chloro-N-ethyl-N'-(1-methylethyl)-1,3,5-triazine-2,4-diamine	Not reported	Unmeasured	Not coded		98.0	NR	NR	Cyprinus carpio	Common Carp	Animalia	Chordata	Vertebrata	Osteichthyes	Actinopterygii	Cypriniformes	Cyprinidae	Cyprinus	carpio		Fish; Standard Test Species; U.S. Invasive Species	Juvenile		NR	NR	NR	Not reported	Not reported		NC		NC		NC	NC	Not coded	190 G,WTINT	Renewal	Fresh water	Lab	4	Active ingredient		4.28
1912-24-9	Atrazine	1340167	801163	1912249	6-Chloro-N-ethyl-N'-(1-methylethyl)-1,3,5-triazine-2,4-diamine	Not reported	Unmeasured	Not coded		98.0	NR	NR	Cyprinus carpio	Common Carp	Animalia	Chordata	Vertebrata	Osteichthyes	Actinopterygii	Cypriniformes	Cyprinidae	Cyprinus	carpio		Fish; Standard Test Species; U.S. Invasive Species	Juvenile		NR	NR	NR	Not reported	Not reported		NC		NC		NC	NC	Not coded	190 G,WTINT	Renewal	Fresh water	Lab	4	Active ingredient		4.28
1912-24-9	Atrazine	2095827	2175935	1912249	6-Chloro-N-ethyl-N'-(1-methylethyl)-1,3,5-triazine-2,4-diamine	Analytical grade	Unmeasured	Not reported		98	NR	NR	Cyprinus carpio	Common Carp	Animalia	Chordata	Vertebrata	Osteichthyes	Actinopterygii	Cypriniformes	Cyprinidae	Cyprinus	carpio		Fish; Standard Test Species; U.S. Invasive Species	Not reported		NR	NR	NR	Not reported	Commercial		190		NR		NR	g	Not reported	12.5 CM	Renewal	Fresh water	Lab	5	Active ingredient		4.28
1912-24-9	Atrazine	2095827	2175915	1912249	6-Chloro-N-ethyl-N'-(1-methylethyl)-1,3,5-triazine-2,4-diamine	Analytical grade	Unmeasured	Not reported		98	NR	NR	Cyprinus carpio	Common Carp	Animalia	Chordata	Vertebrata	Osteichthyes	Actinopterygii	Cypriniformes	Cyprinidae	Cyprinus	carpio		Fish; Standard Test Species; U.S. Invasive Species	Not reported		NR	NR	NR	Not reported	Commercial		190		NR		NR	g	Not reported	12.5 CM	Renewal	Fresh water	Lab	5	Active ingredient		4.28
1912-24-9	Atrazine	2095827	2175920	1912249	6-Chloro-N-ethyl-N'-(1-methylethyl)-1,3,5-triazine-2,4-diamine	Analytical grade	Unmeasured	Not reported		98	NR	NR	Cyprinus carpio	Common Carp	Animalia	Chordata	Vertebrata	Osteichthyes	Actinopterygii	Cypriniformes	Cyprinidae	Cyprinus	carpio		Fish; Standard Test Species; U.S. Invasive Species	Not reported		NR	NR	NR	Not reported	Commercial		190		NR		NR	g	Not reported	12.5 CM	Renewal	Fresh water	Lab	5	Active ingredient		4.28
1912-24-9	Atrazine	2095827	2175923	1912249	6-Chloro-N-ethyl-N'-(1-methylethyl)-1,3,5-triazine-2,4-diamine	Analytical grade	Unmeasured	Not reported		98	NR	NR	Cyprinus carpio	Common Carp	Animalia	Chordata	Vertebrata	Osteichthyes	Actinopterygii	Cypriniformes	Cyprinidae	Cyprinus	carpio		Fish; Standard Test Species; U.S. Invasive Species	Not reported		NR	NR	NR	Not reported	Commercial		190		NR		NR	g	Not reported	12.5 CM	Renewal	Fresh water	Lab	5	Active ingredient		4.28
1912-24-9	Atrazine	2095827	2175922	1912249	6-Chloro-N-ethyl-N'-(1-methylethyl)-1,3,5-triazine-2,4-diamine	Analytical grade	Unmeasured	Not reported		98	NR	NR	Cyprinus carpio	Common Carp	Animalia	Chordata	Vertebrata	Osteichthyes	Actinopterygii	Cypriniformes	Cyprinidae	Cyprinus	carpio		Fish; Standard Test Species; U.S. Invasive Species	Not reported		NR	NR	NR	Not reported	Commercial		190		NR		NR	g	Not reported	12.5 CM	Renewal	Fresh water	Lab	5	Active ingredient		4.28
1912-24-9	Atrazine	1339991	800957	1912249	6-Chloro-N-ethyl-N'-(1-methylethyl)-1,3,5-triazine-2,4-diamine	Not reported	Unmeasured	Not coded		98.0	NR	NR	Cyprinus carpio	Common Carp	Animalia	Chordata	Vertebrata	Osteichthyes	Actinopterygii	Cypriniformes	Cyprinidae	Cyprinus	carpio		Fish; Standard Test Species; U.S. Invasive Species	Not reported		NR	NR	NR	Not reported	Not reported		NC		NC		NC	NC	Not coded	190 G,WTINT	Renewal	Fresh water	Lab	4	Active ingredient		4.28
1912-24-9	Atrazine	1254664	703535	1912249	6-Chloro-N-ethyl-N'-(1-methylethyl)-1,3,5-triazine-2,4-diamine	Not reported	Unmeasured	Not coded		98	NR	NR	Chlorella vulgaris	Green Algae	Plantae	Chlorophyta			Chlorophyceae	Chlorococcales	Oocystaceae	Chlorella	vulgaris		Algae; Standard Test Species	Exponential growth phase (log)		NR	NR	NR	Not reported	Not reported		NC		NC		NC	NC	Not coded	10000000 CELLS PER ML, STRAIN LEMAN	Static	Fresh water	Lab	11	Active ingredient		4.3
1912-24-9	Atrazine	1254237	703030	1912249	6-Chloro-N-ethyl-N'-(1-methylethyl)-1,3,5-triazine-2,4-diamine	Not reported	Unmeasured	Not coded		98	NR	NR	Chlorella vulgaris	Green Algae	Plantae	Chlorophyta			Chlorophyceae	Chlorococcales	Oocystaceae	Chlorella	vulgaris		Algae; Standard Test Species	Not reported		NR	NR	NR	Not reported	Not reported		NC		NC		NC	NC	Not coded	NR	Static	Fresh water	Lab	10	Active ingredient		4.3
1912-24-9	Atrazine	1254340	703148	1912249	6-Chloro-N-ethyl-N'-(1-methylethyl)-1,3,5-triazine-2,4-diamine	Not reported	Measured	Not coded	>	98	NR	NR	Pimephales promelas	Fathead Minnow	Animalia	Chordata	Vertebrata	Osteichthyes	Actinopterygii	Cypriniformes	Cyprinidae	Pimephales	promelas		Fish; Standard Test Species	Adult		22	NR	NR	Month(s)	Not reported		NC		NC		NC	NC	Not coded	MALE,6.6 G	Renewal	Fresh water	Lab	3	Active ingredient		4.32
1912-24-9	Atrazine	2095726	2175738	1912249	6-Chloro-N-ethyl-N'-(1-methylethyl)-1,3,5-triazine-2,4-diamine	Not reported	Unmeasured	Not reported		NR	NR	NR	Myriophyllum aquaticum	Parrot Feather Watermilfoil	Plantae	Magnoliophyta			Magnoliopsida	Haloragales	Haloragaceae	Myriophyllum	aquaticum		Flowers, Trees, Shrubs, Ferns; U.S. Invasive Species	Not reported		NR	NR	NR	Not reported	Not reported		NR		NR		NR	NR	Not reported	NR	Static	Fresh water	Lab	6	Active ingredient		4.4
1912-24-9	Atrazine	1254218	703001	1912249	6-Chloro-N-ethyl-N'-(1-methylethyl)-1,3,5-triazine-2,4-diamine	Not reported	Measured	Not coded	>	99	NR	NR	Salmo salar	Atlantic Salmon	Animalia	Chordata	Vertebrata	Osteichthyes	Actinopterygii	Salmoniformes	Salmonidae	Salmo	salar		Fish; Standard Test Species; U.S. Threatened and Endangered Species	Smolt		NR	NR	NR	Not reported	Not reported		NC		NC		NC	NC	Not coded	164.3 MM	Renewal	Fresh water	Lab	9	Active ingredient		4.42
1912-24-9	Atrazine	1254217	702999	1912249	6-Chloro-N-ethyl-N'-(1-methylethyl)-1,3,5-triazine-2,4-diamine	Not reported	Measured	Not coded	>	99	NR	NR	Salmo salar	Atlantic Salmon	Animalia	Chordata	Vertebrata	Osteichthyes	Actinopterygii	Salmoniformes	Salmonidae	Salmo	salar		Fish; Standard Test Species; U.S. Threatened and Endangered Species	Smolt		NR	NR	NR	Not reported	Not reported		NC		NC		NC	NC	Not coded	164.3 MM	Renewal	Fresh water	Lab	9	Active ingredient		4.42
1912-24-9	Atrazine	1254223	703009	1912249	6-Chloro-N-ethyl-N'-(1-methylethyl)-1,3,5-triazine-2,4-diamine	Not reported	Measured	Not coded	>	99	NR	NR	Salmo salar	Atlantic Salmon	Animalia	Chordata	Vertebrata	Osteichthyes	Actinopterygii	Salmoniformes	Salmonidae	Salmo	salar		Fish; Standard Test Species; U.S. Threatened and Endangered Species	Smolt		NR	NR	NR	Not reported	Not reported		NC		NC		NC	NC	Not coded	166.6 MM	Renewal	Fresh water	Lab	5	Active ingredient		4.48
1912-24-9	Atrazine	1254222	703008	1912249	6-Chloro-N-ethyl-N'-(1-methylethyl)-1,3,5-triazine-2,4-diamine	Not reported	Measured	Not coded	>	99	NR	NR	Salmo salar	Atlantic Salmon	Animalia	Chordata	Vertebrata	Osteichthyes	Actinopterygii	Salmoniformes	Salmonidae	Salmo	salar		Fish; Standard Test Species; U.S. Threatened and Endangered Species	Smolt		NR	NR	NR	Not reported	Not reported		NC		NC		NC	NC	Not coded	166.6 MM	Renewal	Fresh water	Lab	5	Active ingredient		4.48
1912-24-9	Atrazine	1339295	800199	1912249	6-Chloro-N-ethyl-N'-(1-methylethyl)-1,3,5-triazine-2,4-diamine	Analytical grade	Unmeasured	Not coded		NR	NR	NR	Cylindrotheca closterium	Diatom	Chromista	Bacillariophyta			Bacillariophyceae	Pennales	Bacillariaceae	Cylindrotheca	closterium		Algae	Exponential growth phase (log)		NR	NR	NR	Not reported	Not reported		NC		NC		NC	NC	Not coded	400000 CELLS PER ML	Static	Fresh water	Lab	NR	Active ingredient		4.5
1912-24-9	Atrazine	1339267	800165	1912249	6-Chloro-N-ethyl-N'-(1-methylethyl)-1,3,5-triazine-2,4-diamine	Analytical grade	Unmeasured	Not coded		NR	NR	NR	Phaeodactylum tricornutum	Diatom	Chromista	Bacillariophyta			Bacillariophyceae	Naviculales	Phaeodactylaceae	Phaeodactylum	tricornutum		Algae; Standard Test Species	Exponential growth phase (log)		NR	NR	NR	Not reported	Not reported		NC		NC		NC	NC	Not coded	190000 CELLS PER ML	Static	Fresh water	Lab	NR	Active ingredient		4.5
1912-24-9	Atrazine	1339268	800166	1912249	6-Chloro-N-ethyl-N'-(1-methylethyl)-1,3,5-triazine-2,4-diamine	Analytical grade	Unmeasured	Not coded		NR	NR	NR	Phaeodactylum tricornutum	Diatom	Chromista	Bacillariophyta			Bacillariophyceae	Naviculales	Phaeodactylaceae	Phaeodactylum	tricornutum		Algae; Standard Test Species	Exponential growth phase (log)		NR	NR	NR	Not reported	Not reported		NC		NC		NC	NC	Not coded	190000 CELLS PER ML	Static	Fresh water	Lab	NR	Active ingredient		4.5
1912-24-9	Atrazine	1276663	728930	1912249	6-Chloro-N-ethyl-N'-(1-methylethyl)-1,3,5-triazine-2,4-diamine	Not reported	Measured	Not coded		NR	NR	NR	Algae	Algae	Plantae							Algae			Algae	Not reported		NR	NR	NR	Not reported	Not reported		NC		NC		NC	NC	Not coded	CYANOBACTERIA, CHLOROPHYCEAE, AND/	Static	Fresh water	Field artificial	5	Active ingredient		0.021
1912-24-9	Atrazine	2107326	2195935	1912249	6-Chloro-N-ethyl-N'-(1-methylethyl)-1,3,5-triazine-2,4-diamine	Technical grade, technical product, technical formulation	Measured	Not reported		80	NR	NR	Ambystoma barbouri	Streamside Salamander	Animalia	Chordata	Vertebrata		Amphibia	Caudata	Ambystomatidae	Ambystoma	barbouri		Amphibians	Embryo		NR	NR	NR	Not reported	Wild		NR		NR		NR	NR	Not reported	NR	Renewal	Fresh water	Lab	4	Active ingredient		4.95
1912-24-9	Atrazine	2107326	2195931	1912249	6-Chloro-N-ethyl-N'-(1-methylethyl)-1,3,5-triazine-2,4-diamine	Technical grade, technical product, technical formulation	Measured	Not reported		80	NR	NR	Ambystoma barbouri	Streamside Salamander	Animalia	Chordata	Vertebrata		Amphibia	Caudata	Ambystomatidae	Ambystoma	barbouri		Amphibians	Embryo		NR	NR	NR	Not reported	Wild		NR		NR		NR	NR	Not reported	NR	Renewal	Fresh water	Lab	4	Active ingredient		4.95
1912-24-9	Atrazine	1255792	705066	1912249	6-Chloro-N-ethyl-N'-(1-methylethyl)-1,3,5-triazine-2,4-diamine	Pestanal grade	Unmeasured	Not coded		NR	NR	NR	Cryptomonas sp.	Cryptomonad	Plantae	Cryptophycophyta			Cryptophyceae	Cryptomonadales	Cryptomonadaceae	Cryptomonas	sp.		Algae	Not reported		NR	14	28	Day(s)	Not reported		NC		NC		NC	NC	Not coded	NR	Static	Fresh water	Lab	NR	Active ingredient		5.0
1912-24-9	Atrazine	1255790	705063	1912249	6-Chloro-N-ethyl-N'-(1-methylethyl)-1,3,5-triazine-2,4-diamine	Pestanal grade	Unmeasured	Not coded		NR	NR	NR	Scherffelia dubia	Green Flagellate	Plantae	Prasinophyta			Prasinophyceae	Pyramimonadales	Polyblepharidaceae	Scherffelia	dubia		Algae	Not reported		NR	14	28	Day(s)	Not reported		NC		NC		NC	NC	Not coded	NR	Static	Fresh water	Lab	NR	Active ingredient		5.0
1912-24-9	Atrazine	1086164	208080	1912249	6-Chloro-N-ethyl-N'-(1-methylethyl)-1,3,5-triazine-2,4-diamine	Analytical Reference Standard	Measured	Not coded		98	NR	NR	Pseudanabaena galeata	Blue-Green Algae	Monera	Cyanophycota			Cyanophyceae	Nostocales	Nostocaceae	Pseudanabaena	galeata		Algae	Not reported		NR	NR	NR	Not reported	Not reported		NC		NC		NC	NC	Not coded	NR	Static	Fresh water	Lab	NR	Active ingredient		5
1912-24-9	Atrazine	1255796	705072	1912249	6-Chloro-N-ethyl-N'-(1-methylethyl)-1,3,5-triazine-2,4-diamine	Pestanal grade	Unmeasured	Not coded		NR	NR	NR	Chlamydomonas sp.	Green Algae	Plantae	Chlorophyta			Chlorophyceae	Volvocales	Chlamydomonadaceae	Chlamydomonas	sp.		Algae	Not reported		NR	14	28	Day(s)	Not reported		NC		NC		NC	NC	Not coded	NR	Static	Fresh water	Lab	NR	Active ingredient		5.0
1912-24-9	Atrazine	1255786	705057	1912249	6-Chloro-N-ethyl-N'-(1-methylethyl)-1,3,5-triazine-2,4-diamine	Pestanal grade	Unmeasured	Not coded		NR	NR	NR	Tetraselmis cordiformis	Green Flagellate	Plantae	Chlorophyta			Chlorodendrophyceae	Chlorodendrales	Chlorodendraceae	Tetraselmis	cordiformis		Algae	Not reported		NR	14	28	Day(s)	Not reported		NC		NC		NC	NC	Not coded	NR	Static	Fresh water	Lab	NR	Active ingredient		5.0
1912-24-9	Atrazine	1255788	705060	1912249	6-Chloro-N-ethyl-N'-(1-methylethyl)-1,3,5-triazine-2,4-diamine	Pestanal grade	Unmeasured	Not coded		NR	NR	NR	Synechocystis sp.	Blue-Green Algae	Monera	Cyanophycota			Cyanophyceae	Chroococcales	Chroococcaceae	Synechocystis	sp.		Algae	Not reported		NR	14	28	Day(s)	Not reported		NC		NC		NC	NC	Not coded	NR	Static	Fresh water	Lab	NR	Active ingredient		5.0
1912-24-9	Atrazine	1255798	705075	1912249	6-Chloro-N-ethyl-N'-(1-methylethyl)-1,3,5-triazine-2,4-diamine	Pestanal grade	Unmeasured	Not coded		NR	NR	NR	Pseudokirchneriella subcapitata	Green Algae	Plantae	Chlorophyta			Chlorophyceae	Chlorococcales	Scenedesmaceae	Pseudokirchneriella	subcapitata		Algae; Standard Test Species	Not reported		NR	14	28	Day(s)	Not reported		NC		NC		NC	NC	Not coded	NR	Static	Fresh water	Lab	NR	Active ingredient		5.0
1912-24-9	Atrazine	1339624	800555	1912249	6-Chloro-N-ethyl-N'-(1-methylethyl)-1,3,5-triazine-2,4-diamine	Not reported	Unmeasured	Not coded		NR	NR	NR	Carassius auratus	Goldfish	Animalia	Chordata	Vertebrata	Osteichthyes	Actinopterygii	Cypriniformes	Cyprinidae	Carassius	auratus		Fish; Standard Test Species; U.S. Invasive Species	Not reported		NR	NR	NR	Not reported	Not reported		NC		NC		NC	NC	Not coded	5 G,WTINT, 4 CM LENGTH	Renewal	Fresh water	Lab	4	Active ingredient		5
1912-24-9	Atrazine	1279472	732815	1912249	6-Chloro-N-ethyl-N'-(1-methylethyl)-1,3,5-triazine-2,4-diamine	Not reported	Unmeasured	Not coded	>	99	NR	NR	Salmo salar	Atlantic Salmon	Animalia	Chordata	Vertebrata	Osteichthyes	Actinopterygii	Salmoniformes	Salmonidae	Salmo	salar		Fish; Standard Test Species; U.S. Threatened and Endangered Species	Pre-smolt		2	NR	NR	Year(s)	Not reported		NC		NC		NC	NC	Not coded	88.5 G,INITIAL WEIGHT	Flow-through	Fresh water	Lab	3	Active ingredient		5.0
1912-24-9	Atrazine	1279383	732719	1912249	6-Chloro-N-ethyl-N'-(1-methylethyl)-1,3,5-triazine-2,4-diamine	Not reported	Unmeasured	Not coded	>	99	NR	NR	Salmo salar	Atlantic Salmon	Animalia	Chordata	Vertebrata	Osteichthyes	Actinopterygii	Salmoniformes	Salmonidae	Salmo	salar		Fish; Standard Test Species; U.S. Threatened and Endangered Species	Pre-smolt		2	NR	NR	Year(s)	Not reported		NC		NC		NC	NC	Not coded	88.5 G,INITIAL WEIGHT	Flow-through	Fresh water	Lab	3	Active ingredient		5.0
1912-24-9	Atrazine	1254226	703014	1912249	6-Chloro-N-ethyl-N'-(1-methylethyl)-1,3,5-triazine-2,4-diamine	Not reported	Unmeasured	Not coded	>	99	NR	NR	Salmo salar	Atlantic Salmon	Animalia	Chordata	Vertebrata	Osteichthyes	Actinopterygii	Salmoniformes	Salmonidae	Salmo	salar		Fish; Standard Test Species; U.S. Threatened and Endangered Species	Smolt		NR	NR	NR	Not reported	Not reported		NC		NC		NC	NC	Not coded	144.9 MM	Renewal	Fresh water	Lab	5	Active ingredient		5
1912-24-9	Atrazine	1340346	801356	1912249	6-Chloro-N-ethyl-N'-(1-methylethyl)-1,3,5-triazine-2,4-diamine	Not reported	Unmeasured	Not coded		98	NR	NR	Plantae	Plant Kingdom	Plantae										Flowers, Trees, Shrubs, Ferns	Not reported		NR	NR	NR	Not reported	Not reported		NC		NC		NC	NC	Not coded	PHYTOPLANKTON	Static	Fresh water	Lab	3	Active ingredient		5
1912-24-9	Atrazine	1340345	801355	1912249	6-Chloro-N-ethyl-N'-(1-methylethyl)-1,3,5-triazine-2,4-diamine	Not reported	Unmeasured	Not coded		98	NR	NR	Plantae	Plant Kingdom	Plantae										Flowers, Trees, Shrubs, Ferns	Not reported		NR	NR	NR	Not reported	Not reported		NC		NC		NC	NC	Not coded	HETEROKONTOPHYTA AND DINOPHYTA	Static	Fresh water	Lab	4	Active ingredient		5
1912-24-9	Atrazine	2095615	2175560	1912249	6-Chloro-N-ethyl-N'-(1-methylethyl)-1,3,5-triazine-2,4-diamine	Technical grade, technical product, technical formulation	Measured	Not reported		97.5	NR	NR	Pseudokirchneriella subcapitata	Green Algae	Plantae	Chlorophyta			Chlorophyceae	Chlorococcales	Scenedesmaceae	Pseudokirchneriella	subcapitata		Algae; Standard Test Species	Not reported		NR	NR	NR	Not reported	Laboratory		NR		NR		NR	NR	Not reported	~10000 CELLS/ML	Static	Fresh water	Lab	6	Active ingredient		5.06
1912-24-9	Atrazine	1056374	143157	1912249	6-Chloro-N-ethyl-N'-(1-methylethyl)-1,3,5-triazine-2,4-diamine	Not reported	Measured	Not coded		NR	NR	NR	Chlamydomonas reinhardtii	Green Algae	Plantae	Chlorophyta			Chlorophyceae	Volvocales	Chlamydomonadaceae	Chlamydomonas	reinhardtii		Algae; Standard Test Species	Not reported		NR	NR	NR	Not reported	Not reported		NC		NC		NC	NC	Not coded	1000 CELLS/ML, STRAIN 11-3 QA	Flow-through	Fresh water	Lab	NR	Active ingredient		5.1
1912-24-9	Atrazine	2095915	2176101	1912249	6-Chloro-N-ethyl-N'-(1-methylethyl)-1,3,5-triazine-2,4-diamine	Technical grade, technical product, technical formulation	Unmeasured	Not reported		96.2	NR	NR	Algae	Algae	Plantae							Algae			Algae	Not reported		NR	NR	NR	Not reported	Wild		NR		NR		NR	NR	Not reported	PERIPHYTON COMMUNITY, UNIVERSITY OF GUELPH MICROCOSM	Static	Fresh water	Lab	7	Active ingredient		5.3
1912-24-9	Atrazine	1257540	707238	1912249	6-Chloro-N-ethyl-N'-(1-methylethyl)-1,3,5-triazine-2,4-diamine	Not reported	Measured	Not coded		NR	NR	NR	Synechococcus elongatus	Blue-Green Algae	Monera	Cyanophycota			Cyanophyceae	Chroococcales	Chroococcaceae	Synechococcus	elongatus		Algae	Exponential growth phase (log)		NR	NR	NR	Not reported	Not reported		NC		NC		NC	NC	Not coded	STRAIN CCAP 1479/1A	Static	Fresh water	Lab	4	Active ingredient		5.39
1912-24-9	Atrazine	2095682	2175686	1912249	6-Chloro-N-ethyl-N'-(1-methylethyl)-1,3,5-triazine-2,4-diamine	Not reported	Unmeasured	Not reported		NR	NR	NR	Myriophyllum aquaticum	Parrot Feather Watermilfoil	Plantae	Magnoliophyta			Magnoliopsida	Haloragales	Haloragaceae	Myriophyllum	aquaticum		Flowers, Trees, Shrubs, Ferns; U.S. Invasive Species	Not reported		NR	NR	NR	Not reported	Not reported		NR		NR		NR	NR	Not reported	NR	Static	Fresh water	Lab	6	Active ingredient		5.5
1912-24-9	Atrazine	1339231	800129	1912249	6-Chloro-N-ethyl-N'-(1-methylethyl)-1,3,5-triazine-2,4-diamine	Analytical grade	Unmeasured	Not coded		NR	NR	NR	Navicula sp.	Diatom	Chromista	Bacillariophyta			Bacillariophyceae	Pennales	Naviculaceae	Navicula	sp.		Algae	Exponential growth phase (log)		NR	NR	NR	Not reported	Not reported		NC		NC		NC	NC	Not coded	150000 CELLS PER ML	Static	Fresh water	Lab	NR	Active ingredient		5.6
1912-24-9	Atrazine	1262586	713353	1912249	6-Chloro-N-ethyl-N'-(1-methylethyl)-1,3,5-triazine-2,4-diamine	Not reported	Unmeasured	Not coded		98	NR	NR	Chlorella fusca var. vacuolata	Green Algae	Plantae	Chlorophyta			Chlorophyceae	Chlorococcales	Oocystaceae	Chlorella	fusca	var. vacuolata	Algae	Not reported		NR	NR	NR	Not reported	Not reported		NC		NC		NC	NC	Not coded	SCENEDESMUS VACUOLATUS SHIH. ET/	Static	Fresh water	Lab	13	Active ingredient		0.026
1912-24-9	Atrazine	1340690	801773	1912249	6-Chloro-N-ethyl-N'-(1-methylethyl)-1,3,5-triazine-2,4-diamine	Not reported	Measured	Not coded		NR	NR	NR	Ceriodaphnia dubia	Water Flea	Animalia	Arthropoda	Crustacea		Branchiopoda	Diplostraca	Daphniidae	Ceriodaphnia	dubia		Crustaceans; Standard Test Species	Not reported		NR	NR	NR	Not reported	Not reported		NC		NC		NC	NC	Not coded	NR	Renewal	Fresh water	Lab	2	Active ingredient		5.8
1912-24-9	Atrazine	1340688	801771	1912249	6-Chloro-N-ethyl-N'-(1-methylethyl)-1,3,5-triazine-2,4-diamine	Not reported	Measured	Not coded		NR	NR	NR	Pimephales promelas	Fathead Minnow	Animalia	Chordata	Vertebrata	Osteichthyes	Actinopterygii	Cypriniformes	Cyprinidae	Pimephales	promelas		Fish; Standard Test Species	Not reported		NR	NR	NR	Not reported	Not reported		NC		NC		NC	NC	Not coded	NR	Renewal	Fresh water	Lab	2	Active ingredient		5.8
1912-24-9	Atrazine	2095924	2176192	1912249	6-Chloro-N-ethyl-N'-(1-methylethyl)-1,3,5-triazine-2,4-diamine	Technical grade, technical product, technical formulation	Unmeasured	Not reported		96.2	NR	NR	Algae	Algae	Plantae							Algae			Algae	Not reported		NR	NR	NR	Not reported	Wild		NR		NR		NR	NR	Not reported	PERIPHYTON COMMUNITY, LONG BRANCH STREAM MICROCOSM	Static	Fresh water	Lab	7	Active ingredient		6.2/
1912-24-9	Atrazine	1280110	733516	1912249	6-Chloro-N-ethyl-N'-(1-methylethyl)-1,3,5-triazine-2,4-diamine	Not reported	Measured	Not coded		97.1	NR	NR	Lemna gibba	Inflated Duckweed	Plantae	Magnoliophyta			Liliopsida	Arales	Lemnaceae	Lemna	gibba		Flowers, Trees, Shrubs, Ferns; Standard Test Species	Not reported		NR	NR	NR	Not reported	Not reported		NC		NC		NC	NC	Not coded	G3 STRAIN	Renewal	Fresh water	Lab	7	Active ingredient		0.0062
1912-24-9	Atrazine	1279355	732691	1912249	6-Chloro-N-ethyl-N'-(1-methylethyl)-1,3,5-triazine-2,4-diamine	Not reported	Unmeasured	Not coded		97.7	NR	NR	Oreochromis niloticus	Nile Tilapia	Animalia	Chordata	Vertebrata	Osteichthyes	Actinopterygii	Perciformes	Cichlidae	Oreochromis	niloticus		Fish	Not reported		NR	NR	NR	Not reported	Not reported		NC		NC		NC	NC	Not coded	15 CM	Static	Fresh water	Lab	4	Active ingredient		6.25
1912-24-9	Atrazine	1318436	776888	1912249	6-Chloro-N-ethyl-N'-(1-methylethyl)-1,3,5-triazine-2,4-diamine	Technical grade, technical product, technical formulation	Measured	Not coded		98.1	NR	NR	Hyla versicolor	Gray Tree Frog	Animalia	Chordata	Vertebrata		Amphibia	Anura	Hylidae	Hyla	versicolor		Amphibians	Tadpole		NR	NR	NR	Not reported	Not reported		NC		NC		NC	NC	Not coded	NR	Lentic	Fresh water	Field artificial	2	Active ingredient		6.4
1912-24-9	Atrazine	2095911	2176068	1912249	6-Chloro-N-ethyl-N'-(1-methylethyl)-1,3,5-triazine-2,4-diamine	Technical grade, technical product, technical formulation	Unmeasured	Not reported		96.2	NR	NR	Algae	Algae	Plantae							Algae			Algae	Not reported		NR	NR	NR	Not reported	Wild		NR		NR		NR	NR	Not reported	PERIPHYTON COMMUNITY, UNIVERSITY OF GUELPH MICROCOSM	Static	Fresh water	Lab	7	Active ingredient		6.5/
1912-24-9	Atrazine	1238656	225555	1912249	6-Chloro-N-ethyl-N'-(1-methylethyl)-1,3,5-triazine-2,4-diamine	Technical grade, technical product, technical formulation	Measured	Not coded		97.1	NR	NR	Pseudokirchneriella subcapitata	Green Algae	Plantae	Chlorophyta			Chlorophyceae	Chlorococcales	Scenedesmaceae	Pseudokirchneriella	subcapitata		Algae; Standard Test Species	Not reported		NR	NR	NR	Not reported	Not reported		NC		NC		NC	NC	Not coded	0.3E+4 CELLS/ML, STRAIN 1648	Static	Fresh water	Lab	NR	Active ingredient		0.0065
1912-24-9	Atrazine	1086152	180066	1912249	6-Chloro-N-ethyl-N'-(1-methylethyl)-1,3,5-triazine-2,4-diamine	Analytical Reference Standard	Measured	Not coded		98	NR	NR	Scenedesmus acutus	Green Algae	Plantae	Chlorophyta			Chlorophyceae	Chlorococcales	Scenedesmaceae	Scenedesmus	acutus		Algae; Standard Test Species	Not reported		NR	NR	NR	Not reported	Not reported		NC		NC		NC	NC	Not coded	NR	Static	Fresh water	Lab	NR	Active ingredient		7
1912-24-9	Atrazine	1340733	801821	1912249	6-Chloro-N-ethyl-N'-(1-methylethyl)-1,3,5-triazine-2,4-diamine	Not reported	Unmeasured	Not coded		96	NR	NR	Lemna gibba	Inflated Duckweed	Plantae	Magnoliophyta			Liliopsida	Arales	Lemnaceae	Lemna	gibba		Flowers, Trees, Shrubs, Ferns; Standard Test Species	Not reported		NR	NR	NR	Not reported	Not reported		NC		NC		NC	NC	Not coded	AXENIC CULTURES, 4 FRONDS	Renewal	Fresh water	Lab	7	Active ingredient		7.1
1912-24-9	Atrazine	1276708	729096	1912249	6-Chloro-N-ethyl-N'-(1-methylethyl)-1,3,5-triazine-2,4-diamine	Not reported	Measured	Not coded		NR	NR	NR	Algae	Algae	Plantae							Algae			Algae	Not reported		NR	NR	NR	Not reported	Not reported		NC		NC		NC	NC	Not coded	CYANOBACTERIA, CHLOROPHYCEAE, AND/	Static	Fresh water	Field artificial	5	Active ingredient		0.033
1912-24-9	Atrazine	2162541	2314278	1912249	6-Chloro-N-ethyl-N'-(1-methylethyl)-1,3,5-triazine-2,4-diamine	Not reported	Unmeasured	Not reported		97	NR	NR	Anabaena sp.	Blue-Green Algae	Monera	Cyanophycota			Cyanophyceae	Nostocales	Nostocaceae	Anabaena	sp.		Algae	Not reported		NR	NR	NR	Not reported	Laboratory		NR		NR		NR	NR	Not reported	CPB4337	Static	Fresh water	Lab	6	Active ingredient		0.00728164
1912-24-9	Atrazine	1080403	230651	1912249	6-Chloro-N-ethyl-N'-(1-methylethyl)-1,3,5-triazine-2,4-diamine	Not reported	Measured	Not coded		80	NR	NR	Rana catesbeiana	Bullfrog	Animalia	Chordata	Vertebrata		Amphibia	Anura	Ranidae	Rana	catesbeiana		Amphibians; Standard Test Species; U.S. Invasive Species	Embryo		NR	NR	NR	Not reported	Not reported		NC		NC		NC	NC	Not coded	NR	Flow-through	Fresh water	Lab	NR	Active ingredient		7.4
1912-24-9	Atrazine	2095927	2176207	1912249	6-Chloro-N-ethyl-N'-(1-methylethyl)-1,3,5-triazine-2,4-diamine	Technical grade, technical product, technical formulation	Unmeasured	Not reported		96.2	NR	NR	Algae	Algae	Plantae							Algae			Algae	Not reported		NR	NR	NR	Not reported	Wild		NR		NR		NR	NR	Not reported	PERIPHYTON COMMUNITY, LICK CREEK MICROCOSM	Static	Fresh water	Lab	7	Active ingredient		7.5/
1912-24-9	Atrazine	2163401	2316388	1912249	6-Chloro-N-ethyl-N'-(1-methylethyl)-1,3,5-triazine-2,4-diamine	Technical grade, technical product, technical formulation	Measured	Not reported		NR	NR	NR	Danio rerio	Zebra Danio	Animalia	Chordata	Vertebrata	Osteichthyes	Actinopterygii	Cypriniformes	Cyprinidae	Danio	rerio		Fish; Standard Test Species	Sexually mature		NR	NR	NR	Not reported	Laboratory		NR		NR		NR	NR	Both	NR	Renewal	Fresh water	Lab	4	Active ingredient		NR
1912-24-9	Atrazine	1276655	728915	1912249	6-Chloro-N-ethyl-N'-(1-methylethyl)-1,3,5-triazine-2,4-diamine	Not reported	Measured	Not coded		NR	NR	NR	Algae	Algae	Plantae							Algae			Algae	Not reported		NR	NR	NR	Not reported	Not reported		NC		NC		NC	NC	Not coded	CYANOBACTERIA, CHLOROPHYCEAE, AND/	Static	Fresh water	Field artificial	5	Active ingredient		0.037
1912-24-9	Atrazine	2095719	2175711	1912249	6-Chloro-N-ethyl-N'-(1-methylethyl)-1,3,5-triazine-2,4-diamine	Not reported	Unmeasured	Not reported		NR	NR	NR	Myriophyllum aquaticum	Parrot Feather Watermilfoil	Plantae	Magnoliophyta			Magnoliopsida	Haloragales	Haloragaceae	Myriophyllum	aquaticum		Flowers, Trees, Shrubs, Ferns; U.S. Invasive Species	Not reported		NR	NR	NR	Not reported	Not reported		NR		NR		NR	NR	Not reported	NR	Static	Fresh water	Lab	6	Active ingredient		8.1
1912-24-9	Atrazine	1254224	703011	1912249	6-Chloro-N-ethyl-N'-(1-methylethyl)-1,3,5-triazine-2,4-diamine	Not reported	Measured	Not coded	>	99	NR	NR	Salmo salar	Atlantic Salmon	Animalia	Chordata	Vertebrata	Osteichthyes	Actinopterygii	Salmoniformes	Salmonidae	Salmo	salar		Fish; Standard Test Species; U.S. Threatened and Endangered Species	Smolt		NR	NR	NR	Not reported	Not reported		NC		NC		NC	NC	Not coded	166.6 MM	Renewal	Fresh water	Lab	5	Active ingredient		8.31
1912-24-9	Atrazine	1328587	788100	1912249	6-Chloro-N-ethyl-N'-(1-methylethyl)-1,3,5-triazine-2,4-diamine	Not reported	Measured	Not coded		98	NR	NR	Salmo salar	Atlantic Salmon	Animalia	Chordata	Vertebrata	Osteichthyes	Actinopterygii	Salmoniformes	Salmonidae	Salmo	salar		Fish; Standard Test Species; U.S. Threatened and Endangered Species	Yolk sac larvae, sac larvae		21	NR	NR	Days post-hatch	Not reported		NC		NC		NC	NC	Not coded	NR	Flow-through	Fresh water	Lab	3	Active ingredient		8.4
1912-24-9	Atrazine	1328588	788101	1912249	6-Chloro-N-ethyl-N'-(1-methylethyl)-1,3,5-triazine-2,4-diamine	Not reported	Measured	Not coded		98	NR	NR	Salmo salar	Atlantic Salmon	Animalia	Chordata	Vertebrata	Osteichthyes	Actinopterygii	Salmoniformes	Salmonidae	Salmo	salar		Fish; Standard Test Species; U.S. Threatened and Endangered Species	Yolk sac larvae, sac larvae		21	NR	NR	Days post-hatch	Not reported		NC		NC		NC	NC	Not coded	NR	Flow-through	Fresh water	Lab	3	Active ingredient		8.4
1912-24-9	Atrazine	1328590	788104	1912249	6-Chloro-N-ethyl-N'-(1-methylethyl)-1,3,5-triazine-2,4-diamine	Not reported	Measured	Not coded		98	NR	NR	Salmo salar	Atlantic Salmon	Animalia	Chordata	Vertebrata	Osteichthyes	Actinopterygii	Salmoniformes	Salmonidae	Salmo	salar		Fish; Standard Test Species; U.S. Threatened and Endangered Species	Yolk sac larvae, sac larvae		21	NR	NR	Days post-hatch	Not reported		NC		NC		NC	NC	Not coded	>0.124 TO <0.126 G,WTAT FROM GRAPH	Flow-through	Fresh water	Lab	3	Active ingredient		8.4
1912-24-9	Atrazine	1328599	788113	1912249	6-Chloro-N-ethyl-N'-(1-methylethyl)-1,3,5-triazine-2,4-diamine	Not reported	Measured	Not coded		98	NR	NR	Salmo salar	Atlantic Salmon	Animalia	Chordata	Vertebrata	Osteichthyes	Actinopterygii	Salmoniformes	Salmonidae	Salmo	salar		Fish; Standard Test Species; U.S. Threatened and Endangered Species	Yolk sac larvae, sac larvae		21	NR	NR	Days post-hatch	Not reported		NC		NC		NC	NC	Not coded	47.8 G,WTAT	Flow-through	Fresh water	Lab	3	Active ingredient		8.4
1912-24-9	Atrazine	2095659	2175598	1912249	6-Chloro-N-ethyl-N'-(1-methylethyl)-1,3,5-triazine-2,4-diamine	Technical grade, technical product, technical formulation	Measured	Not reported		97.5	NR	NR	Anabaena flosaquae	Blue-Green Algae	Monera	Cyanophycota			Cyanophyceae	Nostocales	Nostocaceae	Anabaena	flosaquae		Algae; Standard Test Species	Not reported		NR	NR	NR	Not reported	Laboratory		NR		NR		NR	NR	Not reported	~50000 CELLS/ML	Static	Fresh water	Lab	6	Active ingredient		8.55
1912-24-9	Atrazine	2095915	2176098	1912249	6-Chloro-N-ethyl-N'-(1-methylethyl)-1,3,5-triazine-2,4-diamine	Technical grade, technical product, technical formulation	Unmeasured	Not reported		96.2	NR	NR	Algae	Algae	Plantae							Algae			Algae	Not reported		NR	NR	NR	Not reported	Wild		NR		NR		NR	NR	Not reported	PERIPHYTON COMMUNITY, UNIVERSITY OF GUELPH MICROCOSM	Static	Fresh water	Lab	7	Active ingredient		8.9/
1912-24-9	Atrazine	1254392	703204	1912249	6-Chloro-N-ethyl-N'-(1-methylethyl)-1,3,5-triazine-2,4-diamine	Technical grade, technical product, technical formulation	Unmeasured	Not coded		NR	NR	NR	Pithophora oedogonia	Green Algae	Plantae	Chlorophyta			Ulvophyceae	Cladophorales	Cladophoraceae	Pithophora	oedogonia		Algae	Not reported		NR	NR	NR	Not reported	Not reported		NC		NC		NC	NC	Not coded	NR	Static	Fresh water	Lab	5	Active ingredient		0.009
1912-24-9	Atrazine	2104041	2190417	1912249	6-Chloro-N-ethyl-N'-(1-methylethyl)-1,3,5-triazine-2,4-diamine	Technical grade, technical product, technical formulation	Measured	Not reported		96.2	NR	NR	Pseudokirchneriella subcapitata	Green Algae	Plantae	Chlorophyta			Chlorophyceae	Chlorococcales	Scenedesmaceae	Pseudokirchneriella	subcapitata		Algae; Standard Test Species	Exponential growth phase (log)		NR	NR	NR	Not reported	Not reported		NR		NR		NR	NR	Not reported	70000 CELLS PER ML	Aquatic - not reported	Fresh water	Lab	5	Active ingredient		9.17
1912-24-9	Atrazine	2095615	2175569	1912249	6-Chloro-N-ethyl-N'-(1-methylethyl)-1,3,5-triazine-2,4-diamine	Technical grade, technical product, technical formulation	Measured	Not reported		97.5	NR	NR	Pseudokirchneriella subcapitata	Green Algae	Plantae	Chlorophyta			Chlorophyceae	Chlorococcales	Scenedesmaceae	Pseudokirchneriella	subcapitata		Algae; Standard Test Species	Not reported		NR	NR	NR	Not reported	Laboratory		NR		NR		NR	NR	Not reported	~10000 CELLS/ML	Static	Fresh water	Lab	6	Active ingredient		9.49
1912-24-9	Atrazine	2095681	2175640	1912249	6-Chloro-N-ethyl-N'-(1-methylethyl)-1,3,5-triazine-2,4-diamine	Technical grade, technical product, technical formulation	Measured	Not reported		97.5	NR	NR	Navicula pelliculosa	Diatom	Chromista	Bacillariophyta			Bacillariophyceae	Pennales	Naviculaceae	Navicula	pelliculosa		Algae; Standard Test Species	Not reported		NR	NR	NR	Not reported	Laboratory		NR		NR		NR	NR	Not reported	~15000 CELLS/ML	Static	Fresh water	Lab	6	Active ingredient		9.52	<
1912-24-9	Atrazine	2190556	2381979	1912249	6-Chloro-N-ethyl-N'-(1-methylethyl)-1,3,5-triazine-2,4-diamine	Not reported	Measured	Not reported	>	99.9	NR	NR	Lemna minor	Duckweed	Plantae	Magnoliophyta			Liliopsida	Arales	Lemnaceae	Lemna	minor		Flowers, Trees, Shrubs, Ferns; Standard Test Species; U.S. Invasive Species	Not reported		NR	NR	NR	Not reported	Laboratory		NR		NR		NR	NR	Not reported	NR	Static	Fresh water	Lab	8	Active ingredient		0.0097
1912-24-9	Atrazine	1339949	800912	1912249	6-Chloro-N-ethyl-N'-(1-methylethyl)-1,3,5-triazine-2,4-diamine	Not reported	Measured	Not coded		97	NR	NR	Lymnaea stagnalis	Great Pond Snail	Animalia	Mollusca			Gastropoda	Basommatophora	Lymnaeidae	Lymnaea	stagnalis		Molluscs; Standard Test Species	Adult		4	NR	NR	Months post-hatch	Not reported		NC		NC		NC	NC	Not coded	SM, 25 MM SHELL HEIGHT	Lentic	Fresh water	Field artificial	4	Active ingredient		9.7
1912-24-9	Atrazine	2095681	2175627	1912249	6-Chloro-N-ethyl-N'-(1-methylethyl)-1,3,5-triazine-2,4-diamine	Technical grade, technical product, technical formulation	Measured	Not reported		97.5	NR	NR	Navicula pelliculosa	Diatom	Chromista	Bacillariophyta			Bacillariophyceae	Pennales	Naviculaceae	Navicula	pelliculosa		Algae; Standard Test Species	Not reported		NR	NR	NR	Not reported	Laboratory		NR		NR		NR	NR	Not reported	~15000 CELLS/ML	Static	Fresh water	Lab	6	Active ingredient		9.82
1912-24-9	Atrazine	1254220	703004	1912249	6-Chloro-N-ethyl-N'-(1-methylethyl)-1,3,5-triazine-2,4-diamine	Not reported	Measured	Not coded	>	99	NR	NR	Salmo salar	Atlantic Salmon	Animalia	Chordata	Vertebrata	Osteichthyes	Actinopterygii	Salmoniformes	Salmonidae	Salmo	salar		Fish; Standard Test Species; U.S. Threatened and Endangered Species	Smolt		NR	NR	NR	Not reported	Not reported		NC		NC		NC	NC	Not coded	164.3 MM	Renewal	Fresh water	Lab	9	Active ingredient		9.87
1912-24-9	Atrazine	1254681	703554	1912249	6-Chloro-N-ethyl-N'-(1-methylethyl)-1,3,5-triazine-2,4-diamine	Not reported	Unmeasured	Not coded		98	NR	NR	Asterionella formosa	Diatom	Chromista	Bacillariophyta			Fragilariophyceae	Fragilariales	Fragilariaceae	Asterionella	formosa		Algae	Exponential growth phase (log)		NR	NR	NR	Not reported	Not reported		NC		NC		NC	NC	Not coded	10000000 CELLS PER ML	Static	Fresh water	Lab	11	Active ingredient		10
1912-24-9	Atrazine	2162516	2314250	1912249	6-Chloro-N-ethyl-N'-(1-methylethyl)-1,3,5-triazine-2,4-diamine	Analytical grade	Unmeasured	Not reported		NR	NR	NR	Chlamydomonas oblonga	Algae	Plantae	Chlorophyta			Chlorophyceae	Volvocales	Chlamydomonadaceae	Chlamydomonas	oblonga		Algae	Not reported		NR	NR	NR	Not reported	Laboratory		NR		NR		NR	NR	Not reported	STRAIN YSL008	Aquatic - not reported	Fresh water	Lab	5	Active ingredient		10
1912-24-9	Atrazine	2162516	2314258	1912249	6-Chloro-N-ethyl-N'-(1-methylethyl)-1,3,5-triazine-2,4-diamine	Analytical grade	Unmeasured	Not reported		NR	NR	NR	Chlamydomonas oblonga	Algae	Plantae	Chlorophyta			Chlorophyceae	Volvocales	Chlamydomonadaceae	Chlamydomonas	oblonga		Algae	Not reported		NR	NR	NR	Not reported	Laboratory		NR		NR		NR	NR	Not reported	STRAIN YSL008	Aquatic - not reported	Fresh water	Lab	5	Active ingredient		10
1912-24-9	Atrazine	2162516	2314249	1912249	6-Chloro-N-ethyl-N'-(1-methylethyl)-1,3,5-triazine-2,4-diamine	Analytical grade	Unmeasured	Not reported		NR	NR	NR	Chlamydomonas oblonga	Algae	Plantae	Chlorophyta			Chlorophyceae	Volvocales	Chlamydomonadaceae	Chlamydomonas	oblonga		Algae	Not reported		NR	NR	NR	Not reported	Laboratory		NR		NR		NR	NR	Not reported	STRAIN YSL008	Aquatic - not reported	Fresh water	Lab	5	Active ingredient		10
1912-24-9	Atrazine	2162516	2314259	1912249	6-Chloro-N-ethyl-N'-(1-methylethyl)-1,3,5-triazine-2,4-diamine	Analytical grade	Unmeasured	Not reported		NR	NR	NR	Chlamydomonas oblonga	Algae	Plantae	Chlorophyta			Chlorophyceae	Volvocales	Chlamydomonadaceae	Chlamydomonas	oblonga		Algae	Not reported		NR	NR	NR	Not reported	Laboratory		NR		NR		NR	NR	Not reported	STRAIN YSL008	Aquatic - not reported	Fresh water	Lab	5	Active ingredient		10
1912-24-9	Atrazine	2162516	2314260	1912249	6-Chloro-N-ethyl-N'-(1-methylethyl)-1,3,5-triazine-2,4-diamine	Analytical grade	Unmeasured	Not reported		NR	NR	NR	Chlamydomonas oblonga	Algae	Plantae	Chlorophyta			Chlorophyceae	Volvocales	Chlamydomonadaceae	Chlamydomonas	oblonga		Algae	Not reported		NR	NR	NR	Not reported	Laboratory		NR		NR		NR	NR	Not reported	STRAIN YSL008	Aquatic - not reported	Fresh water	Lab	5	Active ingredient		10
1912-24-9	Atrazine	1279349	732685	1912249	6-Chloro-N-ethyl-N'-(1-methylethyl)-1,3,5-triazine-2,4-diamine	Not reported	Unmeasured	Not coded		97.4	NR	NR	Xenopus laevis	African Clawed Frog	Animalia	Chordata	Vertebrata		Amphibia	Anura	Pipidae	Xenopus	laevis		Amphibians; Standard Test Species; U.S. Invasive Species	Tadpole		49	NR	NR	Stage	Not reported		NC		NC		NC	NC	Not coded	MALE, FEMALE,WILD TYPE	Renewal	Fresh water	Lab	5	Active ingredient		10
1912-24-9	Atrazine	1338904	799779	1912249	6-Chloro-N-ethyl-N'-(1-methylethyl)-1,3,5-triazine-2,4-diamine	Not reported	Unmeasured	Not coded	>	98	NR	NR	Gobiocypris rarus	Chinese Rare Minnow	Animalia	Chordata	Vertebrata	Osteichthyes	Actinopterygii	Cypriniformes	Cyprinidae	Gobiocypris	rarus		Fish	Sexually mature		10.5	NR	NR	Month(s)	Not reported		NC		NC		NC	NC	Not coded	FEMALE,1.2 G,WTINT, 42.3MM	Flow-through	Fresh water	Lab	6	Active ingredient		10
1912-24-9	Atrazine	1059846	241712	1912249	6-Chloro-N-ethyl-N'-(1-methylethyl)-1,3,5-triazine-2,4-diamine	Technical grade, technical product, technical formulation	Measured	Not coded	>=	98	NR	NR	Pseudaphritis urvillii	Blennie	Animalia	Chordata	Vertebrata	Osteichthyes	Actinopterygii	Perciformes	Nototheniidae	Pseudaphritis	urvillii		Fish	Adult		NR	NR	NR	Not reported	Not reported		NC		NC		NC	NC	Not coded	2.5-11 G, 80-135 MM	Flow-through	Fresh water	Lab	NR	Active ingredient		10
1912-24-9	Atrazine	2103772	2189810	1912249	6-Chloro-N-ethyl-N'-(1-methylethyl)-1,3,5-triazine-2,4-diamine	Not reported	Unmeasured	Not reported		99.9	NR	NR	Danio rerio	Zebra Danio	Animalia	Chordata	Vertebrata	Osteichthyes	Actinopterygii	Cypriniformes	Cyprinidae	Danio	rerio		Fish; Standard Test Species	Adult		NR	NR	NR	Not reported	Commercial		NR		0.27		0.33	g	Both	2.47 - 2.48 CM	Renewal	Fresh water	Lab	4	Active ingredient		0.01
1912-24-9	Atrazine	2103772	2189819	1912249	6-Chloro-N-ethyl-N'-(1-methylethyl)-1,3,5-triazine-2,4-diamine	Not reported	Unmeasured	Not reported		99.9	NR	NR	Danio rerio	Zebra Danio	Animalia	Chordata	Vertebrata	Osteichthyes	Actinopterygii	Cypriniformes	Cyprinidae	Danio	rerio		Fish; Standard Test Species	Adult		NR	NR	NR	Not reported	Commercial		NR		0.27		0.33	g	Both	2.47 - 2.48 CM	Renewal	Fresh water	Lab	4	Active ingredient		0.01
1912-24-9	Atrazine	2103772	2189813	1912249	6-Chloro-N-ethyl-N'-(1-methylethyl)-1,3,5-triazine-2,4-diamine	Not reported	Unmeasured	Not reported		99.9	NR	NR	Danio rerio	Zebra Danio	Animalia	Chordata	Vertebrata	Osteichthyes	Actinopterygii	Cypriniformes	Cyprinidae	Danio	rerio		Fish; Standard Test Species	Adult		NR	NR	NR	Not reported	Commercial		NR		0.27		0.33	g	Both	2.47 - 2.48 CM	Renewal	Fresh water	Lab	4	Active ingredient		0.01
1912-24-9	Atrazine	2103772	2189804	1912249	6-Chloro-N-ethyl-N'-(1-methylethyl)-1,3,5-triazine-2,4-diamine	Not reported	Unmeasured	Not reported		99.9	NR	NR	Danio rerio	Zebra Danio	Animalia	Chordata	Vertebrata	Osteichthyes	Actinopterygii	Cypriniformes	Cyprinidae	Danio	rerio		Fish; Standard Test Species	Adult		NR	NR	NR	Not reported	Commercial		NR		0.27		0.33	g	Both	2.47 - 2.48 CM	Renewal	Fresh water	Lab	4	Active ingredient		0.01
1912-24-9	Atrazine	2103772	2189815	1912249	6-Chloro-N-ethyl-N'-(1-methylethyl)-1,3,5-triazine-2,4-diamine	Not reported	Unmeasured	Not reported		99.9	NR	NR	Danio rerio	Zebra Danio	Animalia	Chordata	Vertebrata	Osteichthyes	Actinopterygii	Cypriniformes	Cyprinidae	Danio	rerio		Fish; Standard Test Species	Adult		NR	NR	NR	Not reported	Commercial		NR		0.27		0.33	g	Both	2.47 - 2.48 CM	Renewal	Fresh water	Lab	4	Active ingredient		0.01
1912-24-9	Atrazine	2103772	2189816	1912249	6-Chloro-N-ethyl-N'-(1-methylethyl)-1,3,5-triazine-2,4-diamine	Not reported	Unmeasured	Not reported		99.9	NR	NR	Danio rerio	Zebra Danio	Animalia	Chordata	Vertebrata	Osteichthyes	Actinopterygii	Cypriniformes	Cyprinidae	Danio	rerio		Fish; Standard Test Species	Adult		NR	NR	NR	Not reported	Commercial		NR		0.27		0.33	g	Both	2.47 - 2.48 CM	Renewal	Fresh water	Lab	4	Active ingredient		0.01
1912-24-9	Atrazine	2103772	2189814	1912249	6-Chloro-N-ethyl-N'-(1-methylethyl)-1,3,5-triazine-2,4-diamine	Not reported	Unmeasured	Not reported		99.9	NR	NR	Danio rerio	Zebra Danio	Animalia	Chordata	Vertebrata	Osteichthyes	Actinopterygii	Cypriniformes	Cyprinidae	Danio	rerio		Fish; Standard Test Species	Adult		NR	NR	NR	Not reported	Commercial		NR		0.27		0.33	g	Both	2.47 - 2.48 CM	Renewal	Fresh water	Lab	4	Active ingredient		0.01
1912-24-9	Atrazine	2103772	2189817	1912249	6-Chloro-N-ethyl-N'-(1-methylethyl)-1,3,5-triazine-2,4-diamine	Not reported	Unmeasured	Not reported		99.9	NR	NR	Danio rerio	Zebra Danio	Animalia	Chordata	Vertebrata	Osteichthyes	Actinopterygii	Cypriniformes	Cyprinidae	Danio	rerio		Fish; Standard Test Species	Adult		NR	NR	NR	Not reported	Commercial		NR		0.27		0.33	g	Both	2.47 - 2.48 CM	Renewal	Fresh water	Lab	4	Active ingredient		0.01
1912-24-9	Atrazine	2103772	2189795	1912249	6-Chloro-N-ethyl-N'-(1-methylethyl)-1,3,5-triazine-2,4-diamine	Not reported	Unmeasured	Not reported		99.9	NR	NR	Danio rerio	Zebra Danio	Animalia	Chordata	Vertebrata	Osteichthyes	Actinopterygii	Cypriniformes	Cyprinidae	Danio	rerio		Fish; Standard Test Species	Adult		NR	NR	NR	Not reported	Commercial		NR		0.27		0.33	g	Both	2.47 - 2.48 CM	Renewal	Fresh water	Lab	4	Active ingredient		0.01
1912-24-9	Atrazine	2103772	2189818	1912249	6-Chloro-N-ethyl-N'-(1-methylethyl)-1,3,5-triazine-2,4-diamine	Not reported	Unmeasured	Not reported		99.9	NR	NR	Danio rerio	Zebra Danio	Animalia	Chordata	Vertebrata	Osteichthyes	Actinopterygii	Cypriniformes	Cyprinidae	Danio	rerio		Fish; Standard Test Species	Adult		NR	NR	NR	Not reported	Commercial		NR		0.27		0.33	g	Both	2.47 - 2.48 CM	Renewal	Fresh water	Lab	4	Active ingredient		0.01
1912-24-9	Atrazine	2103772	2189812	1912249	6-Chloro-N-ethyl-N'-(1-methylethyl)-1,3,5-triazine-2,4-diamine	Not reported	Unmeasured	Not reported		99.9	NR	NR	Danio rerio	Zebra Danio	Animalia	Chordata	Vertebrata	Osteichthyes	Actinopterygii	Cypriniformes	Cyprinidae	Danio	rerio		Fish; Standard Test Species	Adult		NR	NR	NR	Not reported	Commercial		NR		0.27		0.33	g	Both	2.47 - 2.48 CM	Renewal	Fresh water	Lab	4	Active ingredient		0.01
1912-24-9	Atrazine	2103772	2189801	1912249	6-Chloro-N-ethyl-N'-(1-methylethyl)-1,3,5-triazine-2,4-diamine	Not reported	Unmeasured	Not reported		99.9	NR	NR	Danio rerio	Zebra Danio	Animalia	Chordata	Vertebrata	Osteichthyes	Actinopterygii	Cypriniformes	Cyprinidae	Danio	rerio		Fish; Standard Test Species	Adult		NR	NR	NR	Not reported	Commercial		NR		0.27		0.33	g	Both	2.47 - 2.48 CM	Renewal	Fresh water	Lab	4	Active ingredient		0.01
1912-24-9	Atrazine	2103772	2189811	1912249	6-Chloro-N-ethyl-N'-(1-methylethyl)-1,3,5-triazine-2,4-diamine	Not reported	Unmeasured	Not reported		99.9	NR	NR	Danio rerio	Zebra Danio	Animalia	Chordata	Vertebrata	Osteichthyes	Actinopterygii	Cypriniformes	Cyprinidae	Danio	rerio		Fish; Standard Test Species	Adult		NR	NR	NR	Not reported	Commercial		NR		0.27		0.33	g	Both	2.47 - 2.48 CM	Renewal	Fresh water	Lab	4	Active ingredient		0.01
1912-24-9	Atrazine	2103772	2189802	1912249	6-Chloro-N-ethyl-N'-(1-methylethyl)-1,3,5-triazine-2,4-diamine	Not reported	Unmeasured	Not reported		99.9	NR	NR	Danio rerio	Zebra Danio	Animalia	Chordata	Vertebrata	Osteichthyes	Actinopterygii	Cypriniformes	Cyprinidae	Danio	rerio		Fish; Standard Test Species	Adult		NR	NR	NR	Not reported	Commercial		NR		0.27		0.33	g	Both	2.47 - 2.48 CM	Renewal	Fresh water	Lab	4	Active ingredient		0.01
1912-24-9	Atrazine	2103772	2189803	1912249	6-Chloro-N-ethyl-N'-(1-methylethyl)-1,3,5-triazine-2,4-diamine	Not reported	Unmeasured	Not reported		99.9	NR	NR	Danio rerio	Zebra Danio	Animalia	Chordata	Vertebrata	Osteichthyes	Actinopterygii	Cypriniformes	Cyprinidae	Danio	rerio		Fish; Standard Test Species	Adult		NR	NR	NR	Not reported	Commercial		NR		0.27		0.33	g	Both	2.47 - 2.48 CM	Renewal	Fresh water	Lab	4	Active ingredient		0.01
1912-24-9	Atrazine	1279967	733560	1912249	6-Chloro-N-ethyl-N'-(1-methylethyl)-1,3,5-triazine-2,4-diamine	Not reported	Not reported	Not coded		NR	NR	NR	Lemna minor	Duckweed	Plantae	Magnoliophyta			Liliopsida	Arales	Lemnaceae	Lemna	minor		Flowers, Trees, Shrubs, Ferns; Standard Test Species; U.S. Invasive Species	Not reported		NR	NR	NR	Not reported	Not reported		NC		NC		NC	NC	Not coded	NR	Static	Fresh water	Lab	4	Active ingredient		10
1912-24-9	Atrazine	2095719	2175709	1912249	6-Chloro-N-ethyl-N'-(1-methylethyl)-1,3,5-triazine-2,4-diamine	Not reported	Unmeasured	Not reported		NR	NR	NR	Myriophyllum aquaticum	Parrot Feather Watermilfoil	Plantae	Magnoliophyta			Magnoliopsida	Haloragales	Haloragaceae	Myriophyllum	aquaticum		Flowers, Trees, Shrubs, Ferns; U.S. Invasive Species	Not reported		NR	NR	NR	Not reported	Not reported		NR		NR		NR	NR	Not reported	NR	Static	Fresh water	Lab	6	Active ingredient		10
1912-24-9	Atrazine	2095726	2175736	1912249	6-Chloro-N-ethyl-N'-(1-methylethyl)-1,3,5-triazine-2,4-diamine	Not reported	Unmeasured	Not reported		NR	NR	NR	Myriophyllum aquaticum	Parrot Feather Watermilfoil	Plantae	Magnoliophyta			Magnoliopsida	Haloragales	Haloragaceae	Myriophyllum	aquaticum		Flowers, Trees, Shrubs, Ferns; U.S. Invasive Species	Not reported		NR	NR	NR	Not reported	Not reported		NR		NR		NR	NR	Not reported	NR	Static	Fresh water	Lab	6	Active ingredient		10
1912-24-9	Atrazine	2095682	2175684	1912249	6-Chloro-N-ethyl-N'-(1-methylethyl)-1,3,5-triazine-2,4-diamine	Not reported	Unmeasured	Not reported		NR	NR	NR	Myriophyllum aquaticum	Parrot Feather Watermilfoil	Plantae	Magnoliophyta			Magnoliopsida	Haloragales	Haloragaceae	Myriophyllum	aquaticum		Flowers, Trees, Shrubs, Ferns; U.S. Invasive Species	Not reported		NR	NR	NR	Not reported	Not reported		NR		NR		NR	NR	Not reported	NR	Static	Fresh water	Lab	6	Active ingredient		10
1912-24-9	Atrazine	1240383	237154	1912249	6-Chloro-N-ethyl-N'-(1-methylethyl)-1,3,5-triazine-2,4-diamine	Not reported	Unmeasured	Not coded		97.8	NR	NR	Lymnaea stagnalis	Great Pond Snail	Animalia	Mollusca			Gastropoda	Basommatophora	Lymnaeidae	Lymnaea	stagnalis		Molluscs; Standard Test Species	Adult		NR	NR	NR	Not reported	Laboratory		NC		NC		NC	NC	Not reported	25 MM SHELL LENGTH	Renewal	Fresh water	Lab	6	Active ingredient		10
1912-24-9	Atrazine	1240387	237158	1912249	6-Chloro-N-ethyl-N'-(1-methylethyl)-1,3,5-triazine-2,4-diamine	Not reported	Unmeasured	Not coded		97.8	NR	NR	Lymnaea stagnalis	Great Pond Snail	Animalia	Mollusca			Gastropoda	Basommatophora	Lymnaeidae	Lymnaea	stagnalis		Molluscs; Standard Test Species	Adult		NR	NR	NR	Not reported	Laboratory		NC		NC		NC	NC	Not reported	25 MM SHELL LENGTH	Renewal	Fresh water	Lab	6	Active ingredient		10
1912-24-9	Atrazine	1254213	702995	1912249	6-Chloro-N-ethyl-N'-(1-methylethyl)-1,3,5-triazine-2,4-diamine	Not reported	Unmeasured	Not coded		97.8	NR	NR	Lymnaea stagnalis	Great Pond Snail	Animalia	Mollusca			Gastropoda	Basommatophora	Lymnaeidae	Lymnaea	stagnalis		Molluscs; Standard Test Species	Adult		NR	NR	NR	Not reported	Laboratory		NC		NC		NC	NC	Not reported	25 MM SHELL LENGTH	Renewal	Fresh water	Lab	6	Active ingredient		10
1912-24-9	Atrazine	1254214	702996	1912249	6-Chloro-N-ethyl-N'-(1-methylethyl)-1,3,5-triazine-2,4-diamine	Not reported	Unmeasured	Not coded		97.8	NR	NR	Lymnaea stagnalis	Great Pond Snail	Animalia	Mollusca			Gastropoda	Basommatophora	Lymnaeidae	Lymnaea	stagnalis		Molluscs; Standard Test Species	Adult		NR	NR	NR	Not reported	Laboratory		NC		NC		NC	NC	Not reported	25 MM SHELL LENGTH	Renewal	Fresh water	Lab	6	Active ingredient		10
1912-24-9	Atrazine	1240375	237146	1912249	6-Chloro-N-ethyl-N'-(1-methylethyl)-1,3,5-triazine-2,4-diamine	Not reported	Unmeasured	Not coded		97.8	NR	NR	Lymnaea stagnalis	Great Pond Snail	Animalia	Mollusca			Gastropoda	Basommatophora	Lymnaeidae	Lymnaea	stagnalis		Molluscs; Standard Test Species	Adult		NR	NR	NR	Not reported	Laboratory		NC		NC		NC	NC	Not reported	25 MM SHELL LENGTH	Renewal	Fresh water	Lab	6	Active ingredient		10
1912-24-9	Atrazine	1240386	237157	1912249	6-Chloro-N-ethyl-N'-(1-methylethyl)-1,3,5-triazine-2,4-diamine	Not reported	Unmeasured	Not coded		97.8	NR	NR	Lymnaea stagnalis	Great Pond Snail	Animalia	Mollusca			Gastropoda	Basommatophora	Lymnaeidae	Lymnaea	stagnalis		Molluscs; Standard Test Species	Adult		NR	NR	NR	Not reported	Laboratory		NC		NC		NC	NC	Not reported	25 MM SHELL LENGTH	Renewal	Fresh water	Lab	6	Active ingredient		10
1912-24-9	Atrazine	1254212	702994	1912249	6-Chloro-N-ethyl-N'-(1-methylethyl)-1,3,5-triazine-2,4-diamine	Not reported	Unmeasured	Not coded		97.8	NR	NR	Lymnaea stagnalis	Great Pond Snail	Animalia	Mollusca			Gastropoda	Basommatophora	Lymnaeidae	Lymnaea	stagnalis		Molluscs; Standard Test Species	Adult		NR	NR	NR	Not reported	Laboratory		NC		NC		NC	NC	Not reported	25 MM SHELL LENGTH	Renewal	Fresh water	Lab	6	Active ingredient		10
1912-24-9	Atrazine	2104041	2190413	1912249	6-Chloro-N-ethyl-N'-(1-methylethyl)-1,3,5-triazine-2,4-diamine	Technical grade, technical product, technical formulation	Measured	Not reported		96.2	NR	NR	Pseudokirchneriella subcapitata	Green Algae	Plantae	Chlorophyta			Chlorophyceae	Chlorococcales	Scenedesmaceae	Pseudokirchneriella	subcapitata		Algae; Standard Test Species	Exponential growth phase (log)		NR	NR	NR	Not reported	Not reported		NR		NR		NR	NR	Not reported	70000 CELLS PER ML	Aquatic - not reported	Fresh water	Lab	5	Active ingredient		10.10
1912-24-9	Atrazine	1058770	155650	1912249	6-Chloro-N-ethyl-N'-(1-methylethyl)-1,3,5-triazine-2,4-diamine	Not reported	Measured	Not coded		NR	NR	NR	Chlamydomonas reinhardtii	Green Algae	Plantae	Chlorophyta			Chlorophyceae	Volvocales	Chlamydomonadaceae	Chlamydomonas	reinhardtii		Algae; Standard Test Species	Not reported		NR	NR	NR	Not reported	Not reported		NC		NC		NC	NC	Not coded	1000 CELLS/ML	Flow-through	Fresh water	Lab	NR	Active ingredient		10.2
1912-24-9	Atrazine	1056376	143159	1912249	6-Chloro-N-ethyl-N'-(1-methylethyl)-1,3,5-triazine-2,4-diamine	Not reported	Measured	Not coded		NR	NR	NR	Chlamydomonas reinhardtii	Green Algae	Plantae	Chlorophyta			Chlorophyceae	Volvocales	Chlamydomonadaceae	Chlamydomonas	reinhardtii		Algae; Standard Test Species	Not reported		NR	NR	NR	Not reported	Not reported		NC		NC		NC	NC	Not coded	1000 CELLS/ML, STRAIN 11-3 QA	Flow-through	Fresh water	Lab	NR	Active ingredient		10.2
1912-24-9	Atrazine	1276846	729523	1912249	6-Chloro-N-ethyl-N'-(1-methylethyl)-1,3,5-triazine-2,4-diamine	Not reported	Measured	Not coded		NR	NR	NR	Algae	Algae	Plantae							Algae			Algae	Not reported		NR	NR	NR	Not reported	Not reported		NC		NC		NC	NC	Not coded	CYANOBACTERIA, CHLOROPHYCEAE, AND/	Static	Fresh water	Field artificial	5	Active ingredient		0.049
1912-24-9	Atrazine	2190168	2380869	1912249	6-Chloro-N-ethyl-N'-(1-methylethyl)-1,3,5-triazine-2,4-diamine	Technical grade, technical product, technical formulation	Measured	Not reported		NR	NR	NR	Algae	Algae	Plantae							Algae			Algae	Not reported		NR	NR	NR	Not reported	Wild		NR		NR		NR	NR	Not reported	20.8 TO 72.4 PERCENT BACILLARIOPHYTA, 24.7 TO 78.4 PERCENT CHLOROPHYTA, 0.1 TO 2.7 PERCENT CYANOBACTERIA, 0 TO 2.9 PERCENT OF THE SUM OF CHAROPHYTA, CHRYSOPHYTA, CHRYPTOPHYTA, EUGLENOPHYTA, AND OCHROPHYTA.	Pulse	Fresh water	Field artificial	4	Active ingredient		10.7
1912-24-9	Atrazine	2190168	2380888	1912249	6-Chloro-N-ethyl-N'-(1-methylethyl)-1,3,5-triazine-2,4-diamine	Technical grade, technical product, technical formulation	Measured	Not reported		NR	NR	NR	Algae	Algae	Plantae							Algae			Algae	Not reported		NR	NR	NR	Not reported	Wild		NR		NR		NR	NR	Not reported	20.8 TO 72.4 PERCENT BACILLARIOPHYTA, 24.7 TO 78.4 PERCENT CHLOROPHYTA, 0.1 TO 2.7 PERCENT CYANOBACTERIA, 0 TO 2.9 PERCENT OF THE SUM OF CHAROPHYTA, CHRYSOPHYTA, CHRYPTOPHYTA, EUGLENOPHYTA, AND OCHROPHYTA.	Pulse	Fresh water	Field artificial	4	Active ingredient		10.7
1912-24-9	Atrazine	2190168	2381028	1912249	6-Chloro-N-ethyl-N'-(1-methylethyl)-1,3,5-triazine-2,4-diamine	Technical grade, technical product, technical formulation	Measured	Not reported		NR	NR	NR	Algae	Algae	Plantae							Algae			Algae	Not reported		NR	NR	NR	Not reported	Wild		NR		NR		NR	NR	Not reported	20.8 TO 72.4 PERCENT BACILLARIOPHYTA, 24.7 TO 78.4 PERCENT CHLOROPHYTA, 0.1 TO 2.7 PERCENT CYANOBACTERIA, 0 TO 2.9 PERCENT OF THE SUM OF CHAROPHYTA, CHRYSOPHYTA, CHRYPTOPHYTA, EUGLENOPHYTA, AND OCHROPHYTA.	Pulse	Fresh water	Field artificial	4	Active ingredient		10.7
1912-24-9	Atrazine	2190168	2381030	1912249	6-Chloro-N-ethyl-N'-(1-methylethyl)-1,3,5-triazine-2,4-diamine	Technical grade, technical product, technical formulation	Measured	Not reported		NR	NR	NR	Algae	Algae	Plantae							Algae			Algae	Not reported		NR	NR	NR	Not reported	Wild		NR		NR		NR	NR	Not reported	20.8 TO 72.4 PERCENT BACILLARIOPHYTA, 24.7 TO 78.4 PERCENT CHLOROPHYTA, 0.1 TO 2.7 PERCENT CYANOBACTERIA, 0 TO 2.9 PERCENT OF THE SUM OF CHAROPHYTA, CHRYSOPHYTA, CHRYPTOPHYTA, EUGLENOPHYTA, AND OCHROPHYTA.	Pulse	Fresh water	Field artificial	4	Active ingredient		10.7
1912-24-9	Atrazine	2190168	2380884	1912249	6-Chloro-N-ethyl-N'-(1-methylethyl)-1,3,5-triazine-2,4-diamine	Technical grade, technical product, technical formulation	Measured	Not reported		NR	NR	NR	Algae	Algae	Plantae							Algae			Algae	Not reported		NR	NR	NR	Not reported	Wild		NR		NR		NR	NR	Not reported	20.8 TO 72.4 PERCENT BACILLARIOPHYTA, 24.7 TO 78.4 PERCENT CHLOROPHYTA, 0.1 TO 2.7 PERCENT CYANOBACTERIA, 0 TO 2.9 PERCENT OF THE SUM OF CHAROPHYTA, CHRYSOPHYTA, CHRYPTOPHYTA, EUGLENOPHYTA, AND OCHROPHYTA.	Pulse	Fresh water	Field artificial	4	Active ingredient		10.7
1912-24-9	Atrazine	2190168	2381020	1912249	6-Chloro-N-ethyl-N'-(1-methylethyl)-1,3,5-triazine-2,4-diamine	Technical grade, technical product, technical formulation	Measured	Not reported		NR	NR	NR	Algae	Algae	Plantae							Algae			Algae	Not reported		NR	NR	NR	Not reported	Wild		NR		NR		NR	NR	Not reported	20.8 TO 72.4 PERCENT BACILLARIOPHYTA, 24.7 TO 78.4 PERCENT CHLOROPHYTA, 0.1 TO 2.7 PERCENT CYANOBACTERIA, 0 TO 2.9 PERCENT OF THE SUM OF CHAROPHYTA, CHRYSOPHYTA, CHRYPTOPHYTA, EUGLENOPHYTA, AND OCHROPHYTA.	Pulse	Fresh water	Field artificial	4	Active ingredient		10.7
1912-24-9	Atrazine	2190168	2381027	1912249	6-Chloro-N-ethyl-N'-(1-methylethyl)-1,3,5-triazine-2,4-diamine	Technical grade, technical product, technical formulation	Measured	Not reported		NR	NR	NR	Algae	Algae	Plantae							Algae			Algae	Not reported		NR	NR	NR	Not reported	Wild		NR		NR		NR	NR	Not reported	20.8 TO 72.4 PERCENT BACILLARIOPHYTA, 24.7 TO 78.4 PERCENT CHLOROPHYTA, 0.1 TO 2.7 PERCENT CYANOBACTERIA, 0 TO 2.9 PERCENT OF THE SUM OF CHAROPHYTA, CHRYSOPHYTA, CHRYPTOPHYTA, EUGLENOPHYTA, AND OCHROPHYTA.	Pulse	Fresh water	Field artificial	4	Active ingredient		10.7
1912-24-9	Atrazine	2190299	2381264	1912249	6-Chloro-N-ethyl-N'-(1-methylethyl)-1,3,5-triazine-2,4-diamine	Technical grade, technical product, technical formulation	Measured	Not reported		NR	NR	NR	Hydrodictyon sp.	Green Algae	Plantae	Chlorophyta			Chlorophyceae	Chlorococcales	Hydrodictyaceae	Hydrodictyon	sp.		Algae	Not reported		NR	NR	NR	Not reported	Wild		NR		NR		NR	NR	Not reported	FLOATING METAPHYTON	Pulse	Fresh water	Field artificial	4	Active ingredient		10.7
1912-24-9	Atrazine	2190273	2381055	1912249	6-Chloro-N-ethyl-N'-(1-methylethyl)-1,3,5-triazine-2,4-diamine	Technical grade, technical product, technical formulation	Measured	Not reported		NR	NR	NR	Algae	Algae	Plantae							Algae			Algae	Not reported		NR	NR	NR	Not reported	Wild		NR		NR		NR	NR	Not reported	18.6 TO 62.4 PERCENT BACILLARIOPHYTA, 36.9 TO 83.7 PERCENT CHLOROPHYTA, 0.6 TO 1.3 PERCENT CYANOBACTERIA, 0 TO 0.3 PERCENT OF THE SUM OF CHAROPHYTA, CHRYSOPHYTA, CHRYPTOPHYTA, EUGLENOPHYTA, AND OCHROPHYTA.	Pulse	Fresh water	Field artificial	4	Active ingredient		10.7
1912-24-9	Atrazine	2190273	2381053	1912249	6-Chloro-N-ethyl-N'-(1-methylethyl)-1,3,5-triazine-2,4-diamine	Technical grade, technical product, technical formulation	Measured	Not reported		NR	NR	NR	Algae	Algae	Plantae							Algae			Algae	Not reported		NR	NR	NR	Not reported	Wild		NR		NR		NR	NR	Not reported	18.6 TO 62.4 PERCENT BACILLARIOPHYTA, 36.9 TO 83.7 PERCENT CHLOROPHYTA, 0.6 TO 1.3 PERCENT CYANOBACTERIA, 0 TO 0.3 PERCENT OF THE SUM OF CHAROPHYTA, CHRYSOPHYTA, CHRYPTOPHYTA, EUGLENOPHYTA, AND OCHROPHYTA.	Pulse	Fresh water	Field artificial	4	Active ingredient		10.7
1912-24-9	Atrazine	2190273	2381062	1912249	6-Chloro-N-ethyl-N'-(1-methylethyl)-1,3,5-triazine-2,4-diamine	Technical grade, technical product, technical formulation	Measured	Not reported		NR	NR	NR	Algae	Algae	Plantae							Algae			Algae	Not reported		NR	NR	NR	Not reported	Wild		NR		NR		NR	NR	Not reported	18.6 TO 62.4 PERCENT BACILLARIOPHYTA, 36.9 TO 83.7 PERCENT CHLOROPHYTA, 0.6 TO 1.3 PERCENT CYANOBACTERIA, 0 TO 0.3 PERCENT OF THE SUM OF CHAROPHYTA, CHRYSOPHYTA, CHRYPTOPHYTA, EUGLENOPHYTA, AND OCHROPHYTA.	Pulse	Fresh water	Field artificial	4	Active ingredient		10.7
1912-24-9	Atrazine	2163170	2315720	1912249	6-Chloro-N-ethyl-N'-(1-methylethyl)-1,3,5-triazine-2,4-diamine	Not reported	Measured	Not reported		98	NR	NR	Bufo bufo ssp. gargarizans	Toad	Animalia	Chordata	Vertebrata		Amphibia	Anura	Bufonidae	Bufo	bufo		Amphibians	Tadpole		NR	25	26	Gosner stage	Wild		NR		NR		NR	NR	Not reported	NR	Renewal	Fresh water	Lab	5	Active ingredient		NR
1912-24-9	Atrazine	2163170	2315728	1912249	6-Chloro-N-ethyl-N'-(1-methylethyl)-1,3,5-triazine-2,4-diamine	Not reported	Measured	Not reported		98	NR	NR	Bufo bufo ssp. gargarizans	Toad	Animalia	Chordata	Vertebrata		Amphibia	Anura	Bufonidae	Bufo	bufo		Amphibians	Tadpole		NR	25	26	Gosner stage	Wild		NR		NR		NR	NR	Not reported	NR	Renewal	Fresh water	Lab	5	Active ingredient		NR
1912-24-9	Atrazine	2162470	2314175	1912249	6-Chloro-N-ethyl-N'-(1-methylethyl)-1,3,5-triazine-2,4-diamine	Technical grade, technical product, technical formulation	Measured	Not reported		96	NR	NR	Oophila sp.	Algae	Plantae	Chlorophyta			Chlorophyceae	Chlorococcales	Chlorococcaceae	Oophila	sp.		Algae	Exponential growth phase (log)		NR	4	6	Day(s)	Wild		NR		NR		NR	NR	Not reported	10000 CELLS PER ML	Static	Fresh water	Lab	7	Active ingredient		11
1912-24-9	Atrazine	2162469	2314164	1912249	6-Chloro-N-ethyl-N'-(1-methylethyl)-1,3,5-triazine-2,4-diamine	Technical grade, technical product, technical formulation	Measured	Not reported		96	NR	NR	Oophila sp.	Algae	Plantae	Chlorophyta			Chlorophyceae	Chlorococcales	Chlorococcaceae	Oophila	sp.		Algae	Exponential growth phase (log)		NR	4	6	Day(s)	Wild		NR		NR		NR	NR	Not reported	10000 CELLS PER ML	Static	Fresh water	Lab	7	Active ingredient		11
1912-24-9	Atrazine	1086152	180067	1912249	6-Chloro-N-ethyl-N'-(1-methylethyl)-1,3,5-triazine-2,4-diamine	Analytical Reference Standard	Measured	Not coded		98	NR	NR	Scenedesmus acutus	Green Algae	Plantae	Chlorophyta			Chlorophyceae	Chlorococcales	Scenedesmaceae	Scenedesmus	acutus		Algae; Standard Test Species	Not reported		NR	NR	NR	Not reported	Not reported		NC		NC		NC	NC	Not coded	NR	Static	Fresh water	Lab	NR	Active ingredient		11
1912-24-9	Atrazine	1339296	800200	1912249	6-Chloro-N-ethyl-N'-(1-methylethyl)-1,3,5-triazine-2,4-diamine	Analytical grade	Unmeasured	Not coded		NR	NR	NR	Cylindrotheca closterium	Diatom	Chromista	Bacillariophyta			Bacillariophyceae	Pennales	Bacillariaceae	Cylindrotheca	closterium		Algae	Exponential growth phase (log)		NR	NR	NR	Not reported	Not reported		NC		NC		NC	NC	Not coded	400000 CELLS PER ML	Static	Fresh water	Lab	NR	Active ingredient		11.1
1912-24-9	Atrazine	2095915	2176100	1912249	6-Chloro-N-ethyl-N'-(1-methylethyl)-1,3,5-triazine-2,4-diamine	Technical grade, technical product, technical formulation	Unmeasured	Not reported		96.2	NR	NR	Algae	Algae	Plantae							Algae			Algae	Not reported		NR	NR	NR	Not reported	Wild		NR		NR		NR	NR	Not reported	PERIPHYTON COMMUNITY, UNIVERSITY OF GUELPH MICROCOSM	Static	Fresh water	Lab	7	Active ingredient		11.4
1912-24-9	Atrazine	2104041	2190415	1912249	6-Chloro-N-ethyl-N'-(1-methylethyl)-1,3,5-triazine-2,4-diamine	Technical grade, technical product, technical formulation	Measured	Not reported		96.2	NR	NR	Pseudokirchneriella subcapitata	Green Algae	Plantae	Chlorophyta			Chlorophyceae	Chlorococcales	Scenedesmaceae	Pseudokirchneriella	subcapitata		Algae; Standard Test Species	Exponential growth phase (log)		NR	NR	NR	Not reported	Not reported		NR		NR		NR	NR	Not reported	70000 CELLS PER ML	Aquatic - not reported	Fresh water	Lab	5	Active ingredient		11.55
1912-24-9	Atrazine	1328670	788186	1912249	6-Chloro-N-ethyl-N'-(1-methylethyl)-1,3,5-triazine-2,4-diamine	Not reported	Measured	Not coded		98	NR	NR	Salmo salar	Atlantic Salmon	Animalia	Chordata	Vertebrata	Osteichthyes	Actinopterygii	Salmoniformes	Salmonidae	Salmo	salar		Fish; Standard Test Species; U.S. Threatened and Endangered Species	Yolk sac larvae, sac larvae		NR	NR	NR	Not reported	Not reported		NC		NC		NC	NC	Not coded	>0.20 TO <0.21 G,WTAT FROM GRAPH	Flow-through	Fresh water	Lab	2	Active ingredient		11.6
1912-24-9	Atrazine	1328676	788192	1912249	6-Chloro-N-ethyl-N'-(1-methylethyl)-1,3,5-triazine-2,4-diamine	Not reported	Measured	Not coded		98	NR	NR	Salmo salar	Atlantic Salmon	Animalia	Chordata	Vertebrata	Osteichthyes	Actinopterygii	Salmoniformes	Salmonidae	Salmo	salar		Fish; Standard Test Species; U.S. Threatened and Endangered Species	Yolk sac larvae, sac larvae		NR	NR	NR	Not reported	Not reported		NC		NC		NC	NC	Not coded	>0.20 TO <0.21 G,WTAT FROM GRAPH	Flow-through	Fresh water	Lab	2	Active ingredient		11.6
1912-24-9	Atrazine	1276702	729077	1912249	6-Chloro-N-ethyl-N'-(1-methylethyl)-1,3,5-triazine-2,4-diamine	Not reported	Measured	Not coded		NR	NR	NR	Algae	Algae	Plantae							Algae			Algae	Not reported		NR	NR	NR	Not reported	Not reported		NC		NC		NC	NC	Not coded	CYANOBACTERIA, CHLOROPHYCEAE, AND/	Static	Fresh water	Field artificial	5	Active ingredient		0.054
1912-24-9	Atrazine	2095968	2176339	1912249	6-Chloro-N-ethyl-N'-(1-methylethyl)-1,3,5-triazine-2,4-diamine	Not reported	Measured	Not reported		NR	NR	NR	Algae	Algae	Plantae							Algae			Algae	Not reported		NR	NR	NR	Not reported	Wild		NR		NR		NR	NR	Not reported	<=250 UM, PERIPHYTON	Renewal	Fresh water	Lab	3	Active ingredient		11.9
1912-24-9	Atrazine	2162469	2314160	1912249	6-Chloro-N-ethyl-N'-(1-methylethyl)-1,3,5-triazine-2,4-diamine	Technical grade, technical product, technical formulation	Measured	Not reported		96	NR	NR	Oophila sp.	Algae	Plantae	Chlorophyta			Chlorophyceae	Chlorococcales	Chlorococcaceae	Oophila	sp.		Algae	Exponential growth phase (log)		NR	4	6	Day(s)	Wild		NR		NR		NR	NR	Not reported	10000 CELLS PER ML	Static	Fresh water	Lab	7	Active ingredient		12
1912-24-9	Atrazine	1086164	208081	1912249	6-Chloro-N-ethyl-N'-(1-methylethyl)-1,3,5-triazine-2,4-diamine	Analytical Reference Standard	Measured	Not coded		98	NR	NR	Pseudanabaena galeata	Blue-Green Algae	Monera	Cyanophycota			Cyanophyceae	Nostocales	Nostocaceae	Pseudanabaena	galeata		Algae	Not reported		NR	NR	NR	Not reported	Not reported		NC		NC		NC	NC	Not coded	NR	Static	Fresh water	Lab	NR	Active ingredient		12
1912-24-9	Atrazine	1255752	705020	1912249	6-Chloro-N-ethyl-N'-(1-methylethyl)-1,3,5-triazine-2,4-diamine	Not reported	Unmeasured	Not coded		NR	NR	NR	Algae	Algae	Plantae							Algae			Algae	Not reported		NR	NR	NR	Not reported	Not reported		NC		NC		NC	NC	Not coded	PERIPHYTON	Static	Fresh water	Field artificial	6	Active ingredient		0.012
1912-24-9	Atrazine	1328729	788248	1912249	6-Chloro-N-ethyl-N'-(1-methylethyl)-1,3,5-triazine-2,4-diamine	Not reported	Measured	Not coded		98	NR	NR	Salmo salar	Atlantic Salmon	Animalia	Chordata	Vertebrata	Osteichthyes	Actinopterygii	Salmoniformes	Salmonidae	Salmo	salar		Fish; Standard Test Species; U.S. Threatened and Endangered Species	Yolk sac larvae, sac larvae		21	NR	NR	Days post-hatch	Not reported		NC		NC		NC	NC	Not coded	>0.182 TO <0.189 G,WTAT FROM GRAPH	Renewal	Fresh water	Lab	3	Active ingredient		12.0
1912-24-9	Atrazine	1328719	788237	1912249	6-Chloro-N-ethyl-N'-(1-methylethyl)-1,3,5-triazine-2,4-diamine	Not reported	Measured	Not coded		98	NR	NR	Salmo salar	Atlantic Salmon	Animalia	Chordata	Vertebrata	Osteichthyes	Actinopterygii	Salmoniformes	Salmonidae	Salmo	salar		Fish; Standard Test Species; U.S. Threatened and Endangered Species	Yolk sac larvae, sac larvae		21	NR	NR	Days post-hatch	Not reported		NC		NC		NC	NC	Not coded	>0.182 TO <0.189 G,WTAT FROM GRAPH	Renewal	Fresh water	Lab	3	Active ingredient		12.0
1912-24-9	Atrazine	1280118	733524	1912249	6-Chloro-N-ethyl-N'-(1-methylethyl)-1,3,5-triazine-2,4-diamine	Not reported	Measured	Not coded		97.1	NR	NR	Lemna gibba	Inflated Duckweed	Plantae	Magnoliophyta			Liliopsida	Arales	Lemnaceae	Lemna	gibba		Flowers, Trees, Shrubs, Ferns; Standard Test Species	Not reported		NR	NR	NR	Not reported	Not reported		NC		NC		NC	NC	Not coded	G3 STRAIN	Renewal	Fresh water	Lab	7	Active ingredient		0.012
1912-24-9	Atrazine	1340075	801056	1912249	6-Chloro-N-ethyl-N'-(1-methylethyl)-1,3,5-triazine-2,4-diamine	Not reported	Unmeasured	Not coded		99	NR	NR	Algae	Algae	Plantae							Algae			Algae	Not reported		NR	NR	NR	Not reported	Not reported		NC		NC		NC	NC	Not coded	PHYTOPLANKTON	Static	Fresh water	Lab	5	Active ingredient		12.5
1912-24-9	Atrazine	1340076	801057	1912249	6-Chloro-N-ethyl-N'-(1-methylethyl)-1,3,5-triazine-2,4-diamine	Not reported	Unmeasured	Not coded		99	NR	NR	Algae	Algae	Plantae							Algae			Algae	Not reported		NR	NR	NR	Not reported	Not reported		NC		NC		NC	NC	Not coded	PHYTOPLANKTON	Static	Fresh water	Lab	5	Active ingredient	<	12.5
1912-24-9	Atrazine	1340595	2009397	1912249	6-Chloro-N-ethyl-N'-(1-methylethyl)-1,3,5-triazine-2,4-diamine	Not reported	Unmeasured	Not reported		97.5	NR	NR	Danio rerio	Zebra Danio	Animalia	Chordata	Vertebrata	Osteichthyes	Actinopterygii	Cypriniformes	Cyprinidae	Danio	rerio		Fish; Standard Test Species	Embryo		NR	NR	NR	Not reported	Not reported		NR		NR		NR	NR	Not reported	FERTILIZED	Renewal	Fresh water	Lab	5	Active ingredient		12.5
1912-24-9	Atrazine	1340595	801633	1912249	6-Chloro-N-ethyl-N'-(1-methylethyl)-1,3,5-triazine-2,4-diamine	Not reported	Unmeasured	Not reported		97.5	NR	NR	Danio rerio	Zebra Danio	Animalia	Chordata	Vertebrata	Osteichthyes	Actinopterygii	Cypriniformes	Cyprinidae	Danio	rerio		Fish; Standard Test Species	Embryo		NR	NR	NR	Not reported	Not reported		NR		NR		NR	NR	Not reported	FERTILIZED	Renewal	Fresh water	Lab	5	Active ingredient		12.5
1912-24-9	Atrazine	1340721	801806	1912249	6-Chloro-N-ethyl-N'-(1-methylethyl)-1,3,5-triazine-2,4-diamine	Not reported	Unmeasured	Not coded		96	NR	NR	Lemna gibba	Inflated Duckweed	Plantae	Magnoliophyta			Liliopsida	Arales	Lemnaceae	Lemna	gibba		Flowers, Trees, Shrubs, Ferns; Standard Test Species	Not reported		NR	NR	NR	Not reported	Not reported		NC		NC		NC	NC	Not coded	AXENIC CULTURES, 4 FRONDS	Renewal	Fresh water	Lab	7	Active ingredient		12.5
1912-24-9	Atrazine	2104041	2190427	1912249	6-Chloro-N-ethyl-N'-(1-methylethyl)-1,3,5-triazine-2,4-diamine	Technical grade, technical product, technical formulation	Measured	Not reported		96.2	NR	NR	Pseudokirchneriella subcapitata	Green Algae	Plantae	Chlorophyta			Chlorophyceae	Chlorococcales	Scenedesmaceae	Pseudokirchneriella	subcapitata		Algae; Standard Test Species	Exponential growth phase (log)		NR	NR	NR	Not reported	Not reported		NR		NR		NR	NR	Not reported	70000 CELLS PER ML	Aquatic - not reported	Fresh water	Lab	5	Active ingredient		12.75
1912-24-9	Atrazine	2104041	2190429	1912249	6-Chloro-N-ethyl-N'-(1-methylethyl)-1,3,5-triazine-2,4-diamine	Technical grade, technical product, technical formulation	Measured	Not reported		96.2	NR	NR	Pseudokirchneriella subcapitata	Green Algae	Plantae	Chlorophyta			Chlorophyceae	Chlorococcales	Scenedesmaceae	Pseudokirchneriella	subcapitata		Algae; Standard Test Species	Exponential growth phase (log)		NR	NR	NR	Not reported	Not reported		NR		NR		NR	NR	Not reported	70000 CELLS PER ML	Aquatic - not reported	Fresh water	Lab	5	Active ingredient		12.81
1912-24-9	Atrazine	2095911	2176069	1912249	6-Chloro-N-ethyl-N'-(1-methylethyl)-1,3,5-triazine-2,4-diamine	Technical grade, technical product, technical formulation	Unmeasured	Not reported		96.2	NR	NR	Algae	Algae	Plantae							Algae			Algae	Not reported		NR	NR	NR	Not reported	Wild		NR		NR		NR	NR	Not reported	PERIPHYTON COMMUNITY, UNIVERSITY OF GUELPH MICROCOSM	Static	Fresh water	Lab	7	Active ingredient		12.9
1912-24-9	Atrazine	2190556	2381982	1912249	6-Chloro-N-ethyl-N'-(1-methylethyl)-1,3,5-triazine-2,4-diamine	Not reported	Measured	Not reported	>	99.9	NR	NR	Lemna minor	Duckweed	Plantae	Magnoliophyta			Liliopsida	Arales	Lemnaceae	Lemna	minor		Flowers, Trees, Shrubs, Ferns; Standard Test Species; U.S. Invasive Species	Not reported		NR	NR	NR	Not reported	Laboratory		NR		NR		NR	NR	Not reported	NR	Static	Fresh water	Lab	8	Active ingredient		0.0129
1912-24-9	Atrazine	2103947	2190279	1912249	6-Chloro-N-ethyl-N'-(1-methylethyl)-1,3,5-triazine-2,4-diamine	Not reported	Measured	Not reported		98	NR	NR	Poecilia reticulata	Guppy	Animalia	Chordata	Vertebrata	Osteichthyes	Actinopterygii	Cyprinodontiformes	Poeciliidae	Poecilia	reticulata		Fish; Standard Test Species	Adult		NR	NR	NR	Not reported	Not reported		NR		NR		NR	NR	Male	NR	Renewal	Fresh water	Lab	4	Active ingredient		12.98
1912-24-9	Atrazine	2162468	2314149	1912249	6-Chloro-N-ethyl-N'-(1-methylethyl)-1,3,5-triazine-2,4-diamine	Technical grade, technical product, technical formulation	Measured	Not reported		96	NR	NR	Oophila sp.	Algae	Plantae	Chlorophyta			Chlorophyceae	Chlorococcales	Chlorococcaceae	Oophila	sp.		Algae	Exponential growth phase (log)		NR	4	6	Day(s)	Wild		NR		NR		NR	NR	Not reported	10000 CELLS PER ML	Static	Fresh water	Lab	7	Active ingredient		13
1912-24-9	Atrazine	2095908	2176053	1912249	6-Chloro-N-ethyl-N'-(1-methylethyl)-1,3,5-triazine-2,4-diamine	Technical grade, technical product, technical formulation	Unmeasured	Not reported		96.2	NR	NR	Algae	Algae	Plantae							Algae			Algae	Not reported		NR	NR	NR	Not reported	Wild		NR		NR		NR	NR	Not reported	PERIPHYTON COMMUNITY, UNIVERSITY OF GUELPH MICROCOSM	Static	Fresh water	Lab	7	Active ingredient		13.3
1912-24-9	Atrazine	2163601	2317074	1912249	6-Chloro-N-ethyl-N'-(1-methylethyl)-1,3,5-triazine-2,4-diamine	Technical grade, technical product, technical formulation	Measured	Not reported		96.2	NR	NR	Oophila sp.	Algae	Plantae	Chlorophyta			Chlorophyceae	Chlorococcales	Chlorococcaceae	Oophila	sp.		Algae	Not reported		NR	NR	NR	Not reported	Wild		NR		NR		NR	NR	Not reported	98 PERCENT IDENTICAL TO OOPHILIA SP.	Aquatic - not reported	Fresh water	Lab	7	Active ingredient		13.5
1912-24-9	Atrazine	1339232	800130	1912249	6-Chloro-N-ethyl-N'-(1-methylethyl)-1,3,5-triazine-2,4-diamine	Analytical grade	Unmeasured	Not coded		NR	NR	NR	Navicula sp.	Diatom	Chromista	Bacillariophyta			Bacillariophyceae	Pennales	Naviculaceae	Navicula	sp.		Algae	Exponential growth phase (log)		NR	NR	NR	Not reported	Not reported		NC		NC		NC	NC	Not coded	150000 CELLS PER ML	Static	Fresh water	Lab	NR	Active ingredient		13.5
1912-24-9	Atrazine	2095915	2176102	1912249	6-Chloro-N-ethyl-N'-(1-methylethyl)-1,3,5-triazine-2,4-diamine	Technical grade, technical product, technical formulation	Unmeasured	Not reported		96.2	NR	NR	Algae	Algae	Plantae							Algae			Algae	Not reported		NR	NR	NR	Not reported	Wild		NR		NR		NR	NR	Not reported	PERIPHYTON COMMUNITY, UNIVERSITY OF GUELPH MICROCOSM	Static	Fresh water	Lab	7	Active ingredient		13.6
1912-24-9	Atrazine	1340743	801831	1912249	6-Chloro-N-ethyl-N'-(1-methylethyl)-1,3,5-triazine-2,4-diamine	Not reported	Unmeasured	Not coded		96	NR	NR	Lemna gibba	Inflated Duckweed	Plantae	Magnoliophyta			Liliopsida	Arales	Lemnaceae	Lemna	gibba		Flowers, Trees, Shrubs, Ferns; Standard Test Species	Not reported		NR	NR	NR	Not reported	Not reported		NC		NC		NC	NC	Not coded	AXENIC CULTURES, 4 FRONDS	Renewal	Fresh water	Lab	7	Active ingredient		13.7
1912-24-9	Atrazine	1254536	703364	1912249	6-Chloro-N-ethyl-N'-(1-methylethyl)-1,3,5-triazine-2,4-diamine	Not reported	Measured	Not coded		97.1	NR	NR	Lithobates clamitans ssp. clamitans	Bronze Frog	Animalia	Chordata	Vertebrata		Amphibia	Anura	Ranidae	Lithobates	clamitans		Amphibians	Tadpole		5	NR	NR	Days post-hatch	Not reported		NC		NC		NC	NC	Not coded	GOSNER STAGE 25	Renewal	Fresh water	Lab	3	Active ingredient		13.8
1912-24-9	Atrazine	2104041	2190425	1912249	6-Chloro-N-ethyl-N'-(1-methylethyl)-1,3,5-triazine-2,4-diamine	Technical grade, technical product, technical formulation	Measured	Not reported		96.2	NR	NR	Pseudokirchneriella subcapitata	Green Algae	Plantae	Chlorophyta			Chlorophyceae	Chlorococcales	Scenedesmaceae	Pseudokirchneriella	subcapitata		Algae; Standard Test Species	Exponential growth phase (log)		NR	NR	NR	Not reported	Not reported		NR		NR		NR	NR	Not reported	70000 CELLS PER ML	Aquatic - not reported	Fresh water	Lab	5	Active ingredient		13.86
1912-24-9	Atrazine	1086164	208082	1912249	6-Chloro-N-ethyl-N'-(1-methylethyl)-1,3,5-triazine-2,4-diamine	Analytical Reference Standard	Measured	Not coded		98	NR	NR	Pseudanabaena galeata	Blue-Green Algae	Monera	Cyanophycota			Cyanophyceae	Nostocales	Nostocaceae	Pseudanabaena	galeata		Algae	Not reported		NR	NR	NR	Not reported	Not reported		NC		NC		NC	NC	Not coded	NR	Static	Fresh water	Lab	NR	Active ingredient		14
1912-24-9	Atrazine	1086152	180068	1912249	6-Chloro-N-ethyl-N'-(1-methylethyl)-1,3,5-triazine-2,4-diamine	Analytical Reference Standard	Measured	Not coded		98	NR	NR	Scenedesmus acutus	Green Algae	Plantae	Chlorophyta			Chlorophyceae	Chlorococcales	Scenedesmaceae	Scenedesmus	acutus		Algae; Standard Test Species	Not reported		NR	NR	NR	Not reported	Not reported		NC		NC		NC	NC	Not coded	NR	Static	Fresh water	Lab	NR	Active ingredient		14
1912-24-9	Atrazine	2095908	2176064	1912249	6-Chloro-N-ethyl-N'-(1-methylethyl)-1,3,5-triazine-2,4-diamine	Technical grade, technical product, technical formulation	Unmeasured	Not reported		96.2	NR	NR	Algae	Algae	Plantae							Algae			Algae	Not reported		NR	NR	NR	Not reported	Wild		NR		NR		NR	NR	Not reported	PERIPHYTON COMMUNITY, UNIVERSITY OF GUELPH MICROCOSM	Static	Fresh water	Lab	7	Active ingredient		14.1
1912-24-9	Atrazine	1233783	237192	1912249	6-Chloro-N-ethyl-N'-(1-methylethyl)-1,3,5-triazine-2,4-diamine	Not reported	Measured	Not coded		NR	NR	NR	Algae	Algae	Plantae							Algae			Algae	Not reported		NR	NR	NR	Not reported	Wild		NC		NC		NC	NC	Not reported	PROSTRATE	Flow-through	Fresh water	Lab	2	Active ingredient		14.18/
1912-24-9	Atrazine	1233774	237183	1912249	6-Chloro-N-ethyl-N'-(1-methylethyl)-1,3,5-triazine-2,4-diamine	Not reported	Measured	Not coded		NR	NR	NR	Achnanthes lanceolata	Diatom	Chromista	Bacillariophyta			Bacillariophyceae	Achnanthales	Achnanthaceae	Achnanthes	lanceolata		Algae	Not reported		NR	NR	NR	Not reported	Wild		NC		NC		NC	NC	Not reported	7-8 MM SHELL LENGTH	Flow-through	Fresh water	Lab	2	Active ingredient		14.18/
1912-24-9	Atrazine	1254690	703564	1912249	6-Chloro-N-ethyl-N'-(1-methylethyl)-1,3,5-triazine-2,4-diamine	Not reported	Measured	Not coded		NR	NR	NR	Cocconeis placentula	Diatom	Chromista	Bacillariophyta			Bacillariophyceae	Achnanthales	Cocconeidaceae	Cocconeis	placentula		Algae	Not reported		NR	NR	NR	Not reported	Wild		NC		NC		NC	NC	Not reported	NR	Flow-through	Fresh water	Lab	2	Active ingredient		14.18/
1912-24-9	Atrazine	1254701	703575	1912249	6-Chloro-N-ethyl-N'-(1-methylethyl)-1,3,5-triazine-2,4-diamine	Not reported	Measured	Not coded		NR	NR	NR	Algae	Algae	Plantae							Algae			Algae	Not reported		NR	NR	NR	Not reported	Wild		NC		NC		NC	NC	Not reported	19 TAXA	Flow-through	Fresh water	Lab	2	Active ingredient		14.18/
1912-24-9	Atrazine	1254692	703566	1912249	6-Chloro-N-ethyl-N'-(1-methylethyl)-1,3,5-triazine-2,4-diamine	Not reported	Measured	Not coded		NR	NR	NR	Stigeoclonium tenue	Green Algae	Plantae	Chlorophyta			Chlorophyceae	Chaetophorales	Chaetophoraceae	Stigeoclonium	tenue		Algae	Not reported		NR	NR	NR	Not reported	Wild		NC		NC		NC	NC	Not reported	CELLS	Flow-through	Fresh water	Lab	2	Active ingredient		14.18/
1912-24-9	Atrazine	1254693	703567	1912249	6-Chloro-N-ethyl-N'-(1-methylethyl)-1,3,5-triazine-2,4-diamine	Not reported	Measured	Not coded		NR	NR	NR	Stigeoclonium tenue	Green Algae	Plantae	Chlorophyta			Chlorophyceae	Chaetophorales	Chaetophoraceae	Stigeoclonium	tenue		Algae	Not reported		NR	NR	NR	Not reported	Wild		NC		NC		NC	NC	Not reported	FILAMENTS	Flow-through	Fresh water	Lab	2	Active ingredient		14.18/
1912-24-9	Atrazine	1233773	237182	1912249	6-Chloro-N-ethyl-N'-(1-methylethyl)-1,3,5-triazine-2,4-diamine	Not reported	Measured	Not coded		NR	NR	NR	Algae	Algae	Plantae							Algae			Algae	Not reported		NR	NR	NR	Not reported	Wild		NC		NC		NC	NC	Not reported	19 TAXA	Flow-through	Fresh water	Lab	2	Active ingredient		14.18/
1912-24-9	Atrazine	1254694	703568	1912249	6-Chloro-N-ethyl-N'-(1-methylethyl)-1,3,5-triazine-2,4-diamine	Not reported	Measured	Not coded		NR	NR	NR	Algae	Algae	Plantae							Algae			Algae	Not reported		NR	NR	NR	Not reported	Wild		NC		NC		NC	NC	Not reported	FILAMENTOUS	Flow-through	Fresh water	Lab	2	Active ingredient		14.18/
1912-24-9	Atrazine	1233763	237171	1912249	6-Chloro-N-ethyl-N'-(1-methylethyl)-1,3,5-triazine-2,4-diamine	Not reported	Measured	Not coded		NR	NR	NR	Algae	Algae	Plantae							Algae			Algae	Not reported		NR	NR	NR	Not reported	Wild		NC		NC		NC	NC	Not reported	19 TAXA	Flow-through	Fresh water	Lab	2	Active ingredient		14.18/
1912-24-9	Atrazine	1233777	237186	1912249	6-Chloro-N-ethyl-N'-(1-methylethyl)-1,3,5-triazine-2,4-diamine	Not reported	Measured	Not coded		NR	NR	NR	Cocconeis placentula	Diatom	Chromista	Bacillariophyta			Bacillariophyceae	Achnanthales	Cocconeidaceae	Cocconeis	placentula		Algae	Not reported		NR	NR	NR	Not reported	Wild		NC		NC		NC	NC	Not reported	NR	Flow-through	Fresh water	Lab	2	Active ingredient		14.18/
1912-24-9	Atrazine	1233784	237193	1912249	6-Chloro-N-ethyl-N'-(1-methylethyl)-1,3,5-triazine-2,4-diamine	Not reported	Measured	Not coded		NR	NR	NR	Algae	Algae	Plantae							Algae			Algae	Not reported		NR	NR	NR	Not reported	Wild		NC		NC		NC	NC	Not reported	CRUSTOSE	Flow-through	Fresh water	Lab	2	Active ingredient		14.18/
1912-24-9	Atrazine	1339253	800151	1912249	6-Chloro-N-ethyl-N'-(1-methylethyl)-1,3,5-triazine-2,4-diamine	Analytical grade	Unmeasured	Not coded		NR	NR	NR	Nephroselmis pyriformis	Algae	Plantae	Prasinophyta			Prasinophyceae	Pyramimonadales	Polyblepharidaceae	Nephroselmis	pyriformis		Algae	Exponential growth phase (log)		NR	NR	NR	Not reported	Not reported		NC		NC		NC	NC	Not coded	800000 CELLS PER ML	Static	Fresh water	Lab	NR	Active ingredient		14.2
1912-24-9	Atrazine	2163492	2316567	1912249	6-Chloro-N-ethyl-N'-(1-methylethyl)-1,3,5-triazine-2,4-diamine	Analytical grade	Unmeasured	Not reported		NR	NR	NR	Amphora sp.	Diatom	Chromista	Bacillariophyta			Bacillariophyceae	Thalassiophysales	Catenulaceae	Amphora	sp.		Algae	Not reported		NR	NR	NR	Not reported	Wild		NR		NR		NR	NR	Not reported	NR	Static	Fresh water	Lab	5	Active ingredient		14.29
1912-24-9	Atrazine	2095913	2176087	1912249	6-Chloro-N-ethyl-N'-(1-methylethyl)-1,3,5-triazine-2,4-diamine	Technical grade, technical product, technical formulation	Unmeasured	Not reported		96.2	NR	NR	Algae	Algae	Plantae							Algae			Algae	Not reported		NR	NR	NR	Not reported	Wild		NR		NR		NR	NR	Not reported	PERIPHYTON COMMUNITY, UNIVERSITY OF GUELPH MICROCOSM	Static	Fresh water	Lab	7	Active ingredient		14.4
1912-24-9	Atrazine	1328651	788167	1912249	6-Chloro-N-ethyl-N'-(1-methylethyl)-1,3,5-triazine-2,4-diamine	Not reported	Measured	Not coded		98	NR	NR	Salmo salar	Atlantic Salmon	Animalia	Chordata	Vertebrata	Osteichthyes	Actinopterygii	Salmoniformes	Salmonidae	Salmo	salar		Fish; Standard Test Species; U.S. Threatened and Endangered Species	Yolk sac larvae, sac larvae		NR	NR	NR	Not reported	Not reported		NC		NC		NC	NC	Not coded	<0.18 G,WTAT FROM GRAPH	Flow-through	Fresh water	Lab	2	Active ingredient		14.6
1912-24-9	Atrazine	2094480	2174818	1912249	6-Chloro-N-ethyl-N'-(1-methylethyl)-1,3,5-triazine-2,4-diamine	Not reported	Measured	Not reported		99.1	NR	NR	Scenedesmus acutus var. acutus	Green Algae	Plantae	Chlorophyta			Chlorophyceae	Chlorococcales	Scenedesmaceae	Scenedesmus	acutus	var. acutus	Algae	Not reported		NR	NR	NR	Not reported	Laboratory		NR		NR		NR	NR	Not reported	NR	Static	Fresh water	Lab	6	Active ingredient		0.0147
1912-24-9	Atrazine	2095615	2175557	1912249	6-Chloro-N-ethyl-N'-(1-methylethyl)-1,3,5-triazine-2,4-diamine	Technical grade, technical product, technical formulation	Measured	Not reported		97.5	NR	NR	Pseudokirchneriella subcapitata	Green Algae	Plantae	Chlorophyta			Chlorophyceae	Chlorococcales	Scenedesmaceae	Pseudokirchneriella	subcapitata		Algae; Standard Test Species	Not reported		NR	NR	NR	Not reported	Laboratory		NR		NR		NR	NR	Not reported	~10000 CELLS/ML	Static	Fresh water	Lab	6	Active ingredient		14.8
1912-24-9	Atrazine	2095926	2176201	1912249	6-Chloro-N-ethyl-N'-(1-methylethyl)-1,3,5-triazine-2,4-diamine	Technical grade, technical product, technical formulation	Unmeasured	Not reported		96.2	NR	NR	Algae	Algae	Plantae							Algae			Algae	Not reported		NR	NR	NR	Not reported	Wild		NR		NR		NR	NR	Not reported	PERIPHYTON COMMUNITY, FELKY SLOUGH MICROCOSM	Static	Fresh water	Lab	7	Active ingredient		14.9
1912-24-9	Atrazine	1058712	5534	1912249	6-Chloro-N-ethyl-N'-(1-methylethyl)-1,3,5-triazine-2,4-diamine	Analytical grade	Unmeasured	Not coded		NR	98	99	Chlorella fusca	Green Algae	Plantae	Chlorophyta			Chlorophyceae	Chlorococcales	Oocystaceae	Chlorella	fusca		Algae	Not reported		NR	NR	NR	Not reported	Not reported		NC		NC		NC	NC	Not coded	SYNCHRONIZED CULTURE	Static	Fresh water	Lab	NR	Active ingredient		15
1912-24-9	Atrazine	1287841	742179	1912249	6-Chloro-N-ethyl-N'-(1-methylethyl)-1,3,5-triazine-2,4-diamine	Technical grade, technical product, technical formulation	Measured	Not coded		98.2	NR	NR	Lithobates pipiens	Leopard Frog	Animalia	Chordata	Vertebrata		Amphibia	Anura	Ranidae	Lithobates	pipiens		Amphibians; Standard Test Species	Tadpole		NR	2	3	Stage	Not reported		NC		NC		NC	NC	Not coded	FEMALE,TAYLOR-KOLLROS STAGE 2/3	Renewal	Fresh water	Lab	2	Active ingredient		15
1912-24-9	Atrazine	1286880	741145	1912249	6-Chloro-N-ethyl-N'-(1-methylethyl)-1,3,5-triazine-2,4-diamine	Technical grade, technical product, technical formulation	Measured	Not coded		98.2	NR	NR	Lithobates pipiens	Leopard Frog	Animalia	Chordata	Vertebrata		Amphibia	Anura	Ranidae	Lithobates	pipiens		Amphibians; Standard Test Species	Tadpole		NR	2	3	Stage	Not reported		NC		NC		NC	NC	Not coded	MALE,TAYLOR-KOLLROS STAGE 2/3	Renewal	Fresh water	Lab	2	Active ingredient		15
1912-24-9	Atrazine	1286902	741167	1912249	6-Chloro-N-ethyl-N'-(1-methylethyl)-1,3,5-triazine-2,4-diamine	Technical grade, technical product, technical formulation	Measured	Not coded		98.2	NR	NR	Lithobates pipiens	Leopard Frog	Animalia	Chordata	Vertebrata		Amphibia	Anura	Ranidae	Lithobates	pipiens		Amphibians; Standard Test Species	Tadpole		NR	2	3	Stage	Not reported		NC		NC		NC	NC	Not coded	FEMALE,TAYLOR-KOLLROS STAGE 2/3	Renewal	Fresh water	Lab	2	Active ingredient		15
1912-24-9	Atrazine	1286879	741144	1912249	6-Chloro-N-ethyl-N'-(1-methylethyl)-1,3,5-triazine-2,4-diamine	Technical grade, technical product, technical formulation	Measured	Not coded		98.2	NR	NR	Lithobates pipiens	Leopard Frog	Animalia	Chordata	Vertebrata		Amphibia	Anura	Ranidae	Lithobates	pipiens		Amphibians; Standard Test Species	Tadpole		NR	2	3	Stage	Not reported		NC		NC		NC	NC	Not coded	MALE,TAYLOR-KOLLROS STAGE 2/3	Renewal	Fresh water	Lab	2	Active ingredient		15
1912-24-9	Atrazine	1286878	741143	1912249	6-Chloro-N-ethyl-N'-(1-methylethyl)-1,3,5-triazine-2,4-diamine	Technical grade, technical product, technical formulation	Measured	Not coded		98.2	NR	NR	Lithobates pipiens	Leopard Frog	Animalia	Chordata	Vertebrata		Amphibia	Anura	Ranidae	Lithobates	pipiens		Amphibians; Standard Test Species	Tadpole		NR	2	3	Stage	Not reported		NC		NC		NC	NC	Not coded	MALE,TAYLOR-KOLLROS STAGE 2/3	Renewal	Fresh water	Lab	2	Active ingredient		15
1912-24-9	Atrazine	1286893	741158	1912249	6-Chloro-N-ethyl-N'-(1-methylethyl)-1,3,5-triazine-2,4-diamine	Technical grade, technical product, technical formulation	Measured	Not coded		98.2	NR	NR	Lithobates pipiens	Leopard Frog	Animalia	Chordata	Vertebrata		Amphibia	Anura	Ranidae	Lithobates	pipiens		Amphibians; Standard Test Species	Tadpole		NR	2	3	Stage	Not reported		NC		NC		NC	NC	Not coded	MALE,TAYLOR-KOLLROS STAGE 2/3	Renewal	Fresh water	Lab	2	Active ingredient		15
1912-24-9	Atrazine	1254596	703442	1912249	6-Chloro-N-ethyl-N'-(1-methylethyl)-1,3,5-triazine-2,4-diamine	Technical grade, technical product, technical formulation	Measured	Not coded		98.2	NR	NR	Lithobates pipiens	Leopard Frog	Animalia	Chordata	Vertebrata		Amphibia	Anura	Ranidae	Lithobates	pipiens		Amphibians; Standard Test Species	Tadpole		NR	NR	NR	Not reported	Not reported		NC		NC		NC	NC	Not coded	TAYLOR-KOLLROS STAGE 2/3	Renewal	Fresh water	Lab	2	Active ingredient		15
1912-24-9	Atrazine	1254597	703443	1912249	6-Chloro-N-ethyl-N'-(1-methylethyl)-1,3,5-triazine-2,4-diamine	Technical grade, technical product, technical formulation	Measured	Not coded		98.2	NR	NR	Lithobates pipiens	Leopard Frog	Animalia	Chordata	Vertebrata		Amphibia	Anura	Ranidae	Lithobates	pipiens		Amphibians; Standard Test Species	Tadpole		NR	NR	NR	Not reported	Not reported		NC		NC		NC	NC	Not coded	TAYLOR-KOLLROS STAGE 2/3	Renewal	Fresh water	Lab	2	Active ingredient		15
1912-24-9	Atrazine	2163344	2316142	1912249	6-Chloro-N-ethyl-N'-(1-methylethyl)-1,3,5-triazine-2,4-diamine	Not reported	Unmeasured values (some measured values reported in article)	United States Environmental Protection Agency		98	NR	NR	Poecilia reticulata	Guppy	Animalia	Chordata	Vertebrata	Osteichthyes	Actinopterygii	Cyprinodontiformes	Poeciliidae	Poecilia	reticulata		Fish; Standard Test Species	Adult		NR	NR	NR	Not reported	Wild		NR		NR		NR	NR	Female	NR	Renewal	Fresh water	Lab	4	Active ingredient		15/
1912-24-9	Atrazine	2163344	2316144	1912249	6-Chloro-N-ethyl-N'-(1-methylethyl)-1,3,5-triazine-2,4-diamine	Not reported	Unmeasured values (some measured values reported in article)	United States Environmental Protection Agency		98	NR	NR	Poecilia reticulata	Guppy	Animalia	Chordata	Vertebrata	Osteichthyes	Actinopterygii	Cyprinodontiformes	Poeciliidae	Poecilia	reticulata		Fish; Standard Test Species	Adult		NR	NR	NR	Not reported	Wild		NR		NR		NR	NR	Female	NR	Renewal	Fresh water	Lab	4	Active ingredient		15/
1912-24-9	Atrazine	1340455	801482	1912249	6-Chloro-N-ethyl-N'-(1-methylethyl)-1,3,5-triazine-2,4-diamine	Commercial grade	Measured	Not coded		85.0	NR	NR	Zizania aquatica	Annual Wildrice	Plantae	Magnoliophyta			Magnoliopsida	Poales	Poaceae	Zizania	aquatica		Flowers, Trees, Shrubs, Ferns	Not reported		NR	NR	NR	Not reported	Not reported		NC		NC		NC	NC	Not coded	NR	Lotic	Fresh water	Field artificial	2	Active ingredient		NR
1912-24-9	Atrazine	2093293	2170969	1912249	6-Chloro-N-ethyl-N'-(1-methylethyl)-1,3,5-triazine-2,4-diamine	Technical grade, technical product, technical formulation	Measured	USEPA and ASTM methods		98.5	NR	NR	Lemna gibba	Inflated Duckweed	Plantae	Magnoliophyta			Liliopsida	Arales	Lemnaceae	Lemna	gibba		Flowers, Trees, Shrubs, Ferns; Standard Test Species	Not reported		NR	NR	NR	Not reported	Government agency		NR		NR		NR	NR	Not reported	NR	Renewal	Fresh water	Lab	7	Active ingredient		15
1912-24-9	Atrazine	2104561	2191203	1912249	6-Chloro-N-ethyl-N'-(1-methylethyl)-1,3,5-triazine-2,4-diamine	Not reported	Measured	Not reported		40.8	NR	NR	Algae	Algae	Plantae							Algae			Algae	Not reported		NR	NR	NR	Not reported	Wild		NR		NR		NR	NR	Not reported	NR	Aquatic - not reported	Fresh water	Lab	3	Active ingredient		NR
1912-24-9	Atrazine	2104561	2191206	1912249	6-Chloro-N-ethyl-N'-(1-methylethyl)-1,3,5-triazine-2,4-diamine	Not reported	Measured	Not reported		40.8	NR	NR	Algae	Algae	Plantae							Algae			Algae	Not reported		NR	NR	NR	Not reported	Wild		NR		NR		NR	NR	Not reported	NR	Aquatic - not reported	Fresh water	Lab	3	Active ingredient		NR
1912-24-9	Atrazine	2104041	2190431	1912249	6-Chloro-N-ethyl-N'-(1-methylethyl)-1,3,5-triazine-2,4-diamine	Technical grade, technical product, technical formulation	Measured	Not reported		96.2	NR	NR	Pseudokirchneriella subcapitata	Green Algae	Plantae	Chlorophyta			Chlorophyceae	Chlorococcales	Scenedesmaceae	Pseudokirchneriella	subcapitata		Algae; Standard Test Species	Exponential growth phase (log)		NR	NR	NR	Not reported	Not reported		NR		NR		NR	NR	Not reported	70000 CELLS PER ML	Aquatic - not reported	Fresh water	Lab	5	Active ingredient		15.53
1912-24-9	Atrazine	2203809	2408663	1912249	6-Chloro-N-ethyl-N'-(1-methylethyl)-1,3,5-triazine-2,4-diamine	Not reported	Measured	Not reported		43.7	NR	NR	Oncorhynchus nerka	Sockeye Salmon	Animalia	Chordata	Vertebrata	Osteichthyes	Actinopterygii	Salmoniformes	Salmonidae	Oncorhynchus	nerka		Fish; U.S. Threatened and Endangered Species	Egg		NR	NR	NR	Not reported	Wild		NR		NR		NR	NR	Not reported	LATE RUN WEAVER CREEK POPULATION	Flow-through	Fresh water	Lab	3	Active ingredient		15.8
1912-24-9	Atrazine	2203800	2408633	1912249	6-Chloro-N-ethyl-N'-(1-methylethyl)-1,3,5-triazine-2,4-diamine	Not reported	Measured	Not reported		43.7	NR	NR	Oncorhynchus nerka	Sockeye Salmon	Animalia	Chordata	Vertebrata	Osteichthyes	Actinopterygii	Salmoniformes	Salmonidae	Oncorhynchus	nerka		Fish; U.S. Threatened and Endangered Species	Egg		NR	NR	NR	Not reported	Wild		NR		NR		NR	NR	Not reported	LATE RUN WEAVER CREEK POPULATION	Flow-through	Fresh water	Lab	3	Active ingredient		15.8
1912-24-9	Atrazine	2203800	2408630	1912249	6-Chloro-N-ethyl-N'-(1-methylethyl)-1,3,5-triazine-2,4-diamine	Not reported	Measured	Not reported		43.7	NR	NR	Oncorhynchus nerka	Sockeye Salmon	Animalia	Chordata	Vertebrata	Osteichthyes	Actinopterygii	Salmoniformes	Salmonidae	Oncorhynchus	nerka		Fish; U.S. Threatened and Endangered Species	Egg		NR	NR	NR	Not reported	Wild		NR		NR		NR	NR	Not reported	LATE RUN WEAVER CREEK POPULATION	Flow-through	Fresh water	Lab	3	Active ingredient		15.8/
[truncated: 2,392 more rows]
[truncated: 206 more columns]
