# Supplementary material for: Evaluating pharmaceuticals and other organic contaminants in the Lac du Flambeau Chain of Lakes using risk-based screening techniques
Source: PLoS One. 2023 Jun 2;18(6):e0286571. doi: 10.1371/journal.pone.0286571 (PMC10237466; doi:10.1371/journal.pone.0286571)
Supplement: S10 Table — List of ECOTOX results that were manually adjusted or removed. (XLSX) [file pone.0286571.s013.xlsx]

## Sheet: S10 Table. ECOTOX revisions
S10 Table. List of ECOTOX results that were manually adjusted or removed. Results were adjusted due to discrepancies between values reported within the study as compared to those gathered from ECOTOX. Results were removed if they were not relevant to the goals of this study or if they were thought to be misrepresentative; reasoning is provided in the table. Reference title and digitial object ide…
CAS	Chemical	Original concentration	Revised concentration	Revision type	Reason for revision	Reference Title	DOI
103-90-2	Acetaminophen	0.61, 0.62	0.87, 2.16	Used a time-weighted average concentration	ECOTOX reported a minimum concentration from the study duration. A time weighted average was computed instead.	Chronic, Low Concentration Exposure to Pharmaceuticals Impacts Multiple Organ Systems in Zebrafish	10.1016/j.aquatox.2012.12.021
298-46-4	Carbamazepine	0.18	0.61	Used a time-weighted average concentration	ECOTOX reported a minimum concentration from the study duration. A time weighted average was computed instead.	Chronic, Low Concentration Exposure to Pharmaceuticals Impacts Multiple Organ Systems in Zebrafish	10.1016/j.aquatox.2012.12.021
298-46-4	Carbamazepine	0.0555	0.23	Adjusted misreported concentration	The study reports concentration of 0.23 ug/L; ECOTOX listed 0.0555 ug/L.	Exposure to Human Pharmaceuticals Carbamazepine, Ibuprofen and Bezafibrate Causes Molecular Effects in Dreissena polymorpha	10.1016/j.aquatox.2011.07.017
532-03-6	Methocarbamol	0.0232	-	Removed record from analysis	Only one study was available in ECOTOX for this chemical which resulted in a sensitive, potentially unreliable benchmark.	Complex Mixtures, Complex Responses: Assessing Pharmaceutical Mixtures Using Field and Laboratory Approaches	10.1002/etc.3147
1912-24-9	Atrazine	0.001, 0.1, 14, 44	-	Removed record from analysis	The reference reports concentrations different than those contained within ECOTOX.	How Benthic Diatoms Within Natural Communities Respond to Eight Common Herbicides with Different Modes of Action	10.1016/j.scitotenv.2016.03.142
1912-24-9	Atrazine	0.002, 0.2, 20	-	Removed record from analysis	This study was conducted to validate testing methods.	Lichen Microalgae are Sensitive to Environmental Concentrations of Atrazine	10.1080/03601234.2016.1270679
1912-24-9	Atrazine	0.0033, 0.82	-	Removed record from analysis	Unable to locate reference material.	Atrazine Technical - Toxicity to the Freshwater Green Alga Selenastrum capricornutum	DOI unavailable.
1912-24-9	Atrazine	0.01	-	Removed record from analysis	ECOTOX results contradict those within the reference materials which state no effects were observed.	Does Atrazine Influence Larval Development and Sexual Differentiation in Xenopus laevis?	10.1093/toxsci/kfn232
1912-24-9	Atrazine	0.01, 0.03	-	Removed record from analysis	Unable to locate reference material.	Acetylcholinesterase as a Biomarker to Assess the Effect of Chlorpyrifos and Atrazine on Some New Zealand Aquatic Invertebrates	DOI unavailable.
1912-24-9	Atrazine	0.02, 0.03	-	Removed record from analysis	Able to locate abstract but not full reference materials.	Net Photosynthesis and Respiration of Sago Pondweed (Potamogeton pectinatus) Exposed to Herbicides	DOI unavailable. URL: http://pubs.er.usgs.gov/publication/5210527
1912-24-9	Atrazine	0.05	-	Removed record from analysis	The chemical was not tested at the concentration reported within ECOTOX.	Effects of Roundup, Glean, Aatrex, and Their Active Ingredients (Glyphosate, Chlorsulfuron, and Atrazine) on Periphyton Communities Studied by Using Matlock Periphytometer and Bottle Tests	DOI unavailable. URL: https://shareok.org/bitstream/handle/11244/44099/Thesis-2004D-K61e.pdf?sequence=1&isAllowed=y
1912-24-9	Atrazine	0.05	-	Removed record from analysis	The concentration reported in ECOTOX is the detection level and is an order of magnitude lower than the lowest nominal concentration tested.	Atrazine Reduces Reproduction in Fathead Minnow (Pimephales promelas)	10.1016/j.aquatox.2010.04.011
